# Supplementary material for: Using transects to disentangle the environmental drivers of plant‐microbiome assembly
Source: Plant Cell Environ. 2021 Oct 3;44(12):3745–55. doi: 10.1111/pce.14190 (PMC9292149; doi:10.1111/pce.14190)
Supplement: Supplementary file 1 — Data S1. Supporting information. [file PCE-44-3745-s001.zip]

Archive with 3 entries (3 files):
- PCE_14190_Supplementary_Data_1.xlsx
- PCE_14190_Supplementary_Data_2.xlsx
- PCE_14190_Supplementary_Data_3.xlsx
