# Supplementary material for: Using transects to disentangle the environmental drivers of plant‐microbiome assembly
Source: Plant Cell Environ. 2021 Oct 3;44(12):3745–55. doi: 10.1111/pce.14190 (PMC9292149; doi:10.1111/pce.14190)
Supplement: Supplementary file 1 — Data S1. Supporting information. [file PCE-44-3745-s001.zip › PCE_14190_Supplementary_Data_1.xlsx]

## Sheet: DataS1
SampleID	kingdom	barcodesequence	barcode2sequence	site	date	country	elevation	latitude	longitude	plant_id	organ	lifestyle	experiment_design_description	host_name	pcr_primers	region	run	run_center	run_date	run_lane	description	masterplate	well_id	dna_kit	miseq_format
16S_2	Bacteria	TATAGCCT	ATTACTCG	AMB	2017-06-20	CH	1040.3	47	8.00486	AMB1	L	epiphyte	microbiome_survey	Fragaria vesca		V34	B2	GDC	2019-04-15			B1	A1	PowerSoil	2x250
16S_96	Bacteria	TATAGCCT	TCCGCGAA	FAS	2017-07-17	AT	942	46.7524	13.755	FAS8	R	epiphyte	microbiome_survey	Fragaria vesca		V34	B2	GDC	2019-04-15			B1	A10	PowerSoil	2x250
16S_107	Bacteria	TATAGCCT	TCTCGCGC	GLU	2017-06-19	IT	1176.5	46.6403	10.5551	GLU3	R	endophyte	microbiome_survey	Fragaria vesca		V34	B2	GDC	2019-04-15			B1	A11	PowerSoil	2x250
16S_118	Bacteria	TATAGCCT	AGCGATAG	GLU	2017-06-19	IT	1229.7	46.6406	10.5545	GLU6	L	epiphyte	microbiome_survey	Fragaria vesca		V34	B2	GDC	2019-04-15			B1	A12	PowerSoil	2x250
16S_22	Bacteria	TATAGCCT	CGCTCATT	AMB	2017-06-20	CH	991.3	47.0003	8.0049	AMB6	L	epiphyte	microbiome_survey	Fragaria vesca		V34	B2	GDC	2019-04-15			B1	A3	PowerSoil	2x250
16S_32	Bacteria	TATAGCCT	GAGATTCC	AMB	2017-06-20	CH	1012.5	46.9997	8.005	AMB8	R	epiphyte	microbiome_survey	Fragaria vesca		V34	B2	GDC	2019-04-15			B1	A4	PowerSoil	2x250
16S_43	Bacteria	TATAGCCT	ATTCAGAA	DUR	2017-06-12	CH	804.7	47.3359	7.54075	DUR3	R	endophyte	microbiome_survey	Fragaria vesca		V34	B2	GDC	2019-04-15			B1	A5	PowerSoil	2x250
16S_54	Bacteria	TATAGCCT	GAATTCGT	DUR	2017-06-12	CH	786.9	47.3356	7.54203	DUR6	L	epiphyte	microbiome_survey	Fragaria vesca		V34	B2	GDC	2019-04-15			B1	A6	PowerSoil	2x250
16S_64	Bacteria	TATAGCCT	CTGAAGCT	DUR	2017-06-12	CH	750.4	47.3352	7.54213	DUR8	R	epiphyte	microbiome_survey	Fragaria vesca		V34	B2	GDC	2019-04-15			B1	A7	PowerSoil	2x250
16S_75	Bacteria	TATAGCCT	TAATGCGC	FAS	2017-07-17	AT	941.8	46.7525	13.7549	FAS3	R	endophyte	microbiome_survey	Fragaria vesca		V34	B2	GDC	2019-04-15			B1	A8	PowerSoil	2x250
16S_86	Bacteria	TATAGCCT	CGGCTATG	FAS	2017-07-17	AT	954.1	46.7522	13.7548	FAS6	L	epiphyte	microbiome_survey	Fragaria vesca		V34	B2	GDC	2019-04-15			B1	A9	PowerSoil	2x250
16S_3	Bacteria	ATAGAGGC	ATTACTCG	AMB	2017-06-20	CH	1040.3	47	8.00486	AMB1	R	endophyte	microbiome_survey	Fragaria vesca		V34	B2	GDC	2019-04-15			B1	B1	PowerSoil	2x250
16S_98	Bacteria	ATAGAGGC	TCCGCGAA	GLU	2017-06-19	IT	1229.7	46.6404	10.5549	GLU1	L	epiphyte	microbiome_survey	Fragaria vesca		V34	B2	GDC	2019-04-15			B1	B10	PowerSoil	2x250
16S_108	Bacteria	ATAGAGGC	TCTCGCGC	GLU	2017-06-19	IT	1176.5	46.6403	10.5551	GLU3	R	epiphyte	microbiome_survey	Fragaria vesca		V34	B2	GDC	2019-04-15			B1	B11	PowerSoil	2x250
16S_119	Bacteria	ATAGAGGC	AGCGATAG	GLU	2017-06-19	IT	1229.7	46.6406	10.5545	GLU6	R	endophyte	microbiome_survey	Fragaria vesca		V34	B2	GDC	2019-04-15			B1	B12	PowerSoil	2x250
16S_12	Bacteria	ATAGAGGC	TCCGGAGA	AMB	2017-06-20	CH	992.7	47.0007	8.00482	AMB3	R	epiphyte	microbiome_survey	Fragaria vesca		V34	B2	GDC	2019-04-15			B1	B2	PowerSoil	2x250
16S_23	Bacteria	ATAGAGGC	CGCTCATT	AMB	2017-06-20	CH	991.3	47.0003	8.0049	AMB6	R	endophyte	microbiome_survey	Fragaria vesca		V34	B2	GDC	2019-04-15			B1	B3	PowerSoil	2x250
16S_34	Bacteria	ATAGAGGC	GAGATTCC	DUR	2017-06-12	CH	764.56	47.3351	7.53806	DUR1	L	epiphyte	microbiome_survey	Fragaria vesca		V34	B2	GDC	2019-04-15			B1	B4	PowerSoil	2x250
16S_44	Bacteria	ATAGAGGC	ATTCAGAA	DUR	2017-06-12	CH	804.7	47.3359	7.54075	DUR3	R	epiphyte	microbiome_survey	Fragaria vesca		V34	B2	GDC	2019-04-15			B1	B5	PowerSoil	2x250
16S_55	Bacteria	ATAGAGGC	GAATTCGT	DUR	2017-06-12	CH	786.9	47.3356	7.54203	DUR6	R	endophyte	microbiome_survey	Fragaria vesca		V34	B2	GDC	2019-04-15			B1	B6	PowerSoil	2x250
16S_66	Bacteria	ATAGAGGC	CTGAAGCT	FAS	2017-07-17	AT	942.3	46.7528	13.7552	FAS1	L	epiphyte	microbiome_survey	Fragaria vesca		V34	B2	GDC	2019-04-15			B1	B7	PowerSoil	2x250
16S_76	Bacteria	ATAGAGGC	TAATGCGC	FAS	2017-07-17	AT	941.8	46.7525	13.7549	FAS3	R	epiphyte	microbiome_survey	Fragaria vesca		V34	B2	GDC	2019-04-15			B1	B8	PowerSoil	2x250
16S_87	Bacteria	ATAGAGGC	CGGCTATG	FAS	2017-07-17	AT	954.1	46.7522	13.7548	FAS6	R	endophyte	microbiome_survey	Fragaria vesca		V34	B2	GDC	2019-04-15			B1	B9	PowerSoil	2x250
16S_4	Bacteria	CCTATCCT	ATTACTCG	AMB	2017-06-20	CH	1040.3	47	8.00486	AMB1	R	epiphyte	microbiome_survey	Fragaria vesca		V34	B2	GDC	2019-04-15			B1	C1	PowerSoil	2x250
16S_99	Bacteria	CCTATCCT	TCCGCGAA	GLU	2017-06-19	IT	1229.7	46.6404	10.5549	GLU1	R	endophyte	microbiome_survey	Fragaria vesca		V34	B2	GDC	2019-04-15			B1	C10	PowerSoil	2x250
16S_110	Bacteria	CCTATCCT	TCTCGCGC	GLU	2017-06-19	IT	1229.7	46.6406	10.5549	GLU4	L	epiphyte	microbiome_survey	Fragaria vesca		V34	B2	GDC	2019-04-15			B1	C11	PowerSoil	2x250
16S_120	Bacteria	CCTATCCT	AGCGATAG	GLU	2017-06-19	IT	1229.7	46.6406	10.5545	GLU6	R	epiphyte	microbiome_survey	Fragaria vesca		V34	B2	GDC	2019-04-15			B1	C12	PowerSoil	2x250
16S_14	Bacteria	CCTATCCT	TCCGGAGA	AMB	2017-06-20	CH	988.8	47.0006	8.00502	AMB4	L	epiphyte	microbiome_survey	Fragaria vesca		V34	B2	GDC	2019-04-15			B1	C2	PowerSoil	2x250
16S_24	Bacteria	CCTATCCT	CGCTCATT	AMB	2017-06-20	CH	991.3	47.0003	8.0049	AMB6	R	epiphyte	microbiome_survey	Fragaria vesca		V34	B2	GDC	2019-04-15			B1	C3	PowerSoil	2x250
16S_35	Bacteria	CCTATCCT	GAGATTCC	DUR	2017-06-12	CH	764.56	47.3351	7.53806	DUR1	R	endophyte	microbiome_survey	Fragaria vesca		V34	B2	GDC	2019-04-15			B1	C4	PowerSoil	2x250
16S_46	Bacteria	CCTATCCT	ATTCAGAA	DUR	2017-06-12	CH	800.8	47.336	7.541	DUR4	L	epiphyte	microbiome_survey	Fragaria vesca		V34	B2	GDC	2019-04-15			B1	C5	PowerSoil	2x250
16S_56	Bacteria	CCTATCCT	GAATTCGT	DUR	2017-06-12	CH	786.9	47.3356	7.54203	DUR6	R	epiphyte	microbiome_survey	Fragaria vesca		V34	B2	GDC	2019-04-15			B1	C6	PowerSoil	2x250
16S_67	Bacteria	CCTATCCT	CTGAAGCT	FAS	2017-07-17	AT	942.3	46.7528	13.7552	FAS1	R	endophyte	microbiome_survey	Fragaria vesca		V34	B2	GDC	2019-04-15			B1	C7	PowerSoil	2x250
16S_78	Bacteria	CCTATCCT	TAATGCGC	FAS	2017-07-17	AT	951	46.7525	13.7547	FAS4	L	epiphyte	microbiome_survey	Fragaria vesca		V34	B2	GDC	2019-04-15			B1	C8	PowerSoil	2x250
16S_88	Bacteria	CCTATCCT	CGGCTATG	FAS	2017-07-17	AT	954.1	46.7522	13.7548	FAS6	R	epiphyte	microbiome_survey	Fragaria vesca		V34	B2	GDC	2019-04-15			B1	C9	PowerSoil	2x250
16S_6	Bacteria	GGCTCTGA	ATTACTCG	AMB	2017-06-20	CH	997.4	47.0006	8.00464	AMB2	L	epiphyte	microbiome_survey	Fragaria vesca		V34	B2	GDC	2019-04-15			B1	D1	PowerSoil	2x250
16S_100	Bacteria	GGCTCTGA	TCCGCGAA	GLU	2017-06-19	IT	1229.7	46.6404	10.5549	GLU1	R	epiphyte	microbiome_survey	Fragaria vesca		V34	B2	GDC	2019-04-15			B1	D10	PowerSoil	2x250
16S_111	Bacteria	GGCTCTGA	TCTCGCGC	GLU	2017-06-19	IT	1229.7	46.6406	10.5549	GLU4	R	endophyte	microbiome_survey	Fragaria vesca		V34	B2	GDC	2019-04-15			B1	D11	PowerSoil	2x250
16S_122	Bacteria	GGCTCTGA	AGCGATAG	GLU	2017-06-19	IT	1229.7	46.6406	10.5543	GLU7	L	epiphyte	microbiome_survey	Fragaria vesca		V34	B2	GDC	2019-04-15			B1	D12	PowerSoil	2x250
16S_15	Bacteria	GGCTCTGA	TCCGGAGA	AMB	2017-06-20	CH	988.8	47.0006	8.00502	AMB4	R	endophyte	microbiome_survey	Fragaria vesca		V34	B2	GDC	2019-04-15			B1	D2	PowerSoil	2x250
16S_26	Bacteria	GGCTCTGA	CGCTCATT	AMB	2017-06-20	CH	997.2	47.0001	8.00479	AMB7	L	epiphyte	microbiome_survey	Fragaria vesca		V34	B2	GDC	2019-04-15			B1	D3	PowerSoil	2x250
16S_36	Bacteria	GGCTCTGA	GAGATTCC	DUR	2017-06-12	CH	764.56	47.3351	7.53806	DUR1	R	epiphyte	microbiome_survey	Fragaria vesca		V34	B2	GDC	2019-04-15			B1	D4	PowerSoil	2x250
16S_47	Bacteria	GGCTCTGA	ATTCAGAA	DUR	2017-06-12	CH	800.8	47.336	7.541	DUR4	R	endophyte	microbiome_survey	Fragaria vesca		V34	B2	GDC	2019-04-15			B1	D5	PowerSoil	2x250
16S_58	Bacteria	GGCTCTGA	GAATTCGT	DUR	2017-06-12	CH	771.9	47.3354	7.54197	DUR7	L	epiphyte	microbiome_survey	Fragaria vesca		V34	B2	GDC	2019-04-15			B1	D6	PowerSoil	2x250
16S_68	Bacteria	GGCTCTGA	CTGAAGCT	FAS	2017-07-17	AT	942.3	46.7528	13.7552	FAS1	R	epiphyte	microbiome_survey	Fragaria vesca		V34	B2	GDC	2019-04-15			B1	D7	PowerSoil	2x250
16S_79	Bacteria	GGCTCTGA	TAATGCGC	FAS	2017-07-17	AT	951	46.7525	13.7547	FAS4	R	endophyte	microbiome_survey	Fragaria vesca		V34	B2	GDC	2019-04-15			B1	D8	PowerSoil	2x250
16S_90	Bacteria	GGCTCTGA	CGGCTATG	FAS	2017-07-17	AT	942.4	46.7524	13.7549	FAS7	L	epiphyte	microbiome_survey	Fragaria vesca		V34	B2	GDC	2019-04-15			B1	D9	PowerSoil	2x250
16S_7	Bacteria	AGGCGAAG	ATTACTCG	AMB	2017-06-20	CH	997.4	47.0006	8.00464	AMB2	R	endophyte	microbiome_survey	Fragaria vesca		V34	B2	GDC	2019-04-15			B1	E1	PowerSoil	2x250
16S_102	Bacteria	AGGCGAAG	TCCGCGAA	GLU	2017-06-19	IT	1229.7	46.6405	10.5548	GLU2	L	epiphyte	microbiome_survey	Fragaria vesca		V34	B2	GDC	2019-04-15			B1	E10	PowerSoil	2x250
16S_112	Bacteria	AGGCGAAG	TCTCGCGC	GLU	2017-06-19	IT	1229.7	46.6406	10.5549	GLU4	R	epiphyte	microbiome_survey	Fragaria vesca		V34	B2	GDC	2019-04-15			B1	E11	PowerSoil	2x250
16S_16	Bacteria	AGGCGAAG	TCCGGAGA	AMB	2017-06-20	CH	988.8	47.0006	8.00502	AMB4	R	epiphyte	microbiome_survey	Fragaria vesca		V34	B2	GDC	2019-04-15			B1	E2	PowerSoil	2x250
16S_27	Bacteria	AGGCGAAG	CGCTCATT	AMB	2017-06-20	CH	997.2	47.0001	8.00479	AMB7	R	endophyte	microbiome_survey	Fragaria vesca		V34	B2	GDC	2019-04-15			B1	E3	PowerSoil	2x250
16S_38	Bacteria	AGGCGAAG	GAGATTCC	DUR	2017-06-12	CH	774.9	47.3353	7.53771	DUR2	L	epiphyte	microbiome_survey	Fragaria vesca		V34	B2	GDC	2019-04-15			B1	E4	PowerSoil	2x250
16S_48	Bacteria	AGGCGAAG	ATTCAGAA	DUR	2017-06-12	CH	800.8	47.336	7.541	DUR4	R	epiphyte	microbiome_survey	Fragaria vesca		V34	B2	GDC	2019-04-15			B1	E5	PowerSoil	2x250
16S_59	Bacteria	AGGCGAAG	GAATTCGT	DUR	2017-06-12	CH	771.9	47.3354	7.54197	DUR7	R	endophyte	microbiome_survey	Fragaria vesca		V34	B2	GDC	2019-04-15			B1	E6	PowerSoil	2x250
16S_70	Bacteria	AGGCGAAG	CTGAAGCT	FAS	2017-07-17	AT	948.9	46.7527	13.7551	FAS2	L	epiphyte	microbiome_survey	Fragaria vesca		V34	B2	GDC	2019-04-15			B1	E7	PowerSoil	2x250
16S_80	Bacteria	AGGCGAAG	TAATGCGC	FAS	2017-07-17	AT	951	46.7525	13.7547	FAS4	R	epiphyte	microbiome_survey	Fragaria vesca		V34	B2	GDC	2019-04-15			B1	E8	PowerSoil	2x250
16S_91	Bacteria	AGGCGAAG	CGGCTATG	FAS	2017-07-17	AT	942.4	46.7524	13.7549	FAS7	R	endophyte	microbiome_survey	Fragaria vesca		V34	B2	GDC	2019-04-15			B1	E9	PowerSoil	2x250
16S_8	Bacteria	TAATCTTA	ATTACTCG	AMB	2017-06-20	CH	997.4	47.0006	8.00464	AMB2	R	epiphyte	microbiome_survey	Fragaria vesca		V34	B2	GDC	2019-04-15			B1	F1	PowerSoil	2x250
16S_103	Bacteria	TAATCTTA	TCCGCGAA	GLU	2017-06-19	IT	1229.7	46.6405	10.5548	GLU2	R	endophyte	microbiome_survey	Fragaria vesca		V34	B2	GDC	2019-04-15			B1	F10	PowerSoil	2x250
16S_114	Bacteria	TAATCTTA	TCTCGCGC	GLU	2017-06-19	IT	1230	46.6404	10.5545	GLU5	L	epiphyte	microbiome_survey	Fragaria vesca		V34	B2	GDC	2019-04-15			B1	F11	PowerSoil	2x250
16S_18	Bacteria	TAATCTTA	TCCGGAGA	AMB	2017-06-20	CH	990.2	47.0005	8.00493	AMB5	L	epiphyte	microbiome_survey	Fragaria vesca		V34	B2	GDC	2019-04-15			B1	F2	PowerSoil	2x250
16S_28	Bacteria	TAATCTTA	CGCTCATT	AMB	2017-06-20	CH	997.2	47.0001	8.00479	AMB7	R	epiphyte	microbiome_survey	Fragaria vesca		V34	B2	GDC	2019-04-15			B1	F3	PowerSoil	2x250
16S_39	Bacteria	TAATCTTA	GAGATTCC	DUR	2017-06-12	CH	774.9	47.3353	7.53771	DUR2	R	endophyte	microbiome_survey	Fragaria vesca		V34	B2	GDC	2019-04-15			B1	F4	PowerSoil	2x250
16S_50	Bacteria	TAATCTTA	ATTCAGAA	DUR	2017-06-12	CH	788.4	47.3359	7.54195	DUR5	L	epiphyte	microbiome_survey	Fragaria vesca		V34	B2	GDC	2019-04-15			B1	F5	PowerSoil	2x250
16S_60	Bacteria	TAATCTTA	GAATTCGT	DUR	2017-06-12	CH	771.9	47.3354	7.54197	DUR7	R	epiphyte	microbiome_survey	Fragaria vesca		V34	B2	GDC	2019-04-15			B1	F6	PowerSoil	2x250
16S_71	Bacteria	TAATCTTA	CTGAAGCT	FAS	2017-07-17	AT	948.9	46.7527	13.7551	FAS2	R	endophyte	microbiome_survey	Fragaria vesca		V34	B2	GDC	2019-04-15			B1	F7	PowerSoil	2x250
16S_82	Bacteria	TAATCTTA	TAATGCGC	FAS	2017-07-17	AT	950.4	46.7523	13.7545	FAS5	L	epiphyte	microbiome_survey	Fragaria vesca		V34	B2	GDC	2019-04-15			B1	F8	PowerSoil	2x250
16S_92	Bacteria	TAATCTTA	CGGCTATG	FAS	2017-07-17	AT	942.4	46.7524	13.7549	FAS7	R	epiphyte	microbiome_survey	Fragaria vesca		V34	B2	GDC	2019-04-15			B1	F9	PowerSoil	2x250
16S_10	Bacteria	CAGGACGT	ATTACTCG	AMB	2017-06-20	CH	992.7	47.0007	8.00482	AMB3	L	epiphyte	microbiome_survey	Fragaria vesca		V34	B2	GDC	2019-04-15			B1	G1	PowerSoil	2x250
16S_104	Bacteria	CAGGACGT	TCCGCGAA	GLU	2017-06-19	IT	1229.7	46.6405	10.5548	GLU2	R	epiphyte	microbiome_survey	Fragaria vesca		V34	B2	GDC	2019-04-15			B1	G10	PowerSoil	2x250
16S_115	Bacteria	CAGGACGT	TCTCGCGC	GLU	2017-06-19	IT	1230	46.6404	10.5545	GLU5	R	endophyte	microbiome_survey	Fragaria vesca		V34	B2	GDC	2019-04-15			B1	G11	PowerSoil	2x250
16S_19	Bacteria	CAGGACGT	TCCGGAGA	AMB	2017-06-20	CH	990.2	47.0005	8.00493	AMB5	R	endophyte	microbiome_survey	Fragaria vesca		V34	B2	GDC	2019-04-15			B1	G2	PowerSoil	2x250
16S_30	Bacteria	CAGGACGT	CGCTCATT	AMB	2017-06-20	CH	1012.5	46.9997	8.005	AMB8	L	epiphyte	microbiome_survey	Fragaria vesca		V34	B2	GDC	2019-04-15			B1	G3	PowerSoil	2x250
16S_40	Bacteria	CAGGACGT	GAGATTCC	DUR	2017-06-12	CH	774.9	47.3353	7.53771	DUR2	R	epiphyte	microbiome_survey	Fragaria vesca		V34	B2	GDC	2019-04-15			B1	G4	PowerSoil	2x250
16S_51	Bacteria	CAGGACGT	ATTCAGAA	DUR	2017-06-12	CH	788.4	47.3359	7.54195	DUR5	R	endophyte	microbiome_survey	Fragaria vesca		V34	B2	GDC	2019-04-15			B1	G5	PowerSoil	2x250
16S_62	Bacteria	CAGGACGT	GAATTCGT	DUR	2017-06-12	CH	750.4	47.3352	7.54213	DUR8	L	epiphyte	microbiome_survey	Fragaria vesca		V34	B2	GDC	2019-04-15			B1	G6	PowerSoil	2x250
16S_72	Bacteria	CAGGACGT	CTGAAGCT	FAS	2017-07-17	AT	948.9	46.7527	13.7551	FAS2	R	epiphyte	microbiome_survey	Fragaria vesca		V34	B2	GDC	2019-04-15			B1	G7	PowerSoil	2x250
16S_83	Bacteria	CAGGACGT	TAATGCGC	FAS	2017-07-17	AT	950.4	46.7523	13.7545	FAS5	R	endophyte	microbiome_survey	Fragaria vesca		V34	B2	GDC	2019-04-15			B1	G8	PowerSoil	2x250
16S_94	Bacteria	CAGGACGT	CGGCTATG	FAS	2017-07-17	AT	942	46.7524	13.755	FAS8	L	epiphyte	microbiome_survey	Fragaria vesca		V34	B2	GDC	2019-04-15			B1	G9	PowerSoil	2x250
16S_11	Bacteria	GTACTGAC	ATTACTCG	AMB	2017-06-20	CH	992.7	47.0007	8.00482	AMB3	R	endophyte	microbiome_survey	Fragaria vesca		V34	B2	GDC	2019-04-15			B1	H1	PowerSoil	2x250
16S_106	Bacteria	GTACTGAC	TCCGCGAA	GLU	2017-06-19	IT	1176.5	46.6403	10.5551	GLU3	L	epiphyte	microbiome_survey	Fragaria vesca		V34	B2	GDC	2019-04-15			B1	H10	PowerSoil	2x250
16S_116	Bacteria	GTACTGAC	TCTCGCGC	GLU	2017-06-19	IT	1230	46.6404	10.5545	GLU5	R	epiphyte	microbiome_survey	Fragaria vesca		V34	B2	GDC	2019-04-15			B1	H11	PowerSoil	2x250
16S_20	Bacteria	GTACTGAC	TCCGGAGA	AMB	2017-06-20	CH	990.2	47.0005	8.00493	AMB5	R	epiphyte	microbiome_survey	Fragaria vesca		V34	B2	GDC	2019-04-15			B1	H2	PowerSoil	2x250
16S_31	Bacteria	GTACTGAC	CGCTCATT	AMB	2017-06-20	CH	1012.5	46.9997	8.005	AMB8	R	endophyte	microbiome_survey	Fragaria vesca		V34	B2	GDC	2019-04-15			B1	H3	PowerSoil	2x250
16S_42	Bacteria	GTACTGAC	GAGATTCC	DUR	2017-06-12	CH	804.7	47.3359	7.54075	DUR3	L	epiphyte	microbiome_survey	Fragaria vesca		V34	B2	GDC	2019-04-15			B1	H4	PowerSoil	2x250
16S_52	Bacteria	GTACTGAC	ATTCAGAA	DUR	2017-06-12	CH	788.4	47.3359	7.54195	DUR5	R	epiphyte	microbiome_survey	Fragaria vesca		V34	B2	GDC	2019-04-15			B1	H5	PowerSoil	2x250
16S_63	Bacteria	GTACTGAC	GAATTCGT	DUR	2017-06-12	CH	750.4	47.3352	7.54213	DUR8	R	endophyte	microbiome_survey	Fragaria vesca		V34	B2	GDC	2019-04-15			B1	H6	PowerSoil	2x250
16S_74	Bacteria	GTACTGAC	CTGAAGCT	FAS	2017-07-17	AT	941.8	46.7525	13.7549	FAS3	L	epiphyte	microbiome_survey	Fragaria vesca		V34	B2	GDC	2019-04-15			B1	H7	PowerSoil	2x250
16S_84	Bacteria	GTACTGAC	TAATGCGC	FAS	2017-07-17	AT	950.4	46.7523	13.7545	FAS5	R	epiphyte	microbiome_survey	Fragaria vesca		V34	B2	GDC	2019-04-15			B1	H8	PowerSoil	2x250
16S_95	Bacteria	GTACTGAC	CGGCTATG	FAS	2017-07-17	AT	942	46.7524	13.755	FAS8	R	endophyte	microbiome_survey	Fragaria vesca		V34	B2	GDC	2019-04-15			B1	H9	PowerSoil	2x250
US_16S_299	Bacteria	TGAACCTT	GTCGTGAT	UINBC	2017-08-03	US	2175.8	40.6263	-111.177	UINBC3	R	endophyte	microbiome_survey	Fragaria vesca		V34	B5		2019-05-06			B10	A1	PowerPlant	2x300
US_16S_370	Bacteria	TGAACCTT	TGGTCACA	WP	2017-08-02	US	2324.3	40.5739	-111.68	WP5	L	epiphyte	microbiome_survey	Fragaria vesca		V34	B5		2019-05-06			B10	A10	PowerPlant	2x300
US_16S_378	Bacteria	TGAACCTT	TGCCTCTT	WP	2017-08-02	US	2357.1	40.5748	-111.678	WP7	L	epiphyte	microbiome_survey	Fragaria vesca		V34	B5		2019-05-06			B10	A11	PowerPlant	2x300
US_16S_386	Bacteria	TGAACCTT	CCACTCCT	SLF	2017-08-01	US	2666	40.6049	-111.589	SLFglauca	L	epiphyte	microbiome_survey	Fragaria vesca glauca		V34	B5		2019-05-06			B10	A12	PowerPlant	2x300
US_16S_314	Bacteria	TGAACCTT	TGGATCTG	UINBC	2017-08-03	US	2166.2	40.6267	-111.177	UINBC7	L	epiphyte	microbiome_survey	Fragaria vesca		V34	B5		2019-05-06			B10	A3	PowerPlant	2x300
US_16S_322	Bacteria	TGAACCTT	GCTCAGGA	UINCG	2017-08-05	US	2758	40.8004	-110.877	UINCG1	L	epiphyte	microbiome_survey	Fragaria vesca		V34	B5		2019-05-06			B10	A4	PowerPlant	2x300
US_16S_330	Bacteria	TGAACCTT	AGGAGTCC	UINCG	2017-08-05	US	2759.8	40.7994	-110.876	UINCG3	L	epiphyte	microbiome_survey	Fragaria vesca		V34	B5		2019-05-06			B10	A5	PowerPlant	2x300
US_16S_338	Bacteria	TGAACCTT	CATGCCTA	UINCG	2017-08-05	US	2766.3	40.7994	-110.875	UINCG5	L	epiphyte	microbiome_survey	Fragaria vesca		V34	B5		2019-05-06			B10	A6	PowerPlant	2x300
US_16S_346	Bacteria	TGAACCTT	GTAGAGAG	UINCG	2017-08-05	US	2769.9	40.7995	-110.874	UINCG7	L	epiphyte	microbiome_survey	Fragaria vesca		V34	B5		2019-05-06			B10	A7	PowerPlant	2x300
US_16S_354	Bacteria	TGAACCTT	CCTCTCTG	WP	2017-08-02	US	2343.5	40.5752	-111.681	WP1	L	epiphyte	microbiome_survey	Fragaria vesca		V34	B5		2019-05-06			B10	A8	PowerPlant	2x300
US_16S_362	Bacteria	TGAACCTT	AGCGTAGC	WP	2017-08-02	US	2369.4	40.5744	-111.681	WP3	L	epiphyte	microbiome_survey	Fragaria vesca		V34	B5		2019-05-06			B10	A9	PowerPlant	2x300
US_16S_300	Bacteria	TGCTAAGT	GTCGTGAT	UINBC	2017-08-03	US	2175.8	40.6263	-111.177	UINBC3	R	epiphyte	microbiome_survey	Fragaria vesca		V34	B5		2019-05-06			B10	B1	PowerPlant	2x300
US_16S_371	Bacteria	TGCTAAGT	TGGTCACA	WP	2017-08-02	US	2324.3	40.5739	-111.68	WP5	R	endophyte	microbiome_survey	Fragaria vesca		V34	B5		2019-05-06			B10	B10	PowerPlant	2x300
US_16S_379	Bacteria	TGCTAAGT	TGCCTCTT	WP	2017-08-02	US	2357.1	40.5748	-111.678	WP7	R	endophyte	microbiome_survey	Fragaria vesca		V34	B5		2019-05-06			B10	B11	PowerPlant	2x300
US_16S_387	Bacteria	TGCTAAGT	CCACTCCT	SLF	2017-08-01	US	2666	40.6049	-111.589	SLFglauca	R	endophyte	microbiome_survey	Fragaria vesca glauca		V34	B5		2019-05-06			B10	B12	PowerPlant	2x300
US_16S_307	Bacteria	TGCTAAGT	ACCACTGT	UINBC	2017-08-03	US	2177.6	40.6263	-111.177	UINBC5	R	endophyte	microbiome_survey	Fragaria vesca		V34	B5		2019-05-06			B10	B2	PowerPlant	2x300
US_16S_315	Bacteria	TGCTAAGT	TGGATCTG	UINBC	2017-08-03	US	2166.2	40.6267	-111.177	UINBC7	R	endophyte	microbiome_survey	Fragaria vesca		V34	B5		2019-05-06			B10	B3	PowerPlant	2x300
US_16S_323	Bacteria	TGCTAAGT	GCTCAGGA	UINCG	2017-08-05	US	2758	40.8004	-110.877	UINCG1	R	endophyte	microbiome_survey	Fragaria vesca		V34	B5		2019-05-06			B10	B4	PowerPlant	2x300
US_16S_331	Bacteria	TGCTAAGT	AGGAGTCC	UINCG	2017-08-05	US	2759.8	40.7994	-110.876	UINCG3	R	endophyte	microbiome_survey	Fragaria vesca		V34	B5		2019-05-06			B10	B5	PowerPlant	2x300
US_16S_339	Bacteria	TGCTAAGT	CATGCCTA	UINCG	2017-08-05	US	2766.3	40.7994	-110.875	UINCG5	R	endophyte	microbiome_survey	Fragaria vesca		V34	B5		2019-05-06			B10	B6	PowerPlant	2x300
US_16S_347	Bacteria	TGCTAAGT	GTAGAGAG	UINCG	2017-08-05	US	2769.9	40.7995	-110.874	UINCG7	R	endophyte	microbiome_survey	Fragaria vesca		V34	B5		2019-05-06			B10	B7	PowerPlant	2x300
US_16S_355	Bacteria	TGCTAAGT	CCTCTCTG	WP	2017-08-02	US	2343.5	40.5752	-111.681	WP1	R	endophyte	microbiome_survey	Fragaria vesca		V34	B5		2019-05-06			B10	B8	PowerPlant	2x300
US_16S_363	Bacteria	TGCTAAGT	AGCGTAGC	WP	2017-08-02	US	2369.4	40.5744	-111.681	WP3	R	endophyte	microbiome_survey	Fragaria vesca		V34	B5		2019-05-06			B10	B9	PowerPlant	2x300
US_16S_301	Bacteria	TGTTCTCT	GTCGTGAT	UINBC	2017-08-03	US	2186.2	40.6263	-111.177	UINBC4	L	endophyte	microbiome_survey	Fragaria vesca		V34	B5		2019-05-06			B10	C1	PowerPlant	2x300
US_16S_372	Bacteria	TGTTCTCT	TGGTCACA	WP	2017-08-02	US	2324.3	40.5739	-111.68	WP5	R	epiphyte	microbiome_survey	Fragaria vesca		V34	B5		2019-05-06			B10	C10	PowerPlant	2x300
US_16S_380	Bacteria	TGTTCTCT	TGCCTCTT	WP	2017-08-02	US	2357.1	40.5748	-111.678	WP7	R	epiphyte	microbiome_survey	Fragaria vesca		V34	B5		2019-05-06			B10	C11	PowerPlant	2x300
US_16S_388	Bacteria	TGTTCTCT	CCACTCCT	SLF	2017-08-01	US	2666	40.6049	-111.589	SLFglauca	R	epiphyte	microbiome_survey	Fragaria vesca glauca		V34	B5		2019-05-06			B10	C12	PowerPlant	2x300
US_16S_308	Bacteria	TGTTCTCT	ACCACTGT	UINBC	2017-08-03	US	2177.6	40.6263	-111.177	UINBC5	R	epiphyte	microbiome_survey	Fragaria vesca		V34	B5		2019-05-06			B10	C2	PowerPlant	2x300
US_16S_316	Bacteria	TGTTCTCT	TGGATCTG	UINBC	2017-08-03	US	2166.2	40.6267	-111.177	UINBC7	R	epiphyte	microbiome_survey	Fragaria vesca		V34	B5		2019-05-06			B10	C3	PowerPlant	2x300
US_16S_324	Bacteria	TGTTCTCT	GCTCAGGA	UINCG	2017-08-05	US	2758	40.8004	-110.877	UINCG1	R	epiphyte	microbiome_survey	Fragaria vesca		V34	B5		2019-05-06			B10	C4	PowerPlant	2x300
US_16S_332	Bacteria	TGTTCTCT	AGGAGTCC	UINCG	2017-08-05	US	2759.8	40.7994	-110.876	UINCG3	R	epiphyte	microbiome_survey	Fragaria vesca		V34	B5		2019-05-06			B10	C5	PowerPlant	2x300
US_16S_340	Bacteria	TGTTCTCT	CATGCCTA	UINCG	2017-08-05	US	2766.3	40.7994	-110.875	UINCG5	R	epiphyte	microbiome_survey	Fragaria vesca		V34	B5		2019-05-06			B10	C6	PowerPlant	2x300
US_16S_348	Bacteria	TGTTCTCT	GTAGAGAG	UINCG	2017-08-05	US	2769.9	40.7995	-110.874	UINCG7	R	epiphyte	microbiome_survey	Fragaria vesca		V34	B5		2019-05-06			B10	C7	PowerPlant	2x300
US_16S_356	Bacteria	TGTTCTCT	CCTCTCTG	WP	2017-08-02	US	2343.5	40.5752	-111.681	WP1	R	epiphyte	microbiome_survey	Fragaria vesca		V34	B5		2019-05-06			B10	C8	PowerPlant	2x300
US_16S_364	Bacteria	TGTTCTCT	AGCGTAGC	WP	2017-08-02	US	2369.4	40.5744	-111.681	WP3	R	epiphyte	microbiome_survey	Fragaria vesca		V34	B5		2019-05-06			B10	C9	PowerPlant	2x300
US_16S_302	Bacteria	TAAGACAC	GTCGTGAT	UINBC	2017-08-03	US	2186.2	40.6263	-111.177	UINBC4	L	epiphyte	microbiome_survey	Fragaria vesca		V34	B5		2019-05-06			B10	D1	PowerPlant	2x300
US_16S_373	Bacteria	TAAGACAC	TGGTCACA	WP	2017-08-02	US	2359	40.5743	-111.679	WP6	L	endophyte	microbiome_survey	Fragaria vesca		V34	B5		2019-05-06			B10	D10	PowerPlant	2x300
US_16S_381	Bacteria	TAAGACAC	TGCCTCTT	WP	2017-08-02	US	2353.1	40.5745	-111.679	WP8	L	endophyte	microbiome_survey	Fragaria vesca		V34	B5		2019-05-06			B10	D11	PowerPlant	2x300
US_16S_309	Bacteria	TAAGACAC	ACCACTGT	UINBC	2017-08-03	US	2170.5	40.6266	-111.176	UINBC6	L	endophyte	microbiome_survey	Fragaria vesca		V34	B5		2019-05-06			B10	D2	PowerPlant	2x300
US_16S_317	Bacteria	TAAGACAC	TGGATCTG	UINBC	2017-08-03	US	2166	40.6266	-111.178	UINBC8	L	endophyte	microbiome_survey	Fragaria vesca		V34	B5		2019-05-06			B10	D3	PowerPlant	2x300
US_16S_325	Bacteria	TAAGACAC	GCTCAGGA	UINCG	2017-08-05	US	2759.3	40.8003	-110.878	UINCG2	L	endophyte	microbiome_survey	Fragaria vesca		V34	B5		2019-05-06			B10	D4	PowerPlant	2x300
US_16S_333	Bacteria	TAAGACAC	AGGAGTCC	UINCG	2017-08-05	US	2755.8	40.7995	-110.875	UINCG4	L	endophyte	microbiome_survey	Fragaria vesca		V34	B5		2019-05-06			B10	D5	PowerPlant	2x300
US_16S_341	Bacteria	TAAGACAC	CATGCCTA	UINCG	2017-08-05	US	2765.5	40.7995	-110.875	UINCG6	L	endophyte	microbiome_survey	Fragaria vesca		V34	B5		2019-05-06			B10	D6	PowerPlant	2x300
US_16S_349	Bacteria	TAAGACAC	GTAGAGAG	UINCG	2017-08-05	US	2772.7	40.7995	-110.874	UINCG8	L	endophyte	microbiome_survey	Fragaria vesca		V34	B5		2019-05-06			B10	D7	PowerPlant	2x300
US_16S_357	Bacteria	TAAGACAC	CCTCTCTG	WP	2017-08-02	US	2336.7	40.5751	-111.681	WP2	L	endophyte	microbiome_survey	Fragaria vesca		V34	B5		2019-05-06			B10	D8	PowerPlant	2x300
US_16S_365	Bacteria	TAAGACAC	AGCGTAGC	WP	2017-08-02	US	2337.1	40.5743	-111.68	WP4	L	endophyte	microbiome_survey	Fragaria vesca		V34	B5		2019-05-06			B10	D9	PowerPlant	2x300
US_16S_303	Bacteria	CTAATCGA	GTCGTGAT	UINBC	2017-08-03	US	2186.2	40.6263	-111.177	UINBC4	R	endophyte	microbiome_survey	Fragaria vesca		V34	B5		2019-05-06			B10	E1	PowerPlant	2x300
US_16S_374	Bacteria	CTAATCGA	TGGTCACA	WP	2017-08-02	US	2359	40.5743	-111.679	WP6	L	epiphyte	microbiome_survey	Fragaria vesca		V34	B5		2019-05-06			B10	E10	PowerPlant	2x300
US_16S_382	Bacteria	CTAATCGA	TGCCTCTT	WP	2017-08-02	US	2353.1	40.5745	-111.679	WP8	L	epiphyte	microbiome_survey	Fragaria vesca		V34	B5		2019-05-06			B10	E11	PowerPlant	2x300
US_16S_310	Bacteria	CTAATCGA	ACCACTGT	UINBC	2017-08-03	US	2170.5	40.6266	-111.176	UINBC6	L	epiphyte	microbiome_survey	Fragaria vesca		V34	B5		2019-05-06			B10	E2	PowerPlant	2x300
US_16S_318	Bacteria	CTAATCGA	TGGATCTG	UINBC	2017-08-03	US	2166	40.6266	-111.178	UINBC8	L	epiphyte	microbiome_survey	Fragaria vesca		V34	B5		2019-05-06			B10	E3	PowerPlant	2x300
US_16S_326	Bacteria	CTAATCGA	GCTCAGGA	UINCG	2017-08-05	US	2759.3	40.8003	-110.878	UINCG2	L	epiphyte	microbiome_survey	Fragaria vesca		V34	B5		2019-05-06			B10	E4	PowerPlant	2x300
US_16S_334	Bacteria	CTAATCGA	AGGAGTCC	UINCG	2017-08-05	US	2755.8	40.7995	-110.875	UINCG4	L	epiphyte	microbiome_survey	Fragaria vesca		V34	B5		2019-05-06			B10	E5	PowerPlant	2x300
US_16S_342	Bacteria	CTAATCGA	CATGCCTA	UINCG	2017-08-05	US	2765.5	40.7995	-110.875	UINCG6	L	epiphyte	microbiome_survey	Fragaria vesca		V34	B5		2019-05-06			B10	E6	PowerPlant	2x300
US_16S_350	Bacteria	CTAATCGA	GTAGAGAG	UINCG	2017-08-05	US	2772.7	40.7995	-110.874	UINCG8	L	epiphyte	microbiome_survey	Fragaria vesca		V34	B5		2019-05-06			B10	E7	PowerPlant	2x300
US_16S_358	Bacteria	CTAATCGA	CCTCTCTG	WP	2017-08-02	US	2336.7	40.5751	-111.681	WP2	L	epiphyte	microbiome_survey	Fragaria vesca		V34	B5		2019-05-06			B10	E8	PowerPlant	2x300
US_16S_366	Bacteria	CTAATCGA	AGCGTAGC	WP	2017-08-02	US	2337.1	40.5743	-111.68	WP4	L	epiphyte	microbiome_survey	Fragaria vesca		V34	B5		2019-05-06			B10	E9	PowerPlant	2x300
US_16S_304	Bacteria	CTAGAACA	GTCGTGAT	UINBC	2017-08-03	US	2186.2	40.6263	-111.177	UINBC4	R	epiphyte	microbiome_survey	Fragaria vesca		V34	B5		2019-05-06			B10	F1	PowerPlant	2x300
US_16S_375	Bacteria	CTAGAACA	TGGTCACA	WP	2017-08-02	US	2359	40.5743	-111.679	WP6	R	endophyte	microbiome_survey	Fragaria vesca		V34	B5		2019-05-06			B10	F10	PowerPlant	2x300
US_16S_383	Bacteria	CTAGAACA	TGCCTCTT	WP	2017-08-02	US	2353.1	40.5745	-111.679	WP8	R	endophyte	microbiome_survey	Fragaria vesca		V34	B5		2019-05-06			B10	F11	PowerPlant	2x300
US_16S_311	Bacteria	CTAGAACA	ACCACTGT	UINBC	2017-08-03	US	2170.5	40.6266	-111.176	UINBC6	R	endophyte	microbiome_survey	Fragaria vesca		V34	B5		2019-05-06			B10	F2	PowerPlant	2x300
US_16S_319	Bacteria	CTAGAACA	TGGATCTG	UINBC	2017-08-03	US	2166	40.6266	-111.178	UINBC8	R	endophyte	microbiome_survey	Fragaria vesca		V34	B5		2019-05-06			B10	F3	PowerPlant	2x300
US_16S_327	Bacteria	CTAGAACA	GCTCAGGA	UINCG	2017-08-05	US	2759.3	40.8003	-110.878	UINCG2	R	endophyte	microbiome_survey	Fragaria vesca		V34	B5		2019-05-06			B10	F4	PowerPlant	2x300
US_16S_335	Bacteria	CTAGAACA	AGGAGTCC	UINCG	2017-08-05	US	2755.8	40.7995	-110.875	UINCG4	R	endophyte	microbiome_survey	Fragaria vesca		V34	B5		2019-05-06			B10	F5	PowerPlant	2x300
US_16S_343	Bacteria	CTAGAACA	CATGCCTA	UINCG	2017-08-05	US	2765.5	40.7995	-110.875	UINCG6	R	endophyte	microbiome_survey	Fragaria vesca		V34	B5		2019-05-06			B10	F6	PowerPlant	2x300
US_16S_351	Bacteria	CTAGAACA	GTAGAGAG	UINCG	2017-08-05	US	2772.7	40.7995	-110.874	UINCG8	R	endophyte	microbiome_survey	Fragaria vesca		V34	B5		2019-05-06			B10	F7	PowerPlant	2x300
US_16S_359	Bacteria	CTAGAACA	CCTCTCTG	WP	2017-08-02	US	2336.7	40.5751	-111.681	WP2	R	endophyte	microbiome_survey	Fragaria vesca		V34	B5		2019-05-06			B10	F8	PowerPlant	2x300
US_16S_367	Bacteria	CTAGAACA	AGCGTAGC	WP	2017-08-02	US	2337.1	40.5743	-111.68	WP4	R	endophyte	microbiome_survey	Fragaria vesca		V34	B5		2019-05-06			B10	F9	PowerPlant	2x300
US_16S_305	Bacteria	TAAGTTCC	GTCGTGAT	UINBC	2017-08-03	US	2177.6	40.6263	-111.177	UINBC5	L	endophyte	microbiome_survey	Fragaria vesca		V34	B5		2019-05-06			B10	G1	PowerPlant	2x300
US_16S_376	Bacteria	TAAGTTCC	TGGTCACA	WP	2017-08-02	US	2359	40.5743	-111.679	WP6	R	epiphyte	microbiome_survey	Fragaria vesca		V34	B5		2019-05-06			B10	G10	PowerPlant	2x300
US_16S_384	Bacteria	TAAGTTCC	TGCCTCTT	WP	2017-08-02	US	2353.1	40.5745	-111.679	WP8	R	epiphyte	microbiome_survey	Fragaria vesca		V34	B5		2019-05-06			B10	G11	PowerPlant	2x300
US_16S_312	Bacteria	TAAGTTCC	ACCACTGT	UINBC	2017-08-03	US	2170.5	40.6266	-111.176	UINBC6	R	epiphyte	microbiome_survey	Fragaria vesca		V34	B5		2019-05-06			B10	G2	PowerPlant	2x300
US_16S_320	Bacteria	TAAGTTCC	TGGATCTG	UINBC	2017-08-03	US	2166	40.6266	-111.178	UINBC8	R	epiphyte	microbiome_survey	Fragaria vesca		V34	B5		2019-05-06			B10	G3	PowerPlant	2x300
US_16S_328	Bacteria	TAAGTTCC	GCTCAGGA	UINCG	2017-08-05	US	2759.3	40.8003	-110.878	UINCG2	R	epiphyte	microbiome_survey	Fragaria vesca		V34	B5		2019-05-06			B10	G4	PowerPlant	2x300
US_16S_336	Bacteria	TAAGTTCC	AGGAGTCC	UINCG	2017-08-05	US	2755.8	40.7995	-110.875	UINCG4	R	epiphyte	microbiome_survey	Fragaria vesca		V34	B5		2019-05-06			B10	G5	PowerPlant	2x300
US_16S_344	Bacteria	TAAGTTCC	CATGCCTA	UINCG	2017-08-05	US	2765.5	40.7995	-110.875	UINCG6	R	epiphyte	microbiome_survey	Fragaria vesca		V34	B5		2019-05-06			B10	G6	PowerPlant	2x300
US_16S_352	Bacteria	TAAGTTCC	GTAGAGAG	UINCG	2017-08-05	US	2772.7	40.7995	-110.874	UINCG8	R	epiphyte	microbiome_survey	Fragaria vesca		V34	B5		2019-05-06			B10	G7	PowerPlant	2x300
US_16S_360	Bacteria	TAAGTTCC	CCTCTCTG	WP	2017-08-02	US	2336.7	40.5751	-111.681	WP2	R	epiphyte	microbiome_survey	Fragaria vesca		V34	B5		2019-05-06			B10	G8	PowerPlant	2x300
US_16S_368	Bacteria	TAAGTTCC	AGCGTAGC	WP	2017-08-02	US	2337.1	40.5743	-111.68	WP4	R	epiphyte	microbiome_survey	Fragaria vesca		V34	B5		2019-05-06			B10	G9	PowerPlant	2x300
US_16S_306	Bacteria	TAGACCTA	GTCGTGAT	UINBC	2017-08-03	US	2177.6	40.6263	-111.177	UINBC5	L	epiphyte	microbiome_survey	Fragaria vesca		V34	B5		2019-05-06			B10	H1	PowerPlant	2x300
US_16S_377	Bacteria	TAGACCTA	TGGTCACA	WP	2017-08-02	US	2357.1	40.5748	-111.678	WP7	L	endophyte	microbiome_survey	Fragaria vesca		V34	B5		2019-05-06			B10	H10	PowerPlant	2x300
US_16S_385	Bacteria	TAGACCTA	TGCCTCTT	SLF	2017-08-01	US	2666	40.6049	-111.589	SLFglauca	L	endophyte	microbiome_survey	Fragaria vesca glauca		V34	B5		2019-05-06			B10	H11	PowerPlant	2x300
US_16S_313	Bacteria	TAGACCTA	ACCACTGT	UINBC	2017-08-03	US	2166.2	40.6267	-111.177	UINBC7	L	endophyte	microbiome_survey	Fragaria vesca		V34	B5		2019-05-06			B10	H2	PowerPlant	2x300
US_16S_321	Bacteria	TAGACCTA	TGGATCTG	UINCG	2017-08-05	US	2758	40.8004	-110.877	UINCG1	L	endophyte	microbiome_survey	Fragaria vesca		V34	B5		2019-05-06			B10	H3	PowerPlant	2x300
US_16S_329	Bacteria	TAGACCTA	GCTCAGGA	UINCG	2017-08-05	US	2759.8	40.7994	-110.876	UINCG3	L	endophyte	microbiome_survey	Fragaria vesca		V34	B5		2019-05-06			B10	H4	PowerPlant	2x300
US_16S_337	Bacteria	TAGACCTA	AGGAGTCC	UINCG	2017-08-05	US	2766.3	40.7994	-110.875	UINCG5	L	endophyte	microbiome_survey	Fragaria vesca		V34	B5		2019-05-06			B10	H5	PowerPlant	2x300
US_16S_345	Bacteria	TAGACCTA	CATGCCTA	UINCG	2017-08-05	US	2769.9	40.7995	-110.874	UINCG7	L	endophyte	microbiome_survey	Fragaria vesca		V34	B5		2019-05-06			B10	H6	PowerPlant	2x300
US_16S_353	Bacteria	TAGACCTA	GTAGAGAG	WP	2017-08-02	US	2343.5	40.5752	-111.681	WP1	L	endophyte	microbiome_survey	Fragaria vesca		V34	B5		2019-05-06			B10	H7	PowerPlant	2x300
US_16S_361	Bacteria	TAGACCTA	CCTCTCTG	WP	2017-08-02	US	2369.4	40.5744	-111.681	WP3	L	endophyte	microbiome_survey	Fragaria vesca		V34	B5		2019-05-06			B10	H8	PowerPlant	2x300
US_16S_369	Bacteria	TAGACCTA	AGCGTAGC	WP	2017-08-02	US	2324.3	40.5739	-111.68	WP5	L	endophyte	microbiome_survey	Fragaria vesca		V34	B5		2019-05-06			B10	H9	PowerPlant	2x300
16S_123	Bacteria	TGAACCTT	GTCGTGAT	GLU	2017-06-19	IT	1229.7	46.6406	10.5543	GLU7	R	endophyte	microbiome_survey	Fragaria vesca		V34	B2	GDC	2019-04-15			B2	A1	PowerSoil	2x250
16S_218	Bacteria	TGAACCTT	TGGTCACA	PER	2017-06-16	AT	1044.5	47.4283	11.6844	PER7	L	epiphyte	microbiome_survey	Fragaria vesca		V34	B2	GDC	2019-04-15			B2	A10	PowerSoil	2x250
16S_228	Bacteria	TGAACCTT	TGCCTCTT	RIE	2017-06-13	CH	1121.2	47.2233	9.09249	RIE1	R	epiphyte	microbiome_survey	Fragaria vesca		V34	B2	GDC	2019-04-15			B2	A11	PowerSoil	2x250
16S_239	Bacteria	TGAACCTT	CCACTCCT	RIE	2017-06-13	CH	1155.4	47.2231	9.09303	RIE4	R	endophyte	microbiome_survey	Fragaria vesca		V34	B2	GDC	2019-04-15			B2	A12	PowerSoil	2x250
16S_143	Bacteria	TGAACCTT	TGGATCTG	GTR	2017-06-14	CH	1124.1	46.7471	7.34522	GTR4	R	endophyte	microbiome_survey	Fragaria vesca		V34	B2	GDC	2019-04-15			B2	A3	PowerSoil	2x250
16S_154	Bacteria	TGAACCTT	GCTCAGGA	GTR	2017-06-14	CH	1109.6	46.7476	7.34571	GTR7	L	epiphyte	microbiome_survey	Fragaria vesca		V34	B2	GDC	2019-04-15			B2	A4	PowerSoil	2x250
16S_164	Bacteria	TGAACCTT	AGGAGTCC	LHE	2017-06-16	AT	1048.6	46.7516	12.5286	LHE1	R	epiphyte	microbiome_survey	Fragaria vesca		V34	B2	GDC	2019-04-15			B2	A5	PowerSoil	2x250
16S_175	Bacteria	TGAACCTT	CATGCCTA	LHE	2017-06-16	AT	1040.9	46.752	12.5281	LHE4	R	endophyte	microbiome_survey	Fragaria vesca		V34	B2	GDC	2019-04-15			B2	A6	PowerSoil	2x250
16S_186	Bacteria	TGAACCTT	GTAGAGAG	LHE	2017-06-16	AT	1052	46.751	12.5311	LHE7	L	epiphyte	microbiome_survey	Fragaria vesca		V34	B2	GDC	2019-04-15			B2	A7	PowerSoil	2x250
16S_196	Bacteria	TGAACCTT	CCTCTCTG	PER	2017-06-16	AT	1027.9	47.429	11.6847	PER1	R	epiphyte	microbiome_survey	Fragaria vesca		V34	B2	GDC	2019-04-15			B2	A8	PowerSoil	2x250
16S_207	Bacteria	TGAACCTT	AGCGTAGC	PER	2017-06-16	AT	1033.7	47.4289	11.6839	PER4	R	endophyte	microbiome_survey	Fragaria vesca		V34	B2	GDC	2019-04-15			B2	A9	PowerSoil	2x250
16S_124	Bacteria	TGCTAAGT	GTCGTGAT	GLU	2017-06-19	IT	1229.7	46.6406	10.5543	GLU7	R	epiphyte	microbiome_survey	Fragaria vesca		V34	B2	GDC	2019-04-15			B2	B1	PowerSoil	2x250
16S_219	Bacteria	TGCTAAGT	TGGTCACA	PER	2017-06-16	AT	1044.5	47.4283	11.6844	PER7	R	endophyte	microbiome_survey	Fragaria vesca		V34	B2	GDC	2019-04-15			B2	B10	PowerSoil	2x250
16S_230	Bacteria	TGCTAAGT	TGCCTCTT	RIE	2017-06-13	CH	1122.7	47.2233	9.0928	RIE2	L	epiphyte	microbiome_survey	Fragaria vesca		V34	B2	GDC	2019-04-15			B2	B11	PowerSoil	2x250
16S_240	Bacteria	TGCTAAGT	CCACTCCT	RIE	2017-06-13	CH	1155.4	47.2231	9.09303	RIE4	R	epiphyte	microbiome_survey	Fragaria vesca		V34	B2	GDC	2019-04-15			B2	B12	PowerSoil	2x250
16S_134	Bacteria	TGCTAAGT	ACCACTGT	GTR	2017-06-14	CH	1117.8	46.7482	7.34512	GTR2	L	epiphyte	microbiome_survey	Fragaria vesca		V34	B2	GDC	2019-04-15			B2	B2	PowerSoil	2x250
16S_144	Bacteria	TGCTAAGT	TGGATCTG	GTR	2017-06-14	CH	1124.1	46.7471	7.34522	GTR4	R	epiphyte	microbiome_survey	Fragaria vesca		V34	B2	GDC	2019-04-15			B2	B3	PowerSoil	2x250
16S_155	Bacteria	TGCTAAGT	GCTCAGGA	GTR	2017-06-14	CH	1109.6	46.7476	7.34571	GTR7	R	endophyte	microbiome_survey	Fragaria vesca		V34	B2	GDC	2019-04-15			B2	B4	PowerSoil	2x250
16S_166	Bacteria	TGCTAAGT	AGGAGTCC	LHE	2017-06-16	AT	1035.3	46.7515	12.5285	LHE2	L	epiphyte	microbiome_survey	Fragaria vesca		V34	B2	GDC	2019-04-15			B2	B5	PowerSoil	2x250
16S_176	Bacteria	TGCTAAGT	CATGCCTA	LHE	2017-06-16	AT	1040.9	46.752	12.5281	LHE4	R	epiphyte	microbiome_survey	Fragaria vesca		V34	B2	GDC	2019-04-15			B2	B6	PowerSoil	2x250
16S_187	Bacteria	TGCTAAGT	GTAGAGAG	LHE	2017-06-16	AT	1052	46.751	12.5311	LHE7	R	endophyte	microbiome_survey	Fragaria vesca		V34	B2	GDC	2019-04-15			B2	B7	PowerSoil	2x250
16S_198	Bacteria	TGCTAAGT	CCTCTCTG	PER	2017-06-16	AT	1025.6	47.429	11.6843	PER2	L	epiphyte	microbiome_survey	Fragaria vesca		V34	B2	GDC	2019-04-15			B2	B8	PowerSoil	2x250
16S_208	Bacteria	TGCTAAGT	AGCGTAGC	PER	2017-06-16	AT	1033.7	47.4289	11.6839	PER4	R	epiphyte	microbiome_survey	Fragaria vesca		V34	B2	GDC	2019-04-15			B2	B9	PowerSoil	2x250
16S_126	Bacteria	TGTTCTCT	GTCGTGAT	GLU	2017-06-19	IT	1229.7	46.6406	10.5545	GLU8	L	epiphyte	microbiome_survey	Fragaria vesca		V34	B2	GDC	2019-04-15			B2	C1	PowerSoil	2x250
16S_220	Bacteria	TGTTCTCT	TGGTCACA	PER	2017-06-16	AT	1044.5	47.4283	11.6844	PER7	R	epiphyte	microbiome_survey	Fragaria vesca		V34	B2	GDC	2019-04-15			B2	C10	PowerSoil	2x250
16S_231	Bacteria	TGTTCTCT	TGCCTCTT	RIE	2017-06-13	CH	1122.7	47.2233	9.0928	RIE2	R	endophyte	microbiome_survey	Fragaria vesca		V34	B2	GDC	2019-04-15			B2	C11	PowerSoil	2x250
16S_242	Bacteria	TGTTCTCT	CCACTCCT	RIE	2017-06-13	CH	1135.1	47.2228	9.09307	RIE5	L	epiphyte	microbiome_survey	Fragaria vesca		V34	B2	GDC	2019-04-15			B2	C12	PowerSoil	2x250
16S_135	Bacteria	TGTTCTCT	ACCACTGT	GTR	2017-06-14	CH	1117.8	46.7482	7.34512	GTR2	R	endophyte	microbiome_survey	Fragaria vesca		V34	B2	GDC	2019-04-15			B2	C2	PowerSoil	2x250
16S_146	Bacteria	TGTTCTCT	TGGATCTG	GTR	2017-06-14	CH	1122.6	46.7473	7.34572	GTR5	L	epiphyte	microbiome_survey	Fragaria vesca		V34	B2	GDC	2019-04-15			B2	C3	PowerSoil	2x250
16S_156	Bacteria	TGTTCTCT	GCTCAGGA	GTR	2017-06-14	CH	1109.6	46.7476	7.34571	GTR7	R	epiphyte	microbiome_survey	Fragaria vesca		V34	B2	GDC	2019-04-15			B2	C4	PowerSoil	2x250
16S_167	Bacteria	TGTTCTCT	AGGAGTCC	LHE	2017-06-16	AT	1035.3	46.7515	12.5285	LHE2	R	endophyte	microbiome_survey	Fragaria vesca		V34	B2	GDC	2019-04-15			B2	C5	PowerSoil	2x250
16S_178	Bacteria	TGTTCTCT	CATGCCTA	LHE	2017-06-16	AT	1034.6	46.7511	12.5309	LHE5	L	epiphyte	microbiome_survey	Fragaria vesca		V34	B2	GDC	2019-04-15			B2	C6	PowerSoil	2x250
16S_188	Bacteria	TGTTCTCT	GTAGAGAG	LHE	2017-06-16	AT	1052	46.751	12.5311	LHE7	R	epiphyte	microbiome_survey	Fragaria vesca		V34	B2	GDC	2019-04-15			B2	C7	PowerSoil	2x250
16S_199	Bacteria	TGTTCTCT	CCTCTCTG	PER	2017-06-16	AT	1025.6	47.429	11.6843	PER2	R	endophyte	microbiome_survey	Fragaria vesca		V34	B2	GDC	2019-04-15			B2	C8	PowerSoil	2x250
16S_210	Bacteria	TGTTCTCT	AGCGTAGC	PER	2017-06-16	AT	1043.5	47.4283	11.6838	PER5	L	epiphyte	microbiome_survey	Fragaria vesca		V34	B2	GDC	2019-04-15			B2	C9	PowerSoil	2x250
16S_127	Bacteria	TAAGACAC	GTCGTGAT	GLU	2017-06-19	IT	1229.7	46.6406	10.5545	GLU8	R	endophyte	microbiome_survey	Fragaria vesca		V34	B2	GDC	2019-04-15			B2	D1	PowerSoil	2x250
16S_222	Bacteria	TAAGACAC	TGGTCACA	PER	2017-06-16	AT	1053.5	47.4284	11.6849	PER8	L	epiphyte	microbiome_survey	Fragaria vesca		V34	B2	GDC	2019-04-15			B2	D10	PowerSoil	2x250
16S_232	Bacteria	TAAGACAC	TGCCTCTT	RIE	2017-06-13	CH	1122.7	47.2233	9.0928	RIE2	R	epiphyte	microbiome_survey	Fragaria vesca		V34	B2	GDC	2019-04-15			B2	D11	PowerSoil	2x250
16S_243	Bacteria	TAAGACAC	CCACTCCT	RIE	2017-06-13	CH	1135.1	47.2228	9.09307	RIE5	R	endophyte	microbiome_survey	Fragaria vesca		V34	B2	GDC	2019-04-15			B2	D12	PowerSoil	2x250
16S_136	Bacteria	TAAGACAC	ACCACTGT	GTR	2017-06-14	CH	1117.8	46.7482	7.34512	GTR2	R	epiphyte	microbiome_survey	Fragaria vesca		V34	B2	GDC	2019-04-15			B2	D2	PowerSoil	2x250
16S_147	Bacteria	TAAGACAC	TGGATCTG	GTR	2017-06-14	CH	1122.6	46.7473	7.34572	GTR5	R	endophyte	microbiome_survey	Fragaria vesca		V34	B2	GDC	2019-04-15			B2	D3	PowerSoil	2x250
16S_158	Bacteria	TAAGACAC	GCTCAGGA	GTR	2017-06-14	CH	1113.6	46.7483	7.34516	GTR8	L	epiphyte	microbiome_survey	Fragaria vesca		V34	B2	GDC	2019-04-15			B2	D4	PowerSoil	2x250
16S_168	Bacteria	TAAGACAC	AGGAGTCC	LHE	2017-06-16	AT	1035.3	46.7515	12.5285	LHE2	R	epiphyte	microbiome_survey	Fragaria vesca		V34	B2	GDC	2019-04-15			B2	D5	PowerSoil	2x250
16S_179	Bacteria	TAAGACAC	CATGCCTA	LHE	2017-06-16	AT	1034.6	46.7511	12.5309	LHE5	R	endophyte	microbiome_survey	Fragaria vesca		V34	B2	GDC	2019-04-15			B2	D6	PowerSoil	2x250
16S_190	Bacteria	TAAGACAC	GTAGAGAG	LHE	2017-06-16	AT	1039	46.7509	12.5312	LHE8	L	epiphyte	microbiome_survey	Fragaria vesca		V34	B2	GDC	2019-04-15			B2	D7	PowerSoil	2x250
16S_200	Bacteria	TAAGACAC	CCTCTCTG	PER	2017-06-16	AT	1025.6	47.429	11.6843	PER2	R	epiphyte	microbiome_survey	Fragaria vesca		V34	B2	GDC	2019-04-15			B2	D8	PowerSoil	2x250
16S_211	Bacteria	TAAGACAC	AGCGTAGC	PER	2017-06-16	AT	1043.5	47.4283	11.6838	PER5	R	endophyte	microbiome_survey	Fragaria vesca		V34	B2	GDC	2019-04-15			B2	D9	PowerSoil	2x250
16S_128	Bacteria	CTAATCGA	GTCGTGAT	GLU	2017-06-19	IT	1229.7	46.6406	10.5545	GLU8	R	epiphyte	microbiome_survey	Fragaria vesca		V34	B2	GDC	2019-04-15			B2	E1	PowerSoil	2x250
16S_223	Bacteria	CTAATCGA	TGGTCACA	PER	2017-06-16	AT	1053.5	47.4284	11.6849	PER8	R	endophyte	microbiome_survey	Fragaria vesca		V34	B2	GDC	2019-04-15			B2	E10	PowerSoil	2x250
16S_234	Bacteria	CTAATCGA	TGCCTCTT	RIE	2017-06-13	CH	1137.3	47.2233	9.09315	RIE3	L	epiphyte	microbiome_survey	Fragaria vesca		V34	B2	GDC	2019-04-15			B2	E11	PowerSoil	2x250
16S_138	Bacteria	CTAATCGA	ACCACTGT	GTR	2017-06-14	CH	1120.5	46.7476	7.34543	GTR3	L	epiphyte	microbiome_survey	Fragaria vesca		V34	B2	GDC	2019-04-15			B2	E2	PowerSoil	2x250
16S_148	Bacteria	CTAATCGA	TGGATCTG	GTR	2017-06-14	CH	1122.6	46.7473	7.34572	GTR5	R	epiphyte	microbiome_survey	Fragaria vesca		V34	B2	GDC	2019-04-15			B2	E3	PowerSoil	2x250
16S_159	Bacteria	CTAATCGA	GCTCAGGA	GTR	2017-06-14	CH	1113.6	46.7483	7.34516	GTR8	R	endophyte	microbiome_survey	Fragaria vesca		V34	B2	GDC	2019-04-15			B2	E4	PowerSoil	2x250
16S_170	Bacteria	CTAATCGA	AGGAGTCC	LHE	2017-06-16	AT	1047.5	46.7516	12.5282	LHE3	L	epiphyte	microbiome_survey	Fragaria vesca		V34	B2	GDC	2019-04-15			B2	E5	PowerSoil	2x250
16S_180	Bacteria	CTAATCGA	CATGCCTA	LHE	2017-06-16	AT	1034.6	46.7511	12.5309	LHE5	R	epiphyte	microbiome_survey	Fragaria vesca		V34	B2	GDC	2019-04-15			B2	E6	PowerSoil	2x250
16S_191	Bacteria	CTAATCGA	GTAGAGAG	LHE	2017-06-16	AT	1039	46.7509	12.5312	LHE8	R	endophyte	microbiome_survey	Fragaria vesca		V34	B2	GDC	2019-04-15			B2	E7	PowerSoil	2x250
16S_202	Bacteria	CTAATCGA	CCTCTCTG	PER	2017-06-16	AT	1029.2	47.4289	11.6841	PER3	L	epiphyte	microbiome_survey	Fragaria vesca		V34	B2	GDC	2019-04-15			B2	E8	PowerSoil	2x250
16S_212	Bacteria	CTAATCGA	AGCGTAGC	PER	2017-06-16	AT	1043.5	47.4283	11.6838	PER5	R	epiphyte	microbiome_survey	Fragaria vesca		V34	B2	GDC	2019-04-15			B2	E9	PowerSoil	2x250
16S_130	Bacteria	CTAGAACA	GTCGTGAT	GTR	2017-06-14	CH	1122.6	46.7482	7.34509	GTR1	L	epiphyte	microbiome_survey	Fragaria vesca		V34	B2	GDC	2019-04-15			B2	F1	PowerSoil	2x250
16S_224	Bacteria	CTAGAACA	TGGTCACA	PER	2017-06-16	AT	1053.5	47.4284	11.6849	PER8	R	epiphyte	microbiome_survey	Fragaria vesca		V34	B2	GDC	2019-04-15			B2	F10	PowerSoil	2x250
16S_235	Bacteria	CTAGAACA	TGCCTCTT	RIE	2017-06-13	CH	1137.3	47.2233	9.09315	RIE3	R	endophyte	microbiome_survey	Fragaria vesca		V34	B2	GDC	2019-04-15			B2	F11	PowerSoil	2x250
16S_139	Bacteria	CTAGAACA	ACCACTGT	GTR	2017-06-14	CH	1120.5	46.7476	7.34543	GTR3	R	endophyte	microbiome_survey	Fragaria vesca		V34	B2	GDC	2019-04-15			B2	F2	PowerSoil	2x250
16S_150	Bacteria	CTAGAACA	TGGATCTG	GTR	2017-06-14	CH	1123.2	46.7474	7.34584	GTR6	L	epiphyte	microbiome_survey	Fragaria vesca		V34	B2	GDC	2019-04-15			B2	F3	PowerSoil	2x250
16S_160	Bacteria	CTAGAACA	GCTCAGGA	GTR	2017-06-14	CH	1113.6	46.7483	7.34516	GTR8	R	epiphyte	microbiome_survey	Fragaria vesca		V34	B2	GDC	2019-04-15			B2	F4	PowerSoil	2x250
16S_171	Bacteria	CTAGAACA	AGGAGTCC	LHE	2017-06-16	AT	1047.5	46.7516	12.5282	LHE3	R	endophyte	microbiome_survey	Fragaria vesca		V34	B2	GDC	2019-04-15			B2	F5	PowerSoil	2x250
16S_182	Bacteria	CTAGAACA	CATGCCTA	LHE	2017-06-16	AT	1049.8	46.7513	12.5309	LHE6	L	epiphyte	microbiome_survey	Fragaria vesca		V34	B2	GDC	2019-04-15			B2	F6	PowerSoil	2x250
16S_192	Bacteria	CTAGAACA	GTAGAGAG	LHE	2017-06-16	AT	1039	46.7509	12.5312	LHE8	R	epiphyte	microbiome_survey	Fragaria vesca		V34	B2	GDC	2019-04-15			B2	F7	PowerSoil	2x250
16S_203	Bacteria	CTAGAACA	CCTCTCTG	PER	2017-06-16	AT	1029.2	47.4289	11.6841	PER3	R	endophyte	microbiome_survey	Fragaria vesca		V34	B2	GDC	2019-04-15			B2	F8	PowerSoil	2x250
16S_214	Bacteria	CTAGAACA	AGCGTAGC	PER	2017-06-16	AT	1045	47.4283	11.6839	PER6	L	epiphyte	microbiome_survey	Fragaria vesca		V34	B2	GDC	2019-04-15			B2	F9	PowerSoil	2x250
16S_131	Bacteria	TAAGTTCC	GTCGTGAT	GTR	2017-06-14	CH	1122.6	46.7482	7.34509	GTR1	R	endophyte	microbiome_survey	Fragaria vesca		V34	B2	GDC	2019-04-15			B2	G1	PowerSoil	2x250
16S_226	Bacteria	TAAGTTCC	TGGTCACA	RIE	2017-06-13	CH	1121.2	47.2233	9.09249	RIE1	L	epiphyte	microbiome_survey	Fragaria vesca		V34	B2	GDC	2019-04-15			B2	G10	PowerSoil	2x250
16S_236	Bacteria	TAAGTTCC	TGCCTCTT	RIE	2017-06-13	CH	1137.3	47.2233	9.09315	RIE3	R	epiphyte	microbiome_survey	Fragaria vesca		V34	B2	GDC	2019-04-15			B2	G11	PowerSoil	2x250
16S_140	Bacteria	TAAGTTCC	ACCACTGT	GTR	2017-06-14	CH	1120.5	46.7476	7.34543	GTR3	R	epiphyte	microbiome_survey	Fragaria vesca		V34	B2	GDC	2019-04-15			B2	G2	PowerSoil	2x250
16S_151	Bacteria	TAAGTTCC	TGGATCTG	GTR	2017-06-14	CH	1123.2	46.7474	7.34584	GTR6	R	endophyte	microbiome_survey	Fragaria vesca		V34	B2	GDC	2019-04-15			B2	G3	PowerSoil	2x250
16S_162	Bacteria	TAAGTTCC	GCTCAGGA	LHE	2017-06-16	AT	1048.6	46.7516	12.5286	LHE1	L	epiphyte	microbiome_survey	Fragaria vesca		V34	B2	GDC	2019-04-15			B2	G4	PowerSoil	2x250
16S_172	Bacteria	TAAGTTCC	AGGAGTCC	LHE	2017-06-16	AT	1047.5	46.7516	12.5282	LHE3	R	epiphyte	microbiome_survey	Fragaria vesca		V34	B2	GDC	2019-04-15			B2	G5	PowerSoil	2x250
16S_183	Bacteria	TAAGTTCC	CATGCCTA	LHE	2017-06-16	AT	1049.8	46.7513	12.5309	LHE6	R	endophyte	microbiome_survey	Fragaria vesca		V34	B2	GDC	2019-04-15			B2	G6	PowerSoil	2x250
16S_194	Bacteria	TAAGTTCC	GTAGAGAG	PER	2017-06-16	AT	1027.9	47.429	11.6847	PER1	L	epiphyte	microbiome_survey	Fragaria vesca		V34	B2	GDC	2019-04-15			B2	G7	PowerSoil	2x250
16S_204	Bacteria	TAAGTTCC	CCTCTCTG	PER	2017-06-16	AT	1029.2	47.4289	11.6841	PER3	R	epiphyte	microbiome_survey	Fragaria vesca		V34	B2	GDC	2019-04-15			B2	G8	PowerSoil	2x250
16S_215	Bacteria	TAAGTTCC	AGCGTAGC	PER	2017-06-16	AT	1045	47.4283	11.6839	PER6	R	endophyte	microbiome_survey	Fragaria vesca		V34	B2	GDC	2019-04-15			B2	G9	PowerSoil	2x250
16S_132	Bacteria	TAGACCTA	GTCGTGAT	GTR	2017-06-14	CH	1122.6	46.7482	7.34509	GTR1	R	epiphyte	microbiome_survey	Fragaria vesca		V34	B2	GDC	2019-04-15			B2	H1	PowerSoil	2x250
16S_227	Bacteria	TAGACCTA	TGGTCACA	RIE	2017-06-13	CH	1121.2	47.2233	9.09249	RIE1	R	endophyte	microbiome_survey	Fragaria vesca		V34	B2	GDC	2019-04-15			B2	H10	PowerSoil	2x250
16S_238	Bacteria	TAGACCTA	TGCCTCTT	RIE	2017-06-13	CH	1155.4	47.2231	9.09303	RIE4	L	epiphyte	microbiome_survey	Fragaria vesca		V34	B2	GDC	2019-04-15			B2	H11	PowerSoil	2x250
16S_142	Bacteria	TAGACCTA	ACCACTGT	GTR	2017-06-14	CH	1124.1	46.7471	7.34522	GTR4	L	epiphyte	microbiome_survey	Fragaria vesca		V34	B2	GDC	2019-04-15			B2	H2	PowerSoil	2x250
16S_152	Bacteria	TAGACCTA	TGGATCTG	GTR	2017-06-14	CH	1123.2	46.7474	7.34584	GTR6	R	epiphyte	microbiome_survey	Fragaria vesca		V34	B2	GDC	2019-04-15			B2	H3	PowerSoil	2x250
16S_163	Bacteria	TAGACCTA	GCTCAGGA	LHE	2017-06-16	AT	1048.6	46.7516	12.5286	LHE1	R	endophyte	microbiome_survey	Fragaria vesca		V34	B2	GDC	2019-04-15			B2	H4	PowerSoil	2x250
16S_174	Bacteria	TAGACCTA	AGGAGTCC	LHE	2017-06-16	AT	1040.9	46.752	12.5281	LHE4	L	epiphyte	microbiome_survey	Fragaria vesca		V34	B2	GDC	2019-04-15			B2	H5	PowerSoil	2x250
16S_184	Bacteria	TAGACCTA	CATGCCTA	LHE	2017-06-16	AT	1049.8	46.7513	12.5309	LHE6	R	epiphyte	microbiome_survey	Fragaria vesca		V34	B2	GDC	2019-04-15			B2	H6	PowerSoil	2x250
16S_195	Bacteria	TAGACCTA	GTAGAGAG	PER	2017-06-16	AT	1027.9	47.429	11.6847	PER1	R	endophyte	microbiome_survey	Fragaria vesca		V34	B2	GDC	2019-04-15			B2	H7	PowerSoil	2x250
16S_206	Bacteria	TAGACCTA	CCTCTCTG	PER	2017-06-16	AT	1033.7	47.4289	11.6839	PER4	L	epiphyte	microbiome_survey	Fragaria vesca		V34	B2	GDC	2019-04-15			B2	H8	PowerSoil	2x250
16S_216	Bacteria	TAGACCTA	AGCGTAGC	PER	2017-06-16	AT	1045	47.4283	11.6839	PER6	R	epiphyte	microbiome_survey	Fragaria vesca		V34	B2	GDC	2019-04-15			B2	H9	PowerSoil	2x250
16S_244	Bacteria	TATAGCCT	GTCGTGAT	RIE	2017-06-13	CH	1135.1	47.2228	9.09307	RIE5	R	epiphyte	microbiome_survey	Fragaria vesca		V34	B2	GDC	2019-04-15			B3	A1	PowerSoil	2x250
16S_343	Bacteria	TATAGCCT	TGGTCACA	THAL	2017-06-12	CH	1097.3	47.2881	7.66313	THAL6	R	endophyte	microbiome_survey	Fragaria vesca		V34	B3	GDC	2019-04-18			B3	A10	PowerSoil	2x250
16S_354	Bacteria	TATAGCCT	TGCCTCTT	VAL	2017-06-13	CH	1118.4	46.7864	9.31179	VAL1	L	epiphyte	microbiome_survey	Fragaria vesca		V34	B3	GDC	2019-04-18			B3	A11	PowerSoil	2x250
16S_364	Bacteria	TATAGCCT	CCACTCCT	VAL	2017-06-13	CH	1143.8	46.7862	9.31206	VAL3	R	epiphyte	microbiome_survey	Fragaria vesca		V34	B3	GDC	2019-04-18			B3	A12	PowerSoil	2x250
16S_264	Bacteria	TATAGCCT	TGGATCTG	SCG	2017-06-21	CH	990.5	46.4393	6.16092	SCG2	R	epiphyte	microbiome_survey	Fragaria vesca		V34	B2	GDC	2019-04-15			B3	A3	PowerSoil	2x250
16S_275	Bacteria	TATAGCCT	GCTCAGGA	SCG	2017-06-21	CH	1137.9	46.439	6.15958	SCG5	R	endophyte	microbiome_survey	Fragaria vesca		V34	B2	GDC	2019-04-18			B3	A4	PowerSoil	2x250
16S_286	Bacteria	TATAGCCT	AGGAGTCC	SCG	2017-06-21	CH	990.5	46.4388	6.16015	SCG8	L	epiphyte	microbiome_survey	Fragaria vesca		V34	B3	GDC	2019-04-18			B3	A5	PowerSoil	2x250
16S_296	Bacteria	TATAGCCT	CATGCCTA	SOZ	2017-06-21	FR	1070.8	45.8356	6.10227	SOZ2	R	epiphyte	microbiome_survey	Fragaria vesca		V34	B3	GDC	2019-04-18			B3	A6	PowerSoil	2x250
16S_311	Bacteria	TATAGCCT	GTAGAGAG	SOZ	2017-06-21	FR	928.05	45.8365	6.10173	SOZ6	R	endophyte	microbiome_survey	Fragaria vesca		V34	B3	GDC	2019-04-18			B3	A7	PowerSoil	2x250
16S_322	Bacteria	TATAGCCT	CCTCTCTG	THAL	2017-06-12	CH	1088.9	47.2878	7.6633	THAL1	L	epiphyte	microbiome_survey	Fragaria vesca		V34	B3	GDC	2019-04-18			B3	A8	PowerSoil	2x250
16S_332	Bacteria	TATAGCCT	AGCGTAGC	THAL	2017-06-12	CH	1095	47.2879	7.66321	THAL3	R	epiphyte	microbiome_survey	Fragaria vesca		V34	B3	GDC	2019-04-18			B3	A9	PowerSoil	2x250
16S_246	Bacteria	ATAGAGGC	GTCGTGAT	RIE	2017-06-13	CH	1115.9	47.2228	9.09284	RIE6	L	epiphyte	microbiome_survey	Fragaria vesca		V34	B2	GDC	2019-04-15			B3	B1	PowerSoil	2x250
16S_344	Bacteria	ATAGAGGC	TGGTCACA	THAL	2017-06-12	CH	1097.3	47.2881	7.66313	THAL6	R	epiphyte	microbiome_survey	Fragaria vesca		V34	B3	GDC	2019-04-18			B3	B10	PowerSoil	2x250
16S_355	Bacteria	ATAGAGGC	TGCCTCTT	VAL	2017-06-13	CH	1118.4	46.7864	9.31179	VAL1	R	endophyte	microbiome_survey	Fragaria vesca		V34	B3	GDC	2019-04-18			B3	B11	PowerSoil	2x250
16S_366	Bacteria	ATAGAGGC	CCACTCCT	VAL	2017-06-13	CH	1146	46.7862	9.31176	VAL4	L	epiphyte	microbiome_survey	Fragaria vesca		V34	B3	GDC	2019-04-18			B3	B12	PowerSoil	2x250
16S_255	Bacteria	ATAGAGGC	ACCACTGT	RIE	2017-06-13	CH	1137	47.2229	9.09253	RIE8	R	endophyte	microbiome_survey	Fragaria vesca		V34	B2	GDC	2019-04-15			B3	B2	PowerSoil	2x250
16S_266	Bacteria	ATAGAGGC	TGGATCTG	SCG	2017-06-21	CH	990.5	46.4393	6.16062	SCG3	L	epiphyte	microbiome_survey	Fragaria vesca		V34	B2	GDC	2019-04-15			B3	B3	PowerSoil	2x250
16S_276	Bacteria	ATAGAGGC	GCTCAGGA	SCG	2017-06-21	CH	1137.9	46.439	6.15958	SCG5	R	epiphyte	microbiome_survey	Fragaria vesca		V34	B3	GDC	2019-04-18			B3	B4	PowerSoil	2x250
16S_287	Bacteria	ATAGAGGC	AGGAGTCC	SCG	2017-06-21	CH	990.5	46.4388	6.16015	SCG8	R	endophyte	microbiome_survey	Fragaria vesca		V34	B3	GDC	2019-04-18			B3	B5	PowerSoil	2x250
16S_298	Bacteria	ATAGAGGC	CATGCCTA	SOZ	2017-06-21	FR	928.05	45.8358	6.10223	SOZ3	L	epiphyte	microbiome_survey	Fragaria vesca		V34	B3	GDC	2019-04-18			B3	B6	PowerSoil	2x250
16S_312	Bacteria	ATAGAGGC	GTAGAGAG	SOZ	2017-06-21	FR	928.05	45.8365	6.10173	SOZ6	R	epiphyte	microbiome_survey	Fragaria vesca		V34	B3	GDC	2019-04-18			B3	B7	PowerSoil	2x250
16S_323	Bacteria	ATAGAGGC	CCTCTCTG	THAL	2017-06-12	CH	1088.9	47.2878	7.6633	THAL1	R	endophyte	microbiome_survey	Fragaria vesca		V34	B3	GDC	2019-04-18			B3	B8	PowerSoil	2x250
16S_334	Bacteria	ATAGAGGC	AGCGTAGC	THAL	2017-06-12	CH	1095.8	47.288	7.66325	THAL4	L	epiphyte	microbiome_survey	Fragaria vesca		V34	B3	GDC	2019-04-18			B3	B9	PowerSoil	2x250
16S_247	Bacteria	CCTATCCT	GTCGTGAT	RIE	2017-06-13	CH	1115.9	47.2228	9.09284	RIE6	R	endophyte	microbiome_survey	Fragaria vesca		V34	B2	GDC	2019-04-15			B3	C1	PowerSoil	2x250
16S_346	Bacteria	CCTATCCT	TGGTCACA	THAL	2017-06-12	CH	1096.6	47.288	7.66303	THAL7	L	epiphyte	microbiome_survey	Fragaria vesca		V34	B3	GDC	2019-04-18			B3	C10	PowerSoil	2x250
16S_356	Bacteria	CCTATCCT	TGCCTCTT	VAL	2017-06-13	CH	1118.4	46.7864	9.31179	VAL1	R	epiphyte	microbiome_survey	Fragaria vesca		V34	B3	GDC	2019-04-18			B3	C11	PowerSoil	2x250
16S_367	Bacteria	CCTATCCT	CCACTCCT	VAL	2017-06-13	CH	1146	46.7862	9.31176	VAL4	R	endophyte	microbiome_survey	Fragaria vesca		V34	B3	GDC	2019-04-18			B3	C12	PowerSoil	2x250
16S_256	Bacteria	CCTATCCT	ACCACTGT	RIE	2017-06-13	CH	1137	47.2229	9.09253	RIE8	R	epiphyte	microbiome_survey	Fragaria vesca		V34	B2	GDC	2019-04-15			B3	C2	PowerSoil	2x250
16S_267	Bacteria	CCTATCCT	TGGATCTG	SCG	2017-06-21	CH	990.5	46.4393	6.16062	SCG3	R	endophyte	microbiome_survey	Fragaria vesca		V34	B2	GDC	2019-04-15			B3	C3	PowerSoil	2x250
16S_278	Bacteria	CCTATCCT	GCTCAGGA	SCG	2017-06-21	CH	1137.9	46.4388	6.15917	SCG6	L	epiphyte	microbiome_survey	Fragaria vesca		V34	B3	GDC	2019-04-18			B3	C4	PowerSoil	2x250
16S_288	Bacteria	CCTATCCT	AGGAGTCC	SCG	2017-06-21	CH	990.5	46.4388	6.16015	SCG8	R	epiphyte	microbiome_survey	Fragaria vesca		V34	B3	GDC	2019-04-18			B3	C5	PowerSoil	2x250
16S_299	Bacteria	CCTATCCT	CATGCCTA	SOZ	2017-06-21	FR	928.05	45.8358	6.10223	SOZ3	R	endophyte	microbiome_survey	Fragaria vesca		V34	B3	GDC	2019-04-18			B3	C6	PowerSoil	2x250
16S_314	Bacteria	CCTATCCT	GTAGAGAG	SOZ	2017-06-21	FR	1012.4	45.8366	6.10156	SOZ7	L	epiphyte	microbiome_survey	Fragaria vesca		V34	B3	GDC	2019-04-18			B3	C7	PowerSoil	2x250
16S_324	Bacteria	CCTATCCT	CCTCTCTG	THAL	2017-06-12	CH	1088.9	47.2878	7.6633	THAL1	R	epiphyte	microbiome_survey	Fragaria vesca		V34	B3	GDC	2019-04-18			B3	C8	PowerSoil	2x250
16S_335	Bacteria	CCTATCCT	AGCGTAGC	THAL	2017-06-12	CH	1095.8	47.288	7.66325	THAL4	R	endophyte	microbiome_survey	Fragaria vesca		V34	B3	GDC	2019-04-18			B3	C9	PowerSoil	2x250
16S_248	Bacteria	GGCTCTGA	GTCGTGAT	RIE	2017-06-13	CH	1115.9	47.2228	9.09284	RIE6	R	epiphyte	microbiome_survey	Fragaria vesca		V34	B2	GDC	2019-04-15			B3	D1	PowerSoil	2x250
16S_347	Bacteria	GGCTCTGA	TGGTCACA	THAL	2017-06-12	CH	1096.6	47.288	7.66303	THAL7	R	endophyte	microbiome_survey	Fragaria vesca		V34	B3	GDC	2019-04-18			B3	D10	PowerSoil	2x250
16S_358	Bacteria	GGCTCTGA	TGCCTCTT	VAL	2017-06-13	CH	1133	46.786	9.31229	VAL2	L	epiphyte	microbiome_survey	Fragaria vesca		V34	B3	GDC	2019-04-18			B3	D11	PowerSoil	2x250
16S_368	Bacteria	GGCTCTGA	CCACTCCT	VAL	2017-06-13	CH	1146	46.7862	9.31176	VAL4	R	epiphyte	microbiome_survey	Fragaria vesca		V34	B3	GDC	2019-04-18			B3	D12	PowerSoil	2x250
16S_258	Bacteria	GGCTCTGA	ACCACTGT	SCG	2017-06-21	CH	990.5	46.4392	6.16092	SCG1	L	epiphyte	microbiome_survey	Fragaria vesca		V34	B2	GDC	2019-04-15			B3	D2	PowerSoil	2x250
16S_268	Bacteria	GGCTCTGA	TGGATCTG	SCG	2017-06-21	CH	990.5	46.4393	6.16062	SCG3	R	epiphyte	microbiome_survey	Fragaria vesca		V34	B2	GDC	2019-04-15			B3	D3	PowerSoil	2x250
16S_279	Bacteria	GGCTCTGA	GCTCAGGA	SCG	2017-06-21	CH	1137.9	46.4388	6.15917	SCG6	R	endophyte	microbiome_survey	Fragaria vesca		V34	B3	GDC	2019-04-18			B3	D4	PowerSoil	2x250
16S_290	Bacteria	GGCTCTGA	AGGAGTCC	SOZ	2017-06-21	FR	1070.8	45.8357	6.10245	SOZ1	L	epiphyte	microbiome_survey	Fragaria vesca		V34	B3	GDC	2019-04-18			B3	D5	PowerSoil	2x250
16S_300	Bacteria	GGCTCTGA	CATGCCTA	SOZ	2017-06-21	FR	928.05	45.8358	6.10223	SOZ3	R	epiphyte	microbiome_survey	Fragaria vesca		V34	B3	GDC	2019-04-18			B3	D6	PowerSoil	2x250
16S_315	Bacteria	GGCTCTGA	GTAGAGAG	SOZ	2017-06-21	FR	1012.4	45.8366	6.10156	SOZ7	R	endophyte	microbiome_survey	Fragaria vesca		V34	B3	GDC	2019-04-18			B3	D7	PowerSoil	2x250
16S_326	Bacteria	GGCTCTGA	CCTCTCTG	THAL	2017-06-12	CH	1096.5	47.2877	7.66311	THAL2	L	epiphyte	microbiome_survey	Fragaria vesca		V34	B3	GDC	2019-04-18			B3	D8	PowerSoil	2x250
16S_336	Bacteria	GGCTCTGA	AGCGTAGC	THAL	2017-06-12	CH	1095.8	47.288	7.66325	THAL4	R	epiphyte	microbiome_survey	Fragaria vesca		V34	B3	GDC	2019-04-18			B3	D9	PowerSoil	2x250
16S_250	Bacteria	AGGCGAAG	GTCGTGAT	RIE	2017-06-13	CH	1120.9	47.2227	9.09252	RIE7	L	epiphyte	microbiome_survey	Fragaria vesca		V34	B2	GDC	2019-04-15			B3	E1	PowerSoil	2x250
16S_348	Bacteria	AGGCGAAG	TGGTCACA	THAL	2017-06-12	CH	1096.6	47.288	7.66303	THAL7	R	epiphyte	microbiome_survey	Fragaria vesca		V34	B3	GDC	2019-04-18			B3	E10	PowerSoil	2x250
16S_359	Bacteria	AGGCGAAG	TGCCTCTT	VAL	2017-06-13	CH	1133	46.786	9.31229	VAL2	R	endophyte	microbiome_survey	Fragaria vesca		V34	B3	GDC	2019-04-18			B3	E11	PowerSoil	2x250
16S_259	Bacteria	AGGCGAAG	ACCACTGT	SCG	2017-06-21	CH	990.5	46.4392	6.16092	SCG1	R	endophyte	microbiome_survey	Fragaria vesca		V34	B2	GDC	2019-04-15			B3	E2	PowerSoil	2x250
16S_270	Bacteria	AGGCGAAG	TGGATCTG	SCG	2017-06-21	CH	990.5	46.4394	6.16047	SCG4	L	epiphyte	microbiome_survey	Fragaria vesca		V34	B2	GDC	2019-04-18			B3	E3	PowerSoil	2x250
16S_280	Bacteria	AGGCGAAG	GCTCAGGA	SCG	2017-06-21	CH	1137.9	46.4388	6.15917	SCG6	R	epiphyte	microbiome_survey	Fragaria vesca		V34	B3	GDC	2019-04-18			B3	E4	PowerSoil	2x250
16S_291	Bacteria	AGGCGAAG	AGGAGTCC	SOZ	2017-06-21	FR	1070.8	45.8357	6.10245	SOZ1	R	endophyte	microbiome_survey	Fragaria vesca		V34	B3	GDC	2019-04-18			B3	E5	PowerSoil	2x250
16S_302	Bacteria	AGGCGAAG	CATGCCTA	SOZ	2017-06-21	FR	928.05	45.8361	6.10205	SOZ4	L	epiphyte	microbiome_survey	Fragaria vesca		V34	B3	GDC	2019-04-18			B3	E6	PowerSoil	2x250
16S_316	Bacteria	AGGCGAAG	GTAGAGAG	SOZ	2017-06-21	FR	1012.4	45.8366	6.10156	SOZ7	R	epiphyte	microbiome_survey	Fragaria vesca		V34	B3	GDC	2019-04-18			B3	E7	PowerSoil	2x250
16S_327	Bacteria	AGGCGAAG	CCTCTCTG	THAL	2017-06-12	CH	1096.5	47.2877	7.66311	THAL2	R	endophyte	microbiome_survey	Fragaria vesca		V34	B3	GDC	2019-04-18			B3	E8	PowerSoil	2x250
16S_338	Bacteria	AGGCGAAG	AGCGTAGC	THAL	2017-06-12	CH	1092.5	47.2881	7.66322	THAL5	L	epiphyte	microbiome_survey	Fragaria vesca		V34	B3	GDC	2019-04-18			B3	E9	PowerSoil	2x250
16S_251	Bacteria	TAATCTTA	GTCGTGAT	RIE	2017-06-13	CH	1120.9	47.2227	9.09252	RIE7	R	endophyte	microbiome_survey	Fragaria vesca		V34	B2	GDC	2019-04-15			B3	F1	PowerSoil	2x250
16S_350	Bacteria	TAATCTTA	TGGTCACA	THAL	2017-06-12	CH	1098	47.288	7.66291	THAL8	L	epiphyte	microbiome_survey	Fragaria vesca		V34	B3	GDC	2019-04-18			B3	F10	PowerSoil	2x250
16S_360	Bacteria	TAATCTTA	TGCCTCTT	VAL	2017-06-13	CH	1133	46.786	9.31229	VAL2	R	epiphyte	microbiome_survey	Fragaria vesca		V34	B3	GDC	2019-04-18			B3	F11	PowerSoil	2x250
16S_260	Bacteria	TAATCTTA	ACCACTGT	SCG	2017-06-21	CH	990.5	46.4392	6.16092	SCG1	R	epiphyte	microbiome_survey	Fragaria vesca		V34	B2	GDC	2019-04-15			B3	F2	PowerSoil	2x250
16S_271	Bacteria	TAATCTTA	TGGATCTG	SCG	2017-06-21	CH	990.5	46.4394	6.16047	SCG4	R	endophyte	microbiome_survey	Fragaria vesca		V34	B2	GDC	2019-04-18			B3	F3	PowerSoil	2x250
16S_282	Bacteria	TAATCTTA	GCTCAGGA	SCG	2017-06-21	CH	1137.9	46.4386	6.15895	SCG7	L	epiphyte	microbiome_survey	Fragaria vesca		V34	B3	GDC	2019-04-18			B3	F4	PowerSoil	2x250
16S_292	Bacteria	TAATCTTA	AGGAGTCC	SOZ	2017-06-21	FR	1070.8	45.8357	6.10245	SOZ1	R	epiphyte	microbiome_survey	Fragaria vesca		V34	B3	GDC	2019-04-18			B3	F5	PowerSoil	2x250
16S_303	Bacteria	TAATCTTA	CATGCCTA	SOZ	2017-06-21	FR	928.05	45.8361	6.10205	SOZ4	R	endophyte	microbiome_survey	Fragaria vesca		V34	B3	GDC	2019-04-18			B3	F6	PowerSoil	2x250
16S_318	Bacteria	TAATCTTA	GTAGAGAG	SOZ	2017-06-21	FR	1012.4	45.8367	6.10139	SOZ8	L	epiphyte	microbiome_survey	Fragaria vesca		V34	B3	GDC	2019-04-18			B3	F7	PowerSoil	2x250
16S_328	Bacteria	TAATCTTA	CCTCTCTG	THAL	2017-06-12	CH	1096.5	47.2877	7.66311	THAL2	R	epiphyte	microbiome_survey	Fragaria vesca		V34	B3	GDC	2019-04-18			B3	F8	PowerSoil	2x250
16S_339	Bacteria	TAATCTTA	AGCGTAGC	THAL	2017-06-12	CH	1092.5	47.2881	7.66322	THAL5	R	endophyte	microbiome_survey	Fragaria vesca		V34	B3	GDC	2019-04-18			B3	F9	PowerSoil	2x250
16S_252	Bacteria	CAGGACGT	GTCGTGAT	RIE	2017-06-13	CH	1120.9	47.2227	9.09252	RIE7	R	epiphyte	microbiome_survey	Fragaria vesca		V34	B2	GDC	2019-04-15			B3	G1	PowerSoil	2x250
16S_351	Bacteria	CAGGACGT	TGGTCACA	THAL	2017-06-12	CH	1098	47.288	7.66291	THAL8	R	endophyte	microbiome_survey	Fragaria vesca		V34	B3	GDC	2019-04-18			B3	G10	PowerSoil	2x250
16S_362	Bacteria	CAGGACGT	TGCCTCTT	VAL	2017-06-13	CH	1143.8	46.7862	9.31206	VAL3	L	epiphyte	microbiome_survey	Fragaria vesca		V34	B3	GDC	2019-04-18			B3	G11	PowerSoil	2x250
16S_262	Bacteria	CAGGACGT	ACCACTGT	SCG	2017-06-21	CH	990.5	46.4393	6.16092	SCG2	L	epiphyte	microbiome_survey	Fragaria vesca		V34	B2	GDC	2019-04-15			B3	G2	PowerSoil	2x250
16S_272	Bacteria	CAGGACGT	TGGATCTG	SCG	2017-06-21	CH	990.5	46.4394	6.16047	SCG4	R	epiphyte	microbiome_survey	Fragaria vesca		V34	B2	GDC	2019-04-18			B3	G3	PowerSoil	2x250
16S_283	Bacteria	CAGGACGT	GCTCAGGA	SCG	2017-06-21	CH	1137.9	46.4386	6.15895	SCG7	R	endophyte	microbiome_survey	Fragaria vesca		V34	B3	GDC	2019-04-18			B3	G4	PowerSoil	2x250
16S_294	Bacteria	CAGGACGT	AGGAGTCC	SOZ	2017-06-21	FR	1070.8	45.8356	6.10227	SOZ2	L	epiphyte	microbiome_survey	Fragaria vesca		V34	B3	GDC	2019-04-18			B3	G5	PowerSoil	2x250
16S_304	Bacteria	CAGGACGT	CATGCCTA	SOZ	2017-06-21	FR	928.05	45.8361	6.10205	SOZ4	R	epiphyte	microbiome_survey	Fragaria vesca		V34	B3	GDC	2019-04-18			B3	G6	PowerSoil	2x250
16S_319	Bacteria	CAGGACGT	GTAGAGAG	SOZ	2017-06-21	FR	1012.4	45.8367	6.10139	SOZ8	R	endophyte	microbiome_survey	Fragaria vesca		V34	B3	GDC	2019-04-18			B3	G7	PowerSoil	2x250
16S_330	Bacteria	CAGGACGT	CCTCTCTG	THAL	2017-06-12	CH	1095	47.2879	7.66321	THAL3	L	epiphyte	microbiome_survey	Fragaria vesca		V34	B3	GDC	2019-04-18			B3	G8	PowerSoil	2x250
16S_340	Bacteria	CAGGACGT	AGCGTAGC	THAL	2017-06-12	CH	1092.5	47.2881	7.66322	THAL5	R	epiphyte	microbiome_survey	Fragaria vesca		V34	B3	GDC	2019-04-18			B3	G9	PowerSoil	2x250
16S_254	Bacteria	GTACTGAC	GTCGTGAT	RIE	2017-06-13	CH	1137	47.2229	9.09253	RIE8	L	epiphyte	microbiome_survey	Fragaria vesca		V34	B2	GDC	2019-04-15			B3	H1	PowerSoil	2x250
16S_352	Bacteria	GTACTGAC	TGGTCACA	THAL	2017-06-12	CH	1098	47.288	7.66291	THAL8	R	epiphyte	microbiome_survey	Fragaria vesca		V34	B3	GDC	2019-04-18			B3	H10	PowerSoil	2x250
16S_363	Bacteria	GTACTGAC	TGCCTCTT	VAL	2017-06-13	CH	1143.8	46.7862	9.31206	VAL3	R	endophyte	microbiome_survey	Fragaria vesca		V34	B3	GDC	2019-04-18			B3	H11	PowerSoil	2x250
16S_263	Bacteria	GTACTGAC	ACCACTGT	SCG	2017-06-21	CH	990.5	46.4393	6.16092	SCG2	R	endophyte	microbiome_survey	Fragaria vesca		V34	B2	GDC	2019-04-15			B3	H2	PowerSoil	2x250
16S_274	Bacteria	GTACTGAC	TGGATCTG	SCG	2017-06-21	CH	1137.9	46.439	6.15958	SCG5	L	epiphyte	microbiome_survey	Fragaria vesca		V34	B2	GDC	2019-04-18			B3	H3	PowerSoil	2x250
16S_284	Bacteria	GTACTGAC	GCTCAGGA	SCG	2017-06-21	CH	1137.9	46.4386	6.15895	SCG7	R	epiphyte	microbiome_survey	Fragaria vesca		V34	B3	GDC	2019-04-18			B3	H4	PowerSoil	2x250
16S_295	Bacteria	GTACTGAC	AGGAGTCC	SOZ	2017-06-21	FR	1070.8	45.8356	6.10227	SOZ2	R	endophyte	microbiome_survey	Fragaria vesca		V34	B3	GDC	2019-04-18			B3	H5	PowerSoil	2x250
16S_310	Bacteria	GTACTGAC	CATGCCTA	SOZ	2017-06-21	FR	928.05	45.8365	6.10173	SOZ6	L	epiphyte	microbiome_survey	Fragaria vesca		V34	B3	GDC	2019-04-18			B3	H6	PowerSoil	2x250
16S_320	Bacteria	GTACTGAC	GTAGAGAG	SOZ	2017-06-21	FR	1012.4	45.8367	6.10139	SOZ8	R	epiphyte	microbiome_survey	Fragaria vesca		V34	B3	GDC	2019-04-18			B3	H7	PowerSoil	2x250
16S_331	Bacteria	GTACTGAC	CCTCTCTG	THAL	2017-06-12	CH	1095	47.2879	7.66321	THAL3	R	endophyte	microbiome_survey	Fragaria vesca		V34	B3	GDC	2019-04-18			B3	H8	PowerSoil	2x250
16S_342	Bacteria	GTACTGAC	AGCGTAGC	THAL	2017-06-12	CH	1097.3	47.2881	7.66313	THAL6	L	epiphyte	microbiome_survey	Fragaria vesca		V34	B3	GDC	2019-04-18			B3	H9	PowerSoil	2x250
16S_370	Bacteria	TGAACCTT	GTCGTGAT	VAL	2017-06-13	CH	1145.3	46.7857	9.31027	VAL5	L	epiphyte	microbiome_survey	Fragaria vesca		V34	B3	GDC	2019-04-18			B4	A1	PowerSoil	2x250
16S_so12	Bacteria	TGAACCTT	TGGTCACA	GTR	2017-06-14	CH	1113.6	46.7483	7.34516	GTR-SO3	soil					V34	B3	GDC	2019-04-18			B4	A10	PowerSoil	2x250
16S_so20	Bacteria	TGAACCTT	TGCCTCTT	AMB	2017-06-20	CH	991.2	47.0007	8.00482	AMB-SO2	soil					V34	B3	GDC	2019-04-18			B4	A11	PowerSoil	2x250
16S_so28	Bacteria	TGAACCTT	CCACTCCT	LHE	2017-06-16	AT	1045.8	46.7516	12.5285	LHE-SO1	soil					V34	B3	GDC	2019-04-18			B4	A12	PowerSoil	2x250
16S_390	Bacteria	TGAACCTT	TGGATCTG	VIL	2017-06-21	FR	900.8	45.4565	6.53055	VIL2	L	epiphyte	microbiome_survey	Fragaria vesca		V34	B3	GDC	2019-04-18			B4	A3	PowerSoil	2x250
16S_400	Bacteria	TGAACCTT	GCTCAGGA	VIL	2017-06-21	FR	900.8	45.4563	6.53084	VIL4	R	epiphyte	microbiome_survey	Fragaria vesca		V34	B3	GDC	2019-04-18			B4	A4	PowerSoil	2x250
16S_411	Bacteria	TGAACCTT	AGGAGTCC	VIL	2017-06-21	FR	882.3	45.456	6.53155	VIL7	R	endophyte	microbiome_survey	Fragaria vesca		V34	B3	GDC	2019-04-18			B4	A5	PowerSoil	2x250
16S_422	Bacteria	TGAACCTT	CATGCCTA	VRD	2017-07-17	AT	1031.8	46.7041	13.8044	VRD2	L	epiphyte	microbiome_survey	Fragaria vesca		V34	B3	GDC	2019-04-18			B4	A6	PowerSoil	2x250
16S_432	Bacteria	TGAACCTT	GTAGAGAG	VRD	2017-07-17	AT	1035.3	46.7038	13.8042	VRD4	R	epiphyte	microbiome_survey	Fragaria vesca		V34	B3	GDC	2019-04-18			B4	A7	PowerSoil	2x250
16S_443	Bacteria	TGAACCTT	CCTCTCTG	VRD	2017-07-17	AT	1023.3	46.7035	13.8052	VRD7	R	endophyte	microbiome_survey	Fragaria vesca		V34	B3	GDC	2019-04-18			B4	A8	PowerSoil	2x250
16S_so4	Bacteria	TGAACCTT	AGCGTAGC	VIL	2017-06-21	FR	900.8	45.4565	6.53031	VIL-SO1	soil					V34	B3	GDC	2019-04-18			B4	A9	PowerSoil	2x250
16S_371	Bacteria	TGCTAAGT	GTCGTGAT	VAL	2017-06-13	CH	1145.3	46.7857	9.31027	VAL5	R	endophyte	microbiome_survey	Fragaria vesca		V34	B3	GDC	2019-04-18			B4	B1	PowerSoil	2x250
16S_so13	Bacteria	TGCTAAGT	TGGTCACA	DUR	2017-06-12	CH	777.1	47.3353	7.53767	DUR-SO1	soil					V34	B3	GDC	2019-04-18			B4	B10	PowerSoil	2x250
16S_so21	Bacteria	TGCTAAGT	TGCCTCTT	AMB	2017-06-20	CH	997.2	47.0001	8.00479	AMB-SO3	soil					V34	B3	GDC	2019-04-18			B4	B11	PowerSoil	2x250
16S_so29	Bacteria	TGCTAAGT	CCACTCCT	LHE	2017-06-16	AT	1046.1	46.7511	12.5308	LHE-SO2	soil					V34	B3	GDC	2019-04-18			B4	B12	PowerSoil	2x250
16S_380	Bacteria	TGCTAAGT	ACCACTGT	VAL	2017-06-13	CH	1136.3	46.7856	9.31011	VAL7	R	epiphyte	microbiome_survey	Fragaria vesca		V34	B3	GDC	2019-04-18			B4	B2	PowerSoil	2x250
16S_391	Bacteria	TGCTAAGT	TGGATCTG	VIL	2017-06-21	FR	900.8	45.4565	6.53055	VIL2	R	endophyte	microbiome_survey	Fragaria vesca		V34	B3	GDC	2019-04-18			B4	B3	PowerSoil	2x250
16S_402	Bacteria	TGCTAAGT	GCTCAGGA	VIL	2017-06-21	FR	900.8	45.4562	6.53086	VIL5	L	epiphyte	microbiome_survey	Fragaria vesca		V34	B3	GDC	2019-04-18			B4	B4	PowerSoil	2x250
16S_412	Bacteria	TGCTAAGT	AGGAGTCC	VIL	2017-06-21	FR	882.3	45.456	6.53155	VIL7	R	epiphyte	microbiome_survey	Fragaria vesca		V34	B3	GDC	2019-04-18			B4	B5	PowerSoil	2x250
16S_423	Bacteria	TGCTAAGT	CATGCCTA	VRD	2017-07-17	AT	1031.8	46.7041	13.8044	VRD2	R	endophyte	microbiome_survey	Fragaria vesca		V34	B3	GDC	2019-04-18			B4	B6	PowerSoil	2x250
16S_434	Bacteria	TGCTAAGT	GTAGAGAG	VRD	2017-07-17	AT	1016	46.7036	13.8047	VRD5	L	epiphyte	microbiome_survey	Fragaria vesca		V34	B3	GDC	2019-04-18			B4	B7	PowerSoil	2x250
16S_444	Bacteria	TGCTAAGT	CCTCTCTG	VRD	2017-07-17	AT	1023.3	46.7035	13.8052	VRD7	R	epiphyte	microbiome_survey	Fragaria vesca		V34	B3	GDC	2019-04-18			B4	B8	PowerSoil	2x250
16S_so5	Bacteria	TGCTAAGT	AGCGTAGC	VIL	2017-06-21	FR	900.8	45.4563	6.53084	VIL-SO2	soil					V34	B3	GDC	2019-04-18			B4	B9	PowerSoil	2x250
16S_372	Bacteria	TGTTCTCT	GTCGTGAT	VAL	2017-06-13	CH	1145.3	46.7857	9.31027	VAL5	R	epiphyte	microbiome_survey	Fragaria vesca		V34	B3	GDC	2019-04-18			B4	C1	PowerSoil	2x250
16S_so14	Bacteria	TGTTCTCT	TGGTCACA	DUR	2017-06-12	CH	748.1	47.3352	7.53805	DUR-SO2	soil					V34	B3	GDC	2019-04-18			B4	C10	PowerSoil	2x250
16S_so22	Bacteria	TGTTCTCT	TGCCTCTT	RIE	2017-06-13	CH	1121.2	47.2233	9.09249	RIE-SO1	soil					V34	B3	GDC	2019-04-18			B4	C11	PowerSoil	2x250
16S_so30	Bacteria	TGTTCTCT	CCACTCCT	LHE	2017-06-16	AT	1039	46.7509	12.5312	LHE-SO3	soil					V34	B3	GDC	2019-04-18			B4	C12	PowerSoil	2x250
16S_382	Bacteria	TGTTCTCT	ACCACTGT	VAL	2017-06-13	CH	1131	46.7856	9.30984	VAL8	L	epiphyte	microbiome_survey	Fragaria vesca		V34	B3	GDC	2019-04-18			B4	C2	PowerSoil	2x250
16S_392	Bacteria	TGTTCTCT	TGGATCTG	VIL	2017-06-21	FR	900.8	45.4565	6.53055	VIL2	R	epiphyte	microbiome_survey	Fragaria vesca		V34	B3	GDC	2019-04-18			B4	C3	PowerSoil	2x250
16S_403	Bacteria	TGTTCTCT	GCTCAGGA	VIL	2017-06-21	FR	900.8	45.4562	6.53086	VIL5	R	endophyte	microbiome_survey	Fragaria vesca		V34	B3	GDC	2019-04-18			B4	C4	PowerSoil	2x250
16S_414	Bacteria	TGTTCTCT	AGGAGTCC	VIL	2017-06-21	FR	882.3	45.4558	6.53169	VIL8	L	epiphyte	microbiome_survey	Fragaria vesca		V34	B3	GDC	2019-04-18			B4	C5	PowerSoil	2x250
16S_424	Bacteria	TGTTCTCT	CATGCCTA	VRD	2017-07-17	AT	1031.8	46.7041	13.8044	VRD2	R	epiphyte	microbiome_survey	Fragaria vesca		V34	B3	GDC	2019-04-18			B4	C6	PowerSoil	2x250
16S_435	Bacteria	TGTTCTCT	GTAGAGAG	VRD	2017-07-17	AT	1016	46.7036	13.8047	VRD5	R	endophyte	microbiome_survey	Fragaria vesca		V34	B3	GDC	2019-04-18			B4	C7	PowerSoil	2x250
16S_446	Bacteria	TGTTCTCT	CCTCTCTG	VRD	2017-07-17	AT	1024.3	46.7036	13.8051	VRD8	L	epiphyte	microbiome_survey	Fragaria vesca		V34	B3	GDC	2019-04-18			B4	C8	PowerSoil	2x250
16S_so6	Bacteria	TGTTCTCT	AGCGTAGC	VIL	2017-06-21	FR	882.3	45.4558	6.53169	VIL-SO3	soil					V34	B3	GDC	2019-04-18			B4	C9	PowerSoil	2x250
16S_374	Bacteria	TAAGACAC	GTCGTGAT	VAL	2017-06-13	CH	1131.6	46.7857	9.31033	VAL6	L	epiphyte	microbiome_survey	Fragaria vesca		V34	B3	GDC	2019-04-18			B4	D1	PowerSoil	2x250
16S_so15	Bacteria	TAAGACAC	TGGTCACA	DUR	2017-06-12	CH	748	47.3351	7.54218	DUR-SO3	soil					V34	B3	GDC	2019-04-18			B4	D10	PowerSoil	2x250
16S_so23	Bacteria	TAAGACAC	TGCCTCTT	RIE	2017-06-13	CH	1155.4	47.2231	9.09303	RIE-SO2	soil					V34	B3	GDC	2019-04-18			B4	D11	PowerSoil	2x250
16S_so31	Bacteria	TAAGACAC	CCACTCCT	GLU	2017-06-19	IT	1229.7	46.6404	10.5549	GLU-SO1	soil					V34	B3	GDC	2019-04-18			B4	D12	PowerSoil	2x250
16S_383	Bacteria	TAAGACAC	ACCACTGT	VAL	2017-06-13	CH	1131	46.7856	9.30984	VAL8	R	endophyte	microbiome_survey	Fragaria vesca		V34	B3	GDC	2019-04-18			B4	D2	PowerSoil	2x250
16S_394	Bacteria	TAAGACAC	TGGATCTG	VIL	2017-06-21	FR	900.8	45.4564	6.53061	VIL3	L	epiphyte	microbiome_survey	Fragaria vesca		V34	B3	GDC	2019-04-18			B4	D3	PowerSoil	2x250
16S_404	Bacteria	TAAGACAC	GCTCAGGA	VIL	2017-06-21	FR	900.8	45.4562	6.53086	VIL5	R	epiphyte	microbiome_survey	Fragaria vesca		V34	B3	GDC	2019-04-18			B4	D4	PowerSoil	2x250
16S_415	Bacteria	TAAGACAC	AGGAGTCC	VIL	2017-06-21	FR	882.3	45.4558	6.53169	VIL8	R	endophyte	microbiome_survey	Fragaria vesca		V34	B3	GDC	2019-04-18			B4	D5	PowerSoil	2x250
16S_426	Bacteria	TAAGACAC	CATGCCTA	VRD	2017-07-17	AT	1020.8	46.7039	13.8045	VRD3	L	epiphyte	microbiome_survey	Fragaria vesca		V34	B3	GDC	2019-04-18			B4	D6	PowerSoil	2x250
16S_436	Bacteria	TAAGACAC	GTAGAGAG	VRD	2017-07-17	AT	1016	46.7036	13.8047	VRD5	R	epiphyte	microbiome_survey	Fragaria vesca		V34	B3	GDC	2019-04-18			B4	D7	PowerSoil	2x250
16S_447	Bacteria	TAAGACAC	CCTCTCTG	VRD	2017-07-17	AT	1024.3	46.7036	13.8051	VRD8	R	endophyte	microbiome_survey	Fragaria vesca		V34	B3	GDC	2019-04-18			B4	D8	PowerSoil	2x250
16S_so7	Bacteria	TAAGACAC	AGCGTAGC	SCG	2017-06-21	CH	990.5	46.4392	6.16092	SCG-SO1	soil					V34	B3	GDC	2019-04-18			B4	D9	PowerSoil	2x250
16S_375	Bacteria	CTAATCGA	GTCGTGAT	VAL	2017-06-13	CH	1131.6	46.7857	9.31033	VAL6	R	endophyte	microbiome_survey	Fragaria vesca		V34	B3	GDC	2019-04-18			B4	E1	PowerSoil	2x250
16S_so16	Bacteria	CTAATCGA	TGGTCACA	THAL	2017-06-12	CH	1089.1	47.2879	7.6633	THAL-SO1	soil					V34	B3	GDC	2019-04-18			B4	E10	PowerSoil	2x250
16S_so24	Bacteria	CTAATCGA	TGCCTCTT	RIE	2017-06-13	CH	1134.5	47.2229	9.09273	RIE-SO3	soil					V34	B3	GDC	2019-04-18			B4	E11	PowerSoil	2x250
16S_so32	Bacteria	CTAATCGA	CCACTCCT	GLU	2017-06-19	IT	1229.7	46.6406	10.5549	GLU-SO2	soil					V34	B3	GDC	2019-04-18			B4	E12	PowerSoil	2x250
16S_384	Bacteria	CTAATCGA	ACCACTGT	VAL	2017-06-13	CH	1131	46.7856	9.30984	VAL8	R	epiphyte	microbiome_survey	Fragaria vesca		V34	B3	GDC	2019-04-18			B4	E2	PowerSoil	2x250
16S_395	Bacteria	CTAATCGA	TGGATCTG	VIL	2017-06-21	FR	900.8	45.4564	6.53061	VIL3	R	endophyte	microbiome_survey	Fragaria vesca		V34	B3	GDC	2019-04-18			B4	E3	PowerSoil	2x250
16S_406	Bacteria	CTAATCGA	GCTCAGGA	VIL	2017-06-21	FR	900.8	45.456	6.5313	VIL6	L	epiphyte	microbiome_survey	Fragaria vesca		V34	B3	GDC	2019-04-18			B4	E4	PowerSoil	2x250
16S_416	Bacteria	CTAATCGA	AGGAGTCC	VIL	2017-06-21	FR	882.3	45.4558	6.53169	VIL8	R	epiphyte	microbiome_survey	Fragaria vesca		V34	B3	GDC	2019-04-18			B4	E5	PowerSoil	2x250
16S_427	Bacteria	CTAATCGA	CATGCCTA	VRD	2017-07-17	AT	1020.8	46.7039	13.8045	VRD3	R	endophyte	microbiome_survey	Fragaria vesca		V34	B3	GDC	2019-04-18			B4	E6	PowerSoil	2x250
16S_438	Bacteria	CTAATCGA	GTAGAGAG	VRD	2017-07-17	AT	1029.5	46.7036	13.8048	VRD6	L	epiphyte	microbiome_survey	Fragaria vesca		V34	B3	GDC	2019-04-18			B4	E7	PowerSoil	2x250
16S_448	Bacteria	CTAATCGA	CCTCTCTG	VRD	2017-07-17	AT	1024.3	46.7036	13.8051	VRD8	R	epiphyte	microbiome_survey	Fragaria vesca		V34	B3	GDC	2019-04-18			B4	E8	PowerSoil	2x250
16S_so8	Bacteria	CTAATCGA	AGCGTAGC	SCG	2017-06-21	CH	990.5	46.4394	6.16047	SCG-SO2	soil					V34	B3	GDC	2019-04-18			B4	E9	PowerSoil	2x250
16S_376	Bacteria	CTAGAACA	GTCGTGAT	VAL	2017-06-13	CH	1131.6	46.7857	9.31033	VAL6	R	epiphyte	microbiome_survey	Fragaria vesca		V34	B3	GDC	2019-04-18			B4	F1	PowerSoil	2x250
16S_so17	Bacteria	CTAGAACA	TGGTCACA	THAL	2017-06-12	CH	1095.8	47.288	7.66325	THAL-SO2	soil					V34	B3	GDC	2019-04-18			B4	F10	PowerSoil	2x250
16S_so25	Bacteria	CTAGAACA	TGCCTCTT	VAL	2017-06-13	CH	1146	46.7864	9.31179	VAL-SO1	soil					V34	B3	GDC	2019-04-18			B4	F11	PowerSoil	2x250
16S_so33	Bacteria	CTAGAACA	CCACTCCT	GLU	2017-06-19	IT	1229.7	46.6406	10.5545	GLU-SO3	soil					V34	B3	GDC	2019-04-18			B4	F12	PowerSoil	2x250
16S_386	Bacteria	CTAGAACA	ACCACTGT	VIL	2017-06-21	FR	900.8	45.4565	6.53031	VIL1	L	epiphyte	microbiome_survey	Fragaria vesca		V34	B3	GDC	2019-04-18			B4	F2	PowerSoil	2x250
16S_396	Bacteria	CTAGAACA	TGGATCTG	VIL	2017-06-21	FR	900.8	45.4564	6.53061	VIL3	R	epiphyte	microbiome_survey	Fragaria vesca		V34	B3	GDC	2019-04-18			B4	F3	PowerSoil	2x250
16S_407	Bacteria	CTAGAACA	GCTCAGGA	VIL	2017-06-21	FR	900.8	45.456	6.5313	VIL6	R	endophyte	microbiome_survey	Fragaria vesca		V34	B3	GDC	2019-04-18			B4	F4	PowerSoil	2x250
16S_418	Bacteria	CTAGAACA	AGGAGTCC	VRD	2017-07-17	AT	1030.3	46.7043	13.8047	VRD1	L	epiphyte	microbiome_survey	Fragaria vesca		V34	B3	GDC	2019-04-18			B4	F5	PowerSoil	2x250
16S_428	Bacteria	CTAGAACA	CATGCCTA	VRD	2017-07-17	AT	1020.8	46.7039	13.8045	VRD3	R	epiphyte	microbiome_survey	Fragaria vesca		V34	B3	GDC	2019-04-18			B4	F6	PowerSoil	2x250
16S_439	Bacteria	CTAGAACA	GTAGAGAG	VRD	2017-07-17	AT	1029.5	46.7036	13.8048	VRD6	R	endophyte	microbiome_survey	Fragaria vesca		V34	B3	GDC	2019-04-18			B4	F7	PowerSoil	2x250
16S_so1	Bacteria	CTAGAACA	CCTCTCTG	SOZ	2017-06-21	FR	1070.8	45.8357	6.10245	SOZ-SO1	soil					V34	B3	GDC	2019-04-18			B4	F8	PowerSoil	2x250
16S_so9	Bacteria	CTAGAACA	AGCGTAGC	SCG	2017-06-21	CH	1137.9	46.4386	6.15895	SCG-SO3	soil					V34	B3	GDC	2019-04-18			B4	F9	PowerSoil	2x250
16S_378	Bacteria	TAAGTTCC	GTCGTGAT	VAL	2017-06-13	CH	1136.3	46.7856	9.31011	VAL7	L	epiphyte	microbiome_survey	Fragaria vesca		V34	B3	GDC	2019-04-18			B4	G1	PowerSoil	2x250
16S_so18	Bacteria	TAAGTTCC	TGGTCACA	THAL	2017-06-12	CH	1096.2	47.288	7.66295	THAL-SO3	soil					V34	B3	GDC	2019-04-18			B4	G10	PowerSoil	2x250
16S_so26	Bacteria	TAAGTTCC	TGCCTCTT	VAL	2017-06-13	CH	1146	46.7862	9.31176	VAL-SO2	soil					V34	B3	GDC	2019-04-18			B4	G11	PowerSoil	2x250
16S_387	Bacteria	TAAGTTCC	ACCACTGT	VIL	2017-06-21	FR	900.8	45.4565	6.53031	VIL1	R	endophyte	microbiome_survey	Fragaria vesca		V34	B3	GDC	2019-04-18			B4	G2	PowerSoil	2x250
16S_398	Bacteria	TAAGTTCC	TGGATCTG	VIL	2017-06-21	FR	900.8	45.4563	6.53084	VIL4	L	epiphyte	microbiome_survey	Fragaria vesca		V34	B3	GDC	2019-04-18			B4	G3	PowerSoil	2x250
16S_408	Bacteria	TAAGTTCC	GCTCAGGA	VIL	2017-06-21	FR	900.8	45.456	6.5313	VIL6	R	epiphyte	microbiome_survey	Fragaria vesca		V34	B3	GDC	2019-04-18			B4	G4	PowerSoil	2x250
16S_419	Bacteria	TAAGTTCC	AGGAGTCC	VRD	2017-07-17	AT	1030.3	46.7043	13.8047	VRD1	R	endophyte	microbiome_survey	Fragaria vesca		V34	B3	GDC	2019-04-18			B4	G5	PowerSoil	2x250
16S_430	Bacteria	TAAGTTCC	CATGCCTA	VRD	2017-07-17	AT	1035.3	46.7038	13.8042	VRD4	L	epiphyte	microbiome_survey	Fragaria vesca		V34	B3	GDC	2019-04-18			B4	G6	PowerSoil	2x250
16S_440	Bacteria	TAAGTTCC	GTAGAGAG	VRD	2017-07-17	AT	1029.5	46.7036	13.8048	VRD6	R	epiphyte	microbiome_survey	Fragaria vesca		V34	B3	GDC	2019-04-18			B4	G7	PowerSoil	2x250
16S_so2	Bacteria	TAAGTTCC	CCTCTCTG	SOZ	2017-06-21	FR	928.05	45.8361	6.10205	SOZ-SO2	soil					V34	B3	GDC	2019-04-18			B4	G8	PowerSoil	2x250
16S_so10	Bacteria	TAAGTTCC	AGCGTAGC	GTR	2017-06-14	CH	1117.8	46.7482	7.34509	GTR-SO1	soil					V34	B3	GDC	2019-04-18			B4	G9	PowerSoil	2x250
16S_379	Bacteria	TAGACCTA	GTCGTGAT	VAL	2017-06-13	CH	1136.3	46.7856	9.31011	VAL7	R	endophyte	microbiome_survey	Fragaria vesca		V34	B3	GDC	2019-04-18			B4	H1	PowerSoil	2x250
16S_so19	Bacteria	TAGACCTA	TGGTCACA	AMB	2017-06-20	CH	1040.3	47	8.00486	AMB-SO1	soil					V34	B3	GDC	2019-04-18			B4	H10	PowerSoil	2x250
16S_so27	Bacteria	TAGACCTA	TGCCTCTT	VAL	2017-06-13	CH	1128.9	46.7856	9.30984	VAL-SO3	soil					V34	B3	GDC	2019-04-18			B4	H11	PowerSoil	2x250
16S_388	Bacteria	TAGACCTA	ACCACTGT	VIL	2017-06-21	FR	900.8	45.4565	6.53031	VIL1	R	epiphyte	microbiome_survey	Fragaria vesca		V34	B3	GDC	2019-04-18			B4	H2	PowerSoil	2x250
16S_399	Bacteria	TAGACCTA	TGGATCTG	VIL	2017-06-21	FR	900.8	45.4563	6.53084	VIL4	R	endophyte	microbiome_survey	Fragaria vesca		V34	B3	GDC	2019-04-18			B4	H3	PowerSoil	2x250
16S_410	Bacteria	TAGACCTA	GCTCAGGA	VIL	2017-06-21	FR	882.3	45.456	6.53155	VIL7	L	epiphyte	microbiome_survey	Fragaria vesca		V34	B3	GDC	2019-04-18			B4	H4	PowerSoil	2x250
16S_420	Bacteria	TAGACCTA	AGGAGTCC	VRD	2017-07-17	AT	1030.3	46.7043	13.8047	VRD1	R	epiphyte	microbiome_survey	Fragaria vesca		V34	B3	GDC	2019-04-18			B4	H5	PowerSoil	2x250
16S_431	Bacteria	TAGACCTA	CATGCCTA	VRD	2017-07-17	AT	1035.3	46.7038	13.8042	VRD4	R	endophyte	microbiome_survey	Fragaria vesca		V34	B3	GDC	2019-04-18			B4	H6	PowerSoil	2x250
16S_442	Bacteria	TAGACCTA	GTAGAGAG	VRD	2017-07-17	AT	1023.3	46.7035	13.8052	VRD7	L	epiphyte	microbiome_survey	Fragaria vesca		V34	B3	GDC	2019-04-18			B4	H7	PowerSoil	2x250
16S_so3	Bacteria	TAGACCTA	CCTCTCTG	SOZ	2017-06-21	FR	1012.4	45.8367	6.10139	SOZ-SO3	soil					V34	B3	GDC	2019-04-18			B4	H8	PowerSoil	2x250
16S_so11	Bacteria	TAGACCTA	AGCGTAGC	GTR	2017-06-14	CH	1124.1	46.7471	7.34522	GTR-SO2	soil					V34	B3	GDC	2019-04-18			B4	H9	PowerSoil	2x250
16S_1	Bacteria	TATAGCCT	ATTACTCG	AMB	2017-06-20	CH	1040.3	47	8.00486	AMB1	L	endophyte	microbiome_survey	Fragaria vesca		V34	B1					B5L	A1	PowerSoil	2x250
16S_285	Bacteria	TATAGCCT	TCCGCGAA	SCG	2017-06-21	CH	990.5	46.4388	6.16015	SCG8	L	endophyte	microbiome_survey	Fragaria vesca		V34	B1					B5L	A10	PowerSoil	2x250
16S_321	Bacteria	TATAGCCT	TCTCGCGC	THAL	2017-06-12	CH	1088.9	47.2878	7.6633	THAL1	L	endophyte	microbiome_survey	Fragaria vesca		V34	B1					B5L	A11	PowerSoil	2x250
16S_353	Bacteria	TATAGCCT	AGCGATAG	VAL	2017-06-13	CH	1118.4	46.7864	9.31179	VAL1	L	endophyte	microbiome_survey	Fragaria vesca		V34	B1					B5L	A12	PowerSoil	2x250
16S_61	Bacteria	TATAGCCT	CGCTCATT	DUR	2017-06-12	CH	750.4	47.3352	7.54213	DUR8	L	endophyte	microbiome_survey	Fragaria vesca		V34	B1					B5L	A3	PowerSoil	2x250
16S_93	Bacteria	TATAGCCT	GAGATTCC	FAS	2017-07-17	AT	942	46.7524	13.755	FAS8	L	endophyte	microbiome_survey	Fragaria vesca		V34	B1					B5L	A4	PowerSoil	2x250
16S_125	Bacteria	TATAGCCT	ATTCAGAA	GLU	2017-06-19	IT	1229.7	46.6406	10.5545	GLU8	L	endophyte	microbiome_survey	Fragaria vesca		V34	B1					B5L	A5	PowerSoil	2x250
16S_157	Bacteria	TATAGCCT	GAATTCGT	GTR	2017-06-14	CH	1113.6	46.7483	7.34516	GTR8	L	endophyte	microbiome_survey	Fragaria vesca		V34	B1					B5L	A6	PowerSoil	2x250
16S_189	Bacteria	TATAGCCT	CTGAAGCT	LHE	2017-06-16	AT	1039	46.7509	12.5312	LHE8	L	endophyte	microbiome_survey	Fragaria vesca		V34	B1					B5L	A7	PowerSoil	2x250
16S_221	Bacteria	TATAGCCT	TAATGCGC	PER	2017-06-16	AT	1053.5	47.4284	11.6849	PER8	L	endophyte	microbiome_survey	Fragaria vesca		V34	B1					B5L	A8	PowerSoil	2x250
16S_253	Bacteria	TATAGCCT	CGGCTATG	RIE	2017-06-13	CH	1137	47.2229	9.09253	RIE8	L	endophyte	microbiome_survey	Fragaria vesca		V34	B1					B5L	A9	PowerSoil	2x250
16S_5	Bacteria	ATAGAGGC	ATTACTCG	AMB	2017-06-20	CH	997.4	47.0006	8.00464	AMB2	L	endophyte	microbiome_survey	Fragaria vesca		V34	B1					B5L	B1	PowerSoil	2x250
16S_289	Bacteria	ATAGAGGC	TCCGCGAA	SOZ	2017-06-21	FR	1070.8	45.8357	6.10245	SOZ1	L	endophyte	microbiome_survey	Fragaria vesca		V34	B1					B5L	B10	PowerSoil	2x250
16S_325	Bacteria	ATAGAGGC	TCTCGCGC	THAL	2017-06-12	CH	1096.5	47.2877	7.66311	THAL2	L	endophyte	microbiome_survey	Fragaria vesca		V34	B1					B5L	B11	PowerSoil	2x250
16S_357	Bacteria	ATAGAGGC	AGCGATAG	VAL	2017-06-13	CH	1133	46.786	9.31229	VAL2	L	endophyte	microbiome_survey	Fragaria vesca		V34	B1					B5L	B12	PowerSoil	2x250
16S_33	Bacteria	ATAGAGGC	TCCGGAGA	DUR	2017-06-12	CH	764.56	47.3351	7.53806	DUR1	L	endophyte	microbiome_survey	Fragaria vesca		V34	B1					B5L	B2	PowerSoil	2x250
16S_65	Bacteria	ATAGAGGC	CGCTCATT	FAS	2017-07-17	AT	942.3	46.7528	13.7552	FAS1	L	endophyte	microbiome_survey	Fragaria vesca		V34	B1					B5L	B3	PowerSoil	2x250
16S_97	Bacteria	ATAGAGGC	GAGATTCC	GLU	2017-06-19	IT	1229.7	46.6404	10.5549	GLU1	L	endophyte	microbiome_survey	Fragaria vesca		V34	B1					B5L	B4	PowerSoil	2x250
16S_129	Bacteria	ATAGAGGC	ATTCAGAA	GTR	2017-06-14	CH	1122.6	46.7482	7.34509	GTR1	L	endophyte	microbiome_survey	Fragaria vesca		V34	B1					B5L	B5	PowerSoil	2x250
16S_161	Bacteria	ATAGAGGC	GAATTCGT	LHE	2017-06-16	AT	1048.6	46.7516	12.5286	LHE1	L	endophyte	microbiome_survey	Fragaria vesca		V34	B1					B5L	B6	PowerSoil	2x250
16S_193	Bacteria	ATAGAGGC	CTGAAGCT	PER	2017-06-16	AT	1027.9	47.429	11.6847	PER1	L	endophyte	microbiome_survey	Fragaria vesca		V34	B1					B5L	B7	PowerSoil	2x250
16S_225	Bacteria	ATAGAGGC	TAATGCGC	RIE	2017-06-13	CH	1121.2	47.2233	9.09249	RIE1	L	endophyte	microbiome_survey	Fragaria vesca		V34	B1					B5L	B8	PowerSoil	2x250
16S_257	Bacteria	ATAGAGGC	CGGCTATG	SCG	2017-06-21	CH	990.5	46.4392	6.16092	SCG1	L	endophyte	microbiome_survey	Fragaria vesca		V34	B1					B5L	B9	PowerSoil	2x250
16S_9	Bacteria	CCTATCCT	ATTACTCG	AMB	2017-06-20	CH	992.7	47.0007	8.00482	AMB3	L	endophyte	microbiome_survey	Fragaria vesca		V34	B1					B5L	C1	PowerSoil	2x250
16S_293	Bacteria	CCTATCCT	TCCGCGAA	SOZ	2017-06-21	FR	1070.8	45.8356	6.10227	SOZ2	L	endophyte	microbiome_survey	Fragaria vesca		V34	B1					B5L	C10	PowerSoil	2x250
16S_329	Bacteria	CCTATCCT	TCTCGCGC	THAL	2017-06-12	CH	1095	47.2879	7.66321	THAL3	L	endophyte	microbiome_survey	Fragaria vesca		V34	B1					B5L	C11	PowerSoil	2x250
16S_361	Bacteria	CCTATCCT	AGCGATAG	VAL	2017-06-13	CH	1143.8	46.7862	9.31206	VAL3	L	endophyte	microbiome_survey	Fragaria vesca		V34	B1					B5L	C12	PowerSoil	2x250
16S_37	Bacteria	CCTATCCT	TCCGGAGA	DUR	2017-06-12	CH	774.9	47.3353	7.53771	DUR2	L	endophyte	microbiome_survey	Fragaria vesca		V34	B1					B5L	C2	PowerSoil	2x250
16S_69	Bacteria	CCTATCCT	CGCTCATT	FAS	2017-07-17	AT	948.9	46.7527	13.7551	FAS2	L	endophyte	microbiome_survey	Fragaria vesca		V34	B1					B5L	C3	PowerSoil	2x250
16S_101	Bacteria	CCTATCCT	GAGATTCC	GLU	2017-06-19	IT	1229.7	46.6405	10.5548	GLU2	L	endophyte	microbiome_survey	Fragaria vesca		V34	B1					B5L	C4	PowerSoil	2x250
16S_133	Bacteria	CCTATCCT	ATTCAGAA	GTR	2017-06-14	CH	1117.8	46.7482	7.34512	GTR2	L	endophyte	microbiome_survey	Fragaria vesca		V34	B1					B5L	C5	PowerSoil	2x250
16S_165	Bacteria	CCTATCCT	GAATTCGT	LHE	2017-06-16	AT	1035.3	46.7515	12.5285	LHE2	L	endophyte	microbiome_survey	Fragaria vesca		V34	B1					B5L	C6	PowerSoil	2x250
16S_197	Bacteria	CCTATCCT	CTGAAGCT	PER	2017-06-16	AT	1025.6	47.429	11.6843	PER2	L	endophyte	microbiome_survey	Fragaria vesca		V34	B1					B5L	C7	PowerSoil	2x250
16S_229	Bacteria	CCTATCCT	TAATGCGC	RIE	2017-06-13	CH	1122.7	47.2233	9.0928	RIE2	L	endophyte	microbiome_survey	Fragaria vesca		V34	B1					B5L	C8	PowerSoil	2x250
16S_261	Bacteria	CCTATCCT	CGGCTATG	SCG	2017-06-21	CH	990.5	46.4393	6.16092	SCG2	L	endophyte	microbiome_survey	Fragaria vesca		V34	B1					B5L	C9	PowerSoil	2x250
16S_13	Bacteria	GGCTCTGA	ATTACTCG	AMB	2017-06-20	CH	988.8	47.0006	8.00502	AMB4	L	endophyte	microbiome_survey	Fragaria vesca		V34	B1					B5L	D1	PowerSoil	2x250
16S_297	Bacteria	GGCTCTGA	TCCGCGAA	SOZ	2017-06-21	FR	928.05	45.8358	6.10223	SOZ3	L	endophyte	microbiome_survey	Fragaria vesca		V34	B1					B5L	D10	PowerSoil	2x250
16S_333	Bacteria	GGCTCTGA	TCTCGCGC	THAL	2017-06-12	CH	1095.8	47.288	7.66325	THAL4	L	endophyte	microbiome_survey	Fragaria vesca		V34	B1					B5L	D11	PowerSoil	2x250
16S_365	Bacteria	GGCTCTGA	AGCGATAG	VAL	2017-06-13	CH	1146	46.7862	9.31176	VAL4	L	endophyte	microbiome_survey	Fragaria vesca		V34	B1					B5L	D12	PowerSoil	2x250
16S_41	Bacteria	GGCTCTGA	TCCGGAGA	DUR	2017-06-12	CH	804.7	47.3359	7.54075	DUR3	L	endophyte	microbiome_survey	Fragaria vesca		V34	B1					B5L	D2	PowerSoil	2x250
16S_73	Bacteria	GGCTCTGA	CGCTCATT	FAS	2017-07-17	AT	941.8	46.7525	13.7549	FAS3	L	endophyte	microbiome_survey	Fragaria vesca		V34	B1					B5L	D3	PowerSoil	2x250
16S_105	Bacteria	GGCTCTGA	GAGATTCC	GLU	2017-06-19	IT	1176.5	46.6403	10.5551	GLU3	L	endophyte	microbiome_survey	Fragaria vesca		V34	B1					B5L	D4	PowerSoil	2x250
16S_137	Bacteria	GGCTCTGA	ATTCAGAA	GTR	2017-06-14	CH	1120.5	46.7476	7.34543	GTR3	L	endophyte	microbiome_survey	Fragaria vesca		V34	B1					B5L	D5	PowerSoil	2x250
16S_169	Bacteria	GGCTCTGA	GAATTCGT	LHE	2017-06-16	AT	1047.5	46.7516	12.5282	LHE3	L	endophyte	microbiome_survey	Fragaria vesca		V34	B1					B5L	D6	PowerSoil	2x250
16S_201	Bacteria	GGCTCTGA	CTGAAGCT	PER	2017-06-16	AT	1029.2	47.4289	11.6841	PER3	L	endophyte	microbiome_survey	Fragaria vesca		V34	B1					B5L	D7	PowerSoil	2x250
16S_233	Bacteria	GGCTCTGA	TAATGCGC	RIE	2017-06-13	CH	1137.3	47.2233	9.09315	RIE3	L	endophyte	microbiome_survey	Fragaria vesca		V34	B1					B5L	D8	PowerSoil	2x250
16S_265	Bacteria	GGCTCTGA	CGGCTATG	SCG	2017-06-21	CH	990.5	46.4393	6.16062	SCG3	L	endophyte	microbiome_survey	Fragaria vesca		V34	B1					B5L	D9	PowerSoil	2x250
16S_17	Bacteria	AGGCGAAG	ATTACTCG	AMB	2017-06-20	CH	990.2	47.0005	8.00493	AMB5	L	endophyte	microbiome_survey	Fragaria vesca		V34	B1					B5L	E1	PowerSoil	2x250
16S_301	Bacteria	AGGCGAAG	TCCGCGAA	SOZ	2017-06-21	FR	928.05	45.8361	6.10205	SOZ4	L	endophyte	microbiome_survey	Fragaria vesca		V34	B1					B5L	E10	PowerSoil	2x250
16S_337	Bacteria	AGGCGAAG	TCTCGCGC	THAL	2017-06-12	CH	1092.5	47.2881	7.66322	THAL5	L	endophyte	microbiome_survey	Fragaria vesca		V34	B1					B5L	E11	PowerSoil	2x250
16S_369	Bacteria	AGGCGAAG	AGCGATAG	VAL	2017-06-13	CH	1145.3	46.7857	9.31027	VAL5	L	endophyte	microbiome_survey	Fragaria vesca		V34	B1					B5L	E12	PowerSoil	2x250
16S_45	Bacteria	AGGCGAAG	TCCGGAGA	DUR	2017-06-12	CH	800.8	47.336	7.541	DUR4	L	endophyte	microbiome_survey	Fragaria vesca		V34	B1					B5L	E2	PowerSoil	2x250
16S_77	Bacteria	AGGCGAAG	CGCTCATT	FAS	2017-07-17	AT	951	46.7525	13.7547	FAS4	L	endophyte	microbiome_survey	Fragaria vesca		V34	B1					B5L	E3	PowerSoil	2x250
16S_109	Bacteria	AGGCGAAG	GAGATTCC	GLU	2017-06-19	IT	1229.7	46.6406	10.5549	GLU4	L	endophyte	microbiome_survey	Fragaria vesca		V34	B1					B5L	E4	PowerSoil	2x250
16S_141	Bacteria	AGGCGAAG	ATTCAGAA	GTR	2017-06-14	CH	1124.1	46.7471	7.34522	GTR4	L	endophyte	microbiome_survey	Fragaria vesca		V34	B1					B5L	E5	PowerSoil	2x250
16S_173	Bacteria	AGGCGAAG	GAATTCGT	LHE	2017-06-16	AT	1040.9	46.752	12.5281	LHE4	L	endophyte	microbiome_survey	Fragaria vesca		V34	B1					B5L	E6	PowerSoil	2x250
16S_205	Bacteria	AGGCGAAG	CTGAAGCT	PER	2017-06-16	AT	1033.7	47.4289	11.6839	PER4	L	endophyte	microbiome_survey	Fragaria vesca		V34	B1					B5L	E7	PowerSoil	2x250
16S_237	Bacteria	AGGCGAAG	TAATGCGC	RIE	2017-06-13	CH	1155.4	47.2231	9.09303	RIE4	L	endophyte	microbiome_survey	Fragaria vesca		V34	B1					B5L	E8	PowerSoil	2x250
16S_269	Bacteria	AGGCGAAG	CGGCTATG	SCG	2017-06-21	CH	990.5	46.4394	6.16047	SCG4	L	endophyte	microbiome_survey	Fragaria vesca		V34	B1					B5L	E9	PowerSoil	2x250
16S_21	Bacteria	TAATCTTA	ATTACTCG	AMB	2017-06-20	CH	991.3	47.0003	8.0049	AMB6	L	endophyte	microbiome_survey	Fragaria vesca		V34	B1					B5L	F1	PowerSoil	2x250
16S_309	Bacteria	TAATCTTA	TCCGCGAA	SOZ	2017-06-21	FR	928.05	45.8365	6.10173	SOZ6	L	endophyte	microbiome_survey	Fragaria vesca		V34	B1					B5L	F10	PowerSoil	2x250
16S_341	Bacteria	TAATCTTA	TCTCGCGC	THAL	2017-06-12	CH	1097.3	47.2881	7.66313	THAL6	L	endophyte	microbiome_survey	Fragaria vesca		V34	B1					B5L	F11	PowerSoil	2x250
16S_373	Bacteria	TAATCTTA	AGCGATAG	VAL	2017-06-13	CH	1131.6	46.7857	9.31033	VAL6	L	endophyte	microbiome_survey	Fragaria vesca		V34	B1					B5L	F12	PowerSoil	2x250
16S_49	Bacteria	TAATCTTA	TCCGGAGA	DUR	2017-06-12	CH	788.4	47.3359	7.54195	DUR5	L	endophyte	microbiome_survey	Fragaria vesca		V34	B1					B5L	F2	PowerSoil	2x250
16S_81	Bacteria	TAATCTTA	CGCTCATT	FAS	2017-07-17	AT	950.4	46.7523	13.7545	FAS5	L	endophyte	microbiome_survey	Fragaria vesca		V34	B1					B5L	F3	PowerSoil	2x250
16S_113	Bacteria	TAATCTTA	GAGATTCC	GLU	2017-06-19	IT	1230	46.6404	10.5545	GLU5	L	endophyte	microbiome_survey	Fragaria vesca		V34	B1					B5L	F4	PowerSoil	2x250
16S_145	Bacteria	TAATCTTA	ATTCAGAA	GTR	2017-06-14	CH	1122.6	46.7473	7.34572	GTR5	L	endophyte	microbiome_survey	Fragaria vesca		V34	B1					B5L	F5	PowerSoil	2x250
16S_177	Bacteria	TAATCTTA	GAATTCGT	LHE	2017-06-16	AT	1034.6	46.7511	12.5309	LHE5	L	endophyte	microbiome_survey	Fragaria vesca		V34	B1					B5L	F6	PowerSoil	2x250
16S_209	Bacteria	TAATCTTA	CTGAAGCT	PER	2017-06-16	AT	1043.5	47.4283	11.6838	PER5	L	endophyte	microbiome_survey	Fragaria vesca		V34	B1					B5L	F7	PowerSoil	2x250
16S_241	Bacteria	TAATCTTA	TAATGCGC	RIE	2017-06-13	CH	1135.1	47.2228	9.09307	RIE5	L	endophyte	microbiome_survey	Fragaria vesca		V34	B1					B5L	F8	PowerSoil	2x250
16S_273	Bacteria	TAATCTTA	CGGCTATG	SCG	2017-06-21	CH	1137.9	46.439	6.15958	SCG5	L	endophyte	microbiome_survey	Fragaria vesca		V34	B1					B5L	F9	PowerSoil	2x250
16S_25	Bacteria	CAGGACGT	ATTACTCG	AMB	2017-06-20	CH	997.2	47.0001	8.00479	AMB7	L	endophyte	microbiome_survey	Fragaria vesca		V34	B1					B5L	G1	PowerSoil	2x250
16S_313	Bacteria	CAGGACGT	TCCGCGAA	SOZ	2017-06-21	FR	1012.4	45.8366	6.10156	SOZ7	L	endophyte	microbiome_survey	Fragaria vesca		V34	B1					B5L	G10	PowerSoil	2x250
16S_345	Bacteria	CAGGACGT	TCTCGCGC	THAL	2017-06-12	CH	1096.6	47.288	7.66303	THAL7	L	endophyte	microbiome_survey	Fragaria vesca		V34	B1					B5L	G11	PowerSoil	2x250
16S_53	Bacteria	CAGGACGT	TCCGGAGA	DUR	2017-06-12	CH	786.9	47.3356	7.54203	DUR6	L	endophyte	microbiome_survey	Fragaria vesca		V34	B1					B5L	G2	PowerSoil	2x250
16S_85	Bacteria	CAGGACGT	CGCTCATT	FAS	2017-07-17	AT	954.1	46.7522	13.7548	FAS6	L	endophyte	microbiome_survey	Fragaria vesca		V34	B1					B5L	G3	PowerSoil	2x250
16S_117	Bacteria	CAGGACGT	GAGATTCC	GLU	2017-06-19	IT	1229.7	46.6406	10.5545	GLU6	L	endophyte	microbiome_survey	Fragaria vesca		V34	B1					B5L	G4	PowerSoil	2x250
16S_149	Bacteria	CAGGACGT	ATTCAGAA	GTR	2017-06-14	CH	1123.2	46.7474	7.34584	GTR6	L	endophyte	microbiome_survey	Fragaria vesca		V34	B1					B5L	G5	PowerSoil	2x250
16S_181	Bacteria	CAGGACGT	GAATTCGT	LHE	2017-06-16	AT	1049.8	46.7513	12.5309	LHE6	L	endophyte	microbiome_survey	Fragaria vesca		V34	B1					B5L	G6	PowerSoil	2x250
16S_213	Bacteria	CAGGACGT	CTGAAGCT	PER	2017-06-16	AT	1045	47.4283	11.6839	PER6	L	endophyte	microbiome_survey	Fragaria vesca		V34	B1					B5L	G7	PowerSoil	2x250
16S_245	Bacteria	CAGGACGT	TAATGCGC	RIE	2017-06-13	CH	1115.9	47.2228	9.09284	RIE6	L	endophyte	microbiome_survey	Fragaria vesca		V34	B1					B5L	G8	PowerSoil	2x250
16S_277	Bacteria	CAGGACGT	CGGCTATG	SCG	2017-06-21	CH	1137.9	46.4388	6.15917	SCG6	L	endophyte	microbiome_survey	Fragaria vesca		V34	B1					B5L	G9	PowerSoil	2x250
16S_29	Bacteria	GTACTGAC	ATTACTCG	AMB	2017-06-20	CH	1012.5	46.9997	8.005	AMB8	L	endophyte	microbiome_survey	Fragaria vesca		V34	B1					B5L	H1	PowerSoil	2x250
16S_317	Bacteria	GTACTGAC	TCCGCGAA	SOZ	2017-06-21	FR	1012.4	45.8367	6.10139	SOZ8	L	endophyte	microbiome_survey	Fragaria vesca		V34	B1					B5L	H10	PowerSoil	2x250
16S_349	Bacteria	GTACTGAC	TCTCGCGC	THAL	2017-06-12	CH	1098	47.288	7.66291	THAL8	L	endophyte	microbiome_survey	Fragaria vesca		V34	B1					B5L	H11	PowerSoil	2x250
16S_57	Bacteria	GTACTGAC	TCCGGAGA	DUR	2017-06-12	CH	771.9	47.3354	7.54197	DUR7	L	endophyte	microbiome_survey	Fragaria vesca		V34	B1					B5L	H2	PowerSoil	2x250
16S_89	Bacteria	GTACTGAC	CGCTCATT	FAS	2017-07-17	AT	942.4	46.7524	13.7549	FAS7	L	endophyte	microbiome_survey	Fragaria vesca		V34	B1					B5L	H3	PowerSoil	2x250
16S_121	Bacteria	GTACTGAC	GAGATTCC	GLU	2017-06-19	IT	1229.7	46.6406	10.5543	GLU7	L	endophyte	microbiome_survey	Fragaria vesca		V34	B1					B5L	H4	PowerSoil	2x250
16S_153	Bacteria	GTACTGAC	ATTCAGAA	GTR	2017-06-14	CH	1109.6	46.7476	7.34571	GTR7	L	endophyte	microbiome_survey	Fragaria vesca		V34	B1					B5L	H5	PowerSoil	2x250
16S_185	Bacteria	GTACTGAC	GAATTCGT	LHE	2017-06-16	AT	1052	46.751	12.5311	LHE7	L	endophyte	microbiome_survey	Fragaria vesca		V34	B1					B5L	H6	PowerSoil	2x250
16S_217	Bacteria	GTACTGAC	CTGAAGCT	PER	2017-06-16	AT	1044.5	47.4283	11.6844	PER7	L	endophyte	microbiome_survey	Fragaria vesca		V34	B1					B5L	H7	PowerSoil	2x250
16S_249	Bacteria	GTACTGAC	TAATGCGC	RIE	2017-06-13	CH	1120.9	47.2227	9.09252	RIE7	L	endophyte	microbiome_survey	Fragaria vesca		V34	B1					B5L	H8	PowerSoil	2x250
16S_281	Bacteria	GTACTGAC	CGGCTATG	SCG	2017-06-21	CH	1137.9	46.4386	6.15895	SCG7	L	endophyte	microbiome_survey	Fragaria vesca		V34	B1					B5L	H9	PowerSoil	2x250
16S_so34	Bacteria	TATAGCCT	ATTACTCG	PER	2017-06-16	AT	1005.6	47.4291	11.6846	PER-SO1	soil					V34	B3	GDC	2019-04-18			B5S	A1	PowerSoil	2x250
16S_s1ECY	Bacteria	TATAGCCT	CGCTCATT	ECY	2017-08-06	US	2223.5	40.8323	-111.651	ECY-SO1	soil					V34	B3	GDC	2019-04-18			B5S	A3	PowerSoil	2x250
16S_s3MDN	Bacteria	TATAGCCT	GAGATTCC	MIL	2017-08-01	US	2275.9	40.6521	-111.648	MIL-SO3	soil					V34	B3	GDC	2019-04-18			B5S	A4	PowerSoil	2x250
16S_s2SOP	Bacteria	TATAGCCT	ATTCAGAA	SOP	2017-08-03	US	2542.5	40.5661	-111.04	SOP-SO2	soil					V34	B3	GDC	2019-04-18			B5S	A5	PowerSoil	2x250
16S_s1UINCG	Bacteria	TATAGCCT	GAATTCGT	UINCG	2017-08-05	US	2758	40.8004	-110.877	UINCG-SO1	soil					V34	B3	GDC	2019-04-18			B5S	A6	PowerSoil	2x250
16S_AT1	Bacteria	TATAGCCT	CTGAAGCT	AGRO	2019-03-27	CH	440	47.4279	8.51745	0	L	endophyte		Arabidopsis thaliana		V34	B3	GDC	2019-04-18			B5S	A7	PowerSoil	2x250
16S_so35	Bacteria	ATAGAGGC	ATTACTCG	PER	2017-06-16	AT	1031.6	47.4287	11.6839	PER-SO2	soil					V34	B3	GDC	2019-04-18			B5S	B1	PowerSoil	2x250
16S_so42	Bacteria	ATAGAGGC	TCCGGAGA	VRD	2017-07-17	AT	1023.3	46.7035	13.8052	VRD-SO3	soil					V34	B3	GDC	2019-04-18			B5S	B2	PowerSoil	2x250
16S_s2ECY	Bacteria	ATAGAGGC	CGCTCATT	ECY	2017-08-06	US	2212.5	40.8321	-111.651	ECY-SO2	soil					V34	B3	GDC	2019-04-18			B5S	B3	PowerSoil	2x250
16S_s1SILV	Bacteria	ATAGAGGC	GAGATTCC	SILV	2017-08-04	US	2270.6	40.4989	-111.655	SILV-SO1	soil					V34	B3	GDC	2019-04-18			B5S	B4	PowerSoil	2x250
16S_s3SOP	Bacteria	ATAGAGGC	ATTCAGAA	SOP	2017-08-03	US	2541.7	40.5654	-111.04	SOP-SO3	soil					V34	B3	GDC	2019-04-18			B5S	B5	PowerSoil	2x250
16S_s2UINCG	Bacteria	ATAGAGGC	GAATTCGT	UINCG	2017-08-05	US	2755.8	40.7995	-110.875	UINCG-SO2	soil					V34	B3	GDC	2019-04-18			B5S	B6	PowerSoil	2x250
16S_AT2	Bacteria	ATAGAGGC	CTGAAGCT	AGRO	2019-03-27	CH	440	47.4279	8.51745	0	R	endophyte		Arabidopsis thaliana		V34	B3	GDC	2019-04-18			B5S	B7	PowerSoil	2x250
16S_so36	Bacteria	CCTATCCT	ATTACTCG	PER	2017-06-16	AT	1044.8	47.4283	11.6845	PER-SO3	soil					V34	B3	GDC	2019-04-18			B5S	C1	PowerSoil	2x250
16S_s1CASC	Bacteria	CCTATCCT	TCCGGAGA	CASC	2017-08-04	US	2248.9	40.4344	-111.631	CASC-SO1	soil					V34	B3	GDC	2019-04-18			B5S	C2	PowerSoil	2x250
16S_s3ECY	Bacteria	CCTATCCT	CGCTCATT	ECY	2017-08-06	US	2208.5	40.8324	-111.651	ECY-SO3	soil					V34	B3	GDC	2019-04-18			B5S	C3	PowerSoil	2x250
16S_s2SILV	Bacteria	CCTATCCT	GAGATTCC	SILV	2017-08-04	US	2296.8	40.5069	-111.658	SILV-SO2	soil					V34	B3	GDC	2019-04-18			B5S	C4	PowerSoil	2x250
16S_s1TIB	Bacteria	CCTATCCT	ATTCAGAA	TIB	2017-08-04	US	1967.8	40.4842	-111.639	TIB-SO1	soil					V34	B3	GDC	2019-04-18			B5S	C5	PowerSoil	2x250
16S_s3UINCG	Bacteria	CCTATCCT	GAATTCGT	UINCG	2017-08-05	US	2769.9	40.7995	-110.874	UINCG-SO3	soil					V34	B3	GDC	2019-04-18			B5S	C6	PowerSoil	2x250
16S_AT3	Bacteria	CCTATCCT	CTGAAGCT	AGRO	2019-03-27	CH	440	47.4279	8.51745	0	L	endophyte		Arabidopsis thaliana		V34	B3	GDC	2019-04-18			B5S	C7	PowerSoil	2x250
16S_so37	Bacteria	GGCTCTGA	ATTACTCG	FAS	2017-07-17	AT	942.3	46.7528	13.7552	FAS-SO1	soil					V34	B3	GDC	2019-04-18			B5S	D1	PowerSoil	2x250
16S_s2CASC	Bacteria	GGCTCTGA	TCCGGAGA	CASC	2017-08-04	US	2264.5	40.4338	-111.631	CASC-SO2	soil					V34	B3	GDC	2019-04-18			B5S	D2	PowerSoil	2x250
16S_s1LAM	Bacteria	GGCTCTGA	CGCTCATT	LAM	2017-08-06	US	2198	40.7164	-111.622	LAM-SO1	soil					V34	B3	GDC	2019-04-18			B5S	D3	PowerSoil	2x250
16S_s3SILV	Bacteria	GGCTCTGA	GAGATTCC	SILV	2017-08-04	US	2291.3	40.5073	-111.659	SILV-SO3	soil					V34	B3	GDC	2019-04-18			B5S	D4	PowerSoil	2x250
16S_s2TIB	Bacteria	GGCTCTGA	ATTCAGAA	TIB	2017-08-04	US	1991.7	40.4839	-111.638	TIB-SO2	soil					V34	B3	GDC	2019-04-18			B5S	D5	PowerSoil	2x250
16S_s1WP	Bacteria	GGCTCTGA	GAATTCGT	WP	2017-08-02	US	2343.5	40.5752	-111.681	WP-SO1	soil					V34	B3	GDC	2019-04-18			B5S	D6	PowerSoil	2x250
16S_AT4	Bacteria	GGCTCTGA	CTGAAGCT	AGRO	2019-03-27	CH	440	47.4279	8.51745	0	R	endophyte		Arabidopsis thaliana		V34	B3	GDC	2019-04-18			B5S	D7	PowerSoil	2x250
16S_so38	Bacteria	AGGCGAAG	ATTACTCG	FAS	2017-07-17	AT	941.8	46.7525	13.7549	FAS-SO2	soil					V34	B3	GDC	2019-04-18			B5S	E1	PowerSoil	2x250
16S_s3CASC	Bacteria	AGGCGAAG	TCCGGAGA	CASC	2017-08-04	US	2270.3	40.434	-111.631	CASC-SO3	soil					V34	B3	GDC	2019-04-18			B5S	E2	PowerSoil	2x250
16S_s2LAM	Bacteria	AGGCGAAG	CGCTCATT	LAM	2017-08-06	US	2200	40.7164	-111.623	LAM-SO2	soil					V34	B3	GDC	2019-04-18			B5S	E3	PowerSoil	2x250
16S_s1SLF	Bacteria	AGGCGAAG	GAGATTCC	SLF	2017-08-01	US	2685.4	40.6058	-111.589	SLF-SO1	soil					V34	B3	GDC	2019-04-18			B5S	E4	PowerSoil	2x250
16S_s3TIB	Bacteria	AGGCGAAG	ATTCAGAA	TIB	2017-08-04	US	1988.7	40.4852	-111.637	TIB-SO3	soil					V34	B3	GDC	2019-04-18			B5S	E5	PowerSoil	2x250
16S_s2WP	Bacteria	AGGCGAAG	GAATTCGT	WP	2017-08-02	US	2337.1	40.5743	-111.68	WP-SO2	soil					V34	B3	GDC	2019-04-18			B5S	E6	PowerSoil	2x250
16S_so39	Bacteria	TAATCTTA	ATTACTCG	FAS	2017-07-17	AT	942	46.7524	13.755	FAS-SO3	soil					V34	B3	GDC	2019-04-18			B5S	F1	PowerSoil	2x250
16S_s1CMR	Bacteria	TAATCTTA	TCCGGAGA	CRM	2017-08-05	US	2700.6	40.8479	-110.819	CRM-SO1	soil					V34	B3	GDC	2019-04-18			B5S	F2	PowerSoil	2x250
16S_s3LAM	Bacteria	TAATCTTA	CGCTCATT	LAM	2017-08-06	US	2200	40.7164	-111.623	LAM-SO3	soil					V34	B3	GDC	2019-04-18			B5S	F3	PowerSoil	2x250
16S_s2SLF	Bacteria	TAATCTTA	GAGATTCC	SLF	2017-08-01	US	2721.4	40.6089	-111.593	SLF-SO2	soil					V34	B3	GDC	2019-04-18			B5S	F4	PowerSoil	2x250
16S_s1UINBC	Bacteria	TAATCTTA	ATTCAGAA	UINBC	2017-08-03	US	2178.4	40.6265	-111.178	UINBC-SO1	soil					V34	B3	GDC	2019-04-18			B5S	F5	PowerSoil	2x250
16S_s3WP	Bacteria	TAATCTTA	GAATTCGT	WP	2017-08-02	US	2357.1	40.5748	-111.678	WP-SO3	soil					V34	B3	GDC	2019-04-18			B5S	F6	PowerSoil	2x250
16S_so40	Bacteria	CAGGACGT	ATTACTCG	VRD	2017-07-17	AT	1030.3	46.7043	13.8047	VRD-SO1	soil					V34	B3	GDC	2019-04-18			B5S	G1	PowerSoil	2x250
16S_s2CRM	Bacteria	CAGGACGT	TCCGGAGA	CRM	2017-08-05	US	2722.2	40.8476	-110.819	CRM-SO2	soil					V34	B3	GDC	2019-04-18			B5S	G2	PowerSoil	2x250
16S_s1MDN	Bacteria	CAGGACGT	CGCTCATT	MIL	2017-08-01	US	2278.7	40.6394	-111.651	MIL-SO1	soil					V34	B3	GDC	2019-04-18			B5S	G3	PowerSoil	2x250
16S_s3SLF	Bacteria	CAGGACGT	GAGATTCC	SLF	2017-08-01	US	2684.2	40.6019	-111.589	SLF-SO3	soil					V34	B3	GDC	2019-04-18			B5S	G4	PowerSoil	2x250
16S_s2UINBC	Bacteria	CAGGACGT	ATTCAGAA	UINBC	2017-08-03	US	2186.2	40.6263	-111.177	UINBC-SO2	soil					V34	B3	GDC	2019-04-18			B5S	G5	PowerSoil	2x250
16S_so41	Bacteria	GTACTGAC	ATTACTCG	VRD	2017-07-17	AT	1035.3	46.7038	13.8042	VRD-SO2	soil					V34	B3	GDC	2019-04-18			B5S	H1	PowerSoil	2x250
16S_s3CRM	Bacteria	GTACTGAC	TCCGGAGA	CRM	2017-08-05	US	2729.5	40.8478	-110.818	CRM-SO3	soil					V34	B3	GDC	2019-04-18			B5S	H2	PowerSoil	2x250
16S_s2MDN	Bacteria	GTACTGAC	CGCTCATT	MIL	2017-08-01	US	2283	40.6411	-111.65	MIL-SO2	soil					V34	B3	GDC	2019-04-18			B5S	H3	PowerSoil	2x250
16S_s1SOP	Bacteria	GTACTGAC	GAGATTCC	SOP	2017-08-03	US	2541.8	40.566	-111.041	SOP-SO1	soil					V34	B3	GDC	2019-04-18			B5S	H4	PowerSoil	2x250
16S_s3UINBC	Bacteria	GTACTGAC	ATTCAGAA	UINBC	2017-08-03	US	2166.2	40.6267	-111.177	UINBC-SO3	soil					V34	B3	GDC	2019-04-18			B5S	H5	PowerSoil	2x250
16S_377	Bacteria	TATAGCCT	GTCGTGAT	VAL	2017-06-13	CH	1136.3	46.7856	9.31011	VAL7	L	endophyte	microbiome_survey	Fragaria vesca		V34	B1					B6L	A1	PowerSoil	2x250
16S_437	Bacteria	TATAGCCT	TGGATCTG	VRD	2017-07-17	AT	1029.5	46.7036	13.8048	VRD6	L	endophyte	microbiome_survey	Fragaria vesca		V34	B1					B6L	A3	PowerSoil	2x250
16S_381	Bacteria	ATAGAGGC	GTCGTGAT	VAL	2017-06-13	CH	1131	46.7856	9.30984	VAL8	L	endophyte	microbiome_survey	Fragaria vesca		V34	B1					B6L	B1	PowerSoil	2x250
16S_409	Bacteria	ATAGAGGC	ACCACTGT	VIL	2017-06-21	FR	882.3	45.456	6.53155	VIL7	L	endophyte	microbiome_survey	Fragaria vesca		V34	B1					B6L	B2	PowerSoil	2x250
16S_441	Bacteria	ATAGAGGC	TGGATCTG	VRD	2017-07-17	AT	1023.3	46.7035	13.8052	VRD7	L	endophyte	microbiome_survey	Fragaria vesca		V34	B1					B6L	B3	PowerSoil	2x250
16S_385	Bacteria	CCTATCCT	GTCGTGAT	VIL	2017-06-21	FR	900.8	45.4565	6.53031	VIL1	L	endophyte	microbiome_survey	Fragaria vesca		V34	B1					B6L	C1	PowerSoil	2x250
16S_413	Bacteria	CCTATCCT	ACCACTGT	VIL	2017-06-21	FR	882.3	45.4558	6.53169	VIL8	L	endophyte	microbiome_survey	Fragaria vesca		V34	B1					B6L	C2	PowerSoil	2x250
16S_445	Bacteria	CCTATCCT	TGGATCTG	VRD	2017-07-17	AT	1024.3	46.7036	13.8051	VRD8	L	endophyte	microbiome_survey	Fragaria vesca		V34	B1					B6L	C3	PowerSoil	2x250
16S_389	Bacteria	GGCTCTGA	GTCGTGAT	VIL	2017-06-21	FR	900.8	45.4565	6.53055	VIL2	L	endophyte	microbiome_survey	Fragaria vesca		V34	B1					B6L	D1	PowerSoil	2x250
16S_417	Bacteria	GGCTCTGA	ACCACTGT	VRD	2017-07-17	AT	1030.3	46.7043	13.8047	VRD1	L	endophyte	microbiome_survey	Fragaria vesca		V34	B1					B6L	D2	PowerSoil	2x250
16S_393	Bacteria	AGGCGAAG	GTCGTGAT	VIL	2017-06-21	FR	900.8	45.4564	6.53061	VIL3	L	endophyte	microbiome_survey	Fragaria vesca		V34	B1					B6L	E1	PowerSoil	2x250
16S_421	Bacteria	AGGCGAAG	ACCACTGT	VRD	2017-07-17	AT	1031.8	46.7041	13.8044	VRD2	L	endophyte	microbiome_survey	Fragaria vesca		V34	B1					B6L	E2	PowerSoil	2x250
16S_397	Bacteria	TAATCTTA	GTCGTGAT	VIL	2017-06-21	FR	900.8	45.4563	6.53084	VIL4	L	endophyte	microbiome_survey	Fragaria vesca		V34	B1					B6L	F1	PowerSoil	2x250
16S_425	Bacteria	TAATCTTA	ACCACTGT	VRD	2017-07-17	AT	1020.8	46.7039	13.8045	VRD3	L	endophyte	microbiome_survey	Fragaria vesca		V34	B1					B6L	F2	PowerSoil	2x250
16S_401	Bacteria	CAGGACGT	GTCGTGAT	VIL	2017-06-21	FR	900.8	45.4562	6.53086	VIL5	L	endophyte	microbiome_survey	Fragaria vesca		V34	B1					B6L	G1	PowerSoil	2x250
16S_429	Bacteria	CAGGACGT	ACCACTGT	VRD	2017-07-17	AT	1035.3	46.7038	13.8042	VRD4	L	endophyte	microbiome_survey	Fragaria vesca		V34	B1					B6L	G2	PowerSoil	2x250
16S_405	Bacteria	GTACTGAC	GTCGTGAT	VIL	2017-06-21	FR	900.8	45.456	6.5313	VIL6	L	endophyte	microbiome_survey	Fragaria vesca		V34	B1					B6L	H1	PowerSoil	2x250
16S_433	Bacteria	GTACTGAC	ACCACTGT	VRD	2017-07-17	AT	1016	46.7036	13.8047	VRD5	L	endophyte	microbiome_survey	Fragaria vesca		V34	B1					B6L	H2	PowerSoil	2x250
US_16S_1	Bacteria	TGAACCTT	ATTACTCG	CASC	2017-08-04	US	2248.9	40.4344	-111.631	CASC1	L	endophyte	microbiome_survey	Fragaria vesca		V34	B4	GDC	2019-05-03			B7	A1	PowerPlant	2x300
US_16S_72	Bacteria	TGAACCTT	TCCGCGAA	ECY	2017-08-06	US	2222	40.8323	-111.651	ECY2	R	epiphyte	microbiome_survey	Fragaria vesca		V34	B4	GDC	2019-05-03			B7	A10	PowerPlant	2x300
US_16S_80	Bacteria	TGAACCTT	TCTCGCGC	ECY	2017-08-06	US	2212.5	40.8321	-111.651	ECY4	R	epiphyte	microbiome_survey	Fragaria vesca		V34	B4	GDC	2019-05-03			B7	A11	PowerPlant	2x300
US_16S_88	Bacteria	TGAACCTT	AGCGATAG	ECY	2017-08-06	US	2223.2	40.8321	-111.65	ECY6	R	epiphyte	microbiome_survey	Fragaria vesca		V34	B4	GDC	2019-05-03			B7	A12	PowerPlant	2x300
US_16S_16	Bacteria	TGAACCTT	CGCTCATT	CASC	2017-08-04	US	2264.5	40.4338	-111.631	CASC4	R	epiphyte	microbiome_survey	Fragaria vesca		V34	B4	GDC	2019-05-03			B7	A3	PowerPlant	2x300
US_16S_24	Bacteria	TGAACCTT	GAGATTCC	CASC	2017-08-04	US	2268.8	40.4339	-111.631	CASC6	R	epiphyte	microbiome_survey	Fragaria vesca		V34	B4	GDC	2019-05-03			B7	A4	PowerPlant	2x300
US_16S_32	Bacteria	TGAACCTT	ATTCAGAA	CASC	2017-08-04	US	2276.6	40.4341	-111.631	CASC8	R	epiphyte	microbiome_survey	Fragaria vesca		V34	B4	GDC	2019-05-03			B7	A5	PowerPlant	2x300
US_16S_40	Bacteria	TGAACCTT	GAATTCGT	CRM	2017-08-05	US	2709.3	40.8478	-110.819	CRM2	R	epiphyte	microbiome_survey	Fragaria vesca		V34	B4	GDC	2019-05-03			B7	A6	PowerPlant	2x300
US_16S_48	Bacteria	TGAACCTT	CTGAAGCT	CRM	2017-08-05	US	2722.2	40.8476	-110.819	CRM4	R	epiphyte	microbiome_survey	Fragaria vesca		V34	B4	GDC	2019-05-03			B7	A7	PowerPlant	2x300
US_16S_56	Bacteria	TGAACCTT	TAATGCGC	CRM	2017-08-05	US	2724.4	40.8478	-110.818	CRM6	R	epiphyte	microbiome_survey	Fragaria vesca		V34	B4	GDC	2019-05-03			B7	A8	PowerPlant	2x300
US_16S_64	Bacteria	TGAACCTT	CGGCTATG	CRM	2017-08-05	US	2730.3	40.8478	-110.818	CRM8	R	epiphyte	microbiome_survey	Fragaria vesca		V34	B4	GDC	2019-05-03			B7	A9	PowerPlant	2x300
US_16S_2	Bacteria	TGCTAAGT	ATTACTCG	CASC	2017-08-04	US	2248.9	40.4344	-111.631	CASC1	L	epiphyte	microbiome_survey	Fragaria vesca		V34	B4	GDC	2019-05-03			B7	B1	PowerPlant	2x300
US_16S_73	Bacteria	TGCTAAGT	TCCGCGAA	ECY	2017-08-06	US	2217.4	40.8322	-111.651	ECY3	L	endophyte	microbiome_survey	Fragaria vesca		V34	B4	GDC	2019-05-03			B7	B10	PowerPlant	2x300
US_16S_81	Bacteria	TGCTAAGT	TCTCGCGC	ECY	2017-08-06	US	2219.2	40.8321	-111.65	ECY5	L	endophyte	microbiome_survey	Fragaria vesca		V34	B4	GDC	2019-05-03			B7	B11	PowerPlant	2x300
US_16S_89	Bacteria	TGCTAAGT	AGCGATAG	ECY	2017-08-06	US	2212.7	40.8324	-111.651	ECY7	L	endophyte	microbiome_survey	Fragaria vesca		V34	B4	GDC	2019-05-03			B7	B12	PowerPlant	2x300
US_16S_9	Bacteria	TGCTAAGT	TCCGGAGA	CASC	2017-08-04	US	2266.8	40.4337	-111.632	CASC3	L	endophyte	microbiome_survey	Fragaria vesca		V34	B4	GDC	2019-05-03			B7	B2	PowerPlant	2x300
US_16S_17	Bacteria	TGCTAAGT	CGCTCATT	CASC	2017-08-04	US	2266.2	40.4339	-111.631	CASC5	L	endophyte	microbiome_survey	Fragaria vesca		V34	B4	GDC	2019-05-03			B7	B3	PowerPlant	2x300
US_16S_25	Bacteria	TGCTAAGT	GAGATTCC	CASC	2017-08-04	US	2270.3	40.434	-111.631	CASC7	L	endophyte	microbiome_survey	Fragaria vesca		V34	B4	GDC	2019-05-03			B7	B4	PowerPlant	2x300
US_16S_33	Bacteria	TGCTAAGT	ATTCAGAA	CRM	2017-08-05	US	2700.6	40.8479	-110.819	CRM1	L	endophyte	microbiome_survey	Fragaria vesca		V34	B4	GDC	2019-05-03			B7	B5	PowerPlant	2x300
US_16S_41	Bacteria	TGCTAAGT	GAATTCGT	CRM	2017-08-05	US	2717.9	40.8477	-110.819	CRM3	L	endophyte	microbiome_survey	Fragaria vesca		V34	B4	GDC	2019-05-03			B7	B6	PowerPlant	2x300
US_16S_49	Bacteria	TGCTAAGT	CTGAAGCT	CRM	2017-08-05	US	2724.7	40.8476	-110.818	CRM5	L	endophyte	microbiome_survey	Fragaria vesca		V34	B4	GDC	2019-05-03			B7	B7	PowerPlant	2x300
US_16S_57	Bacteria	TGCTAAGT	TAATGCGC	CRM	2017-08-05	US	2729.5	40.8478	-110.818	CRM7	L	endophyte	microbiome_survey	Fragaria vesca		V34	B4	GDC	2019-05-03			B7	B8	PowerPlant	2x300
US_16S_65	Bacteria	TGCTAAGT	CGGCTATG	ECY	2017-08-06	US	2223.5	40.8323	-111.651	ECY1	L	endophyte	microbiome_survey	Fragaria vesca		V34	B4	GDC	2019-05-03			B7	B9	PowerPlant	2x300
US_16S_3	Bacteria	TGTTCTCT	ATTACTCG	CASC	2017-08-04	US	2248.9	40.4344	-111.631	CASC1	R	endophyte	microbiome_survey	Fragaria vesca		V34	B4	GDC	2019-05-03			B7	C1	PowerPlant	2x300
US_16S_74	Bacteria	TGTTCTCT	TCCGCGAA	ECY	2017-08-06	US	2217.4	40.8322	-111.651	ECY3	L	epiphyte	microbiome_survey	Fragaria vesca		V34	B4	GDC	2019-05-03			B7	C10	PowerPlant	2x300
US_16S_82	Bacteria	TGTTCTCT	TCTCGCGC	ECY	2017-08-06	US	2219.2	40.8321	-111.65	ECY5	L	epiphyte	microbiome_survey	Fragaria vesca		V34	B4	GDC	2019-05-03			B7	C11	PowerPlant	2x300
US_16S_90	Bacteria	TGTTCTCT	AGCGATAG	ECY	2017-08-06	US	2212.7	40.8324	-111.651	ECY7	L	epiphyte	microbiome_survey	Fragaria vesca		V34	B4	GDC	2019-05-03			B7	C12	PowerPlant	2x300
US_16S_10	Bacteria	TGTTCTCT	TCCGGAGA	CASC	2017-08-04	US	2266.8	40.4337	-111.632	CASC3	L	epiphyte	microbiome_survey	Fragaria vesca		V34	B4	GDC	2019-05-03			B7	C2	PowerPlant	2x300
US_16S_18	Bacteria	TGTTCTCT	CGCTCATT	CASC	2017-08-04	US	2266.2	40.4339	-111.631	CASC5	L	epiphyte	microbiome_survey	Fragaria vesca		V34	B4	GDC	2019-05-03			B7	C3	PowerPlant	2x300
US_16S_26	Bacteria	TGTTCTCT	GAGATTCC	CASC	2017-08-04	US	2270.3	40.434	-111.631	CASC7	L	epiphyte	microbiome_survey	Fragaria vesca		V34	B4	GDC	2019-05-03			B7	C4	PowerPlant	2x300
US_16S_34	Bacteria	TGTTCTCT	ATTCAGAA	CRM	2017-08-05	US	2700.6	40.8479	-110.819	CRM1	L	epiphyte	microbiome_survey	Fragaria vesca		V34	B4	GDC	2019-05-03			B7	C5	PowerPlant	2x300
US_16S_42	Bacteria	TGTTCTCT	GAATTCGT	CRM	2017-08-05	US	2717.9	40.8477	-110.819	CRM3	L	epiphyte	microbiome_survey	Fragaria vesca		V34	B4	GDC	2019-05-03			B7	C6	PowerPlant	2x300
US_16S_50	Bacteria	TGTTCTCT	CTGAAGCT	CRM	2017-08-05	US	2724.7	40.8476	-110.818	CRM5	L	epiphyte	microbiome_survey	Fragaria vesca		V34	B4	GDC	2019-05-03			B7	C7	PowerPlant	2x300
US_16S_58	Bacteria	TGTTCTCT	TAATGCGC	CRM	2017-08-05	US	2729.5	40.8478	-110.818	CRM7	L	epiphyte	microbiome_survey	Fragaria vesca		V34	B4	GDC	2019-05-03			B7	C8	PowerPlant	2x300
US_16S_66	Bacteria	TGTTCTCT	CGGCTATG	ECY	2017-08-06	US	2223.5	40.8323	-111.651	ECY1	L	epiphyte	microbiome_survey	Fragaria vesca		V34	B4	GDC	2019-05-03			B7	C9	PowerPlant	2x300
US_16S_4	Bacteria	TAAGACAC	ATTACTCG	CASC	2017-08-04	US	2248.9	40.4344	-111.631	CASC1	R	epiphyte	microbiome_survey	Fragaria vesca		V34	B4	GDC	2019-05-03			B7	D1	PowerPlant	2x300
US_16S_75	Bacteria	TAAGACAC	TCCGCGAA	ECY	2017-08-06	US	2217.4	40.8322	-111.651	ECY3	R	endophyte	microbiome_survey	Fragaria vesca		V34	B4	GDC	2019-05-03			B7	D10	PowerPlant	2x300
US_16S_83	Bacteria	TAAGACAC	TCTCGCGC	ECY	2017-08-06	US	2219.2	40.8321	-111.65	ECY5	R	endophyte	microbiome_survey	Fragaria vesca		V34	B4	GDC	2019-05-03			B7	D11	PowerPlant	2x300
US_16S_91	Bacteria	TAAGACAC	AGCGATAG	ECY	2017-08-06	US	2212.7	40.8324	-111.651	ECY7	R	endophyte	microbiome_survey	Fragaria vesca		V34	B4	GDC	2019-05-03			B7	D12	PowerPlant	2x300
US_16S_11	Bacteria	TAAGACAC	TCCGGAGA	CASC	2017-08-04	US	2266.8	40.4337	-111.632	CASC3	R	endophyte	microbiome_survey	Fragaria vesca		V34	B4	GDC	2019-05-03			B7	D2	PowerPlant	2x300
US_16S_19	Bacteria	TAAGACAC	CGCTCATT	CASC	2017-08-04	US	2266.2	40.4339	-111.631	CASC5	R	endophyte	microbiome_survey	Fragaria vesca		V34	B4	GDC	2019-05-03			B7	D3	PowerPlant	2x300
US_16S_27	Bacteria	TAAGACAC	GAGATTCC	CASC	2017-08-04	US	2270.3	40.434	-111.631	CASC7	R	endophyte	microbiome_survey	Fragaria vesca		V34	B4	GDC	2019-05-03			B7	D4	PowerPlant	2x300
US_16S_35	Bacteria	TAAGACAC	ATTCAGAA	CRM	2017-08-05	US	2700.6	40.8479	-110.819	CRM1	R	endophyte	microbiome_survey	Fragaria vesca		V34	B4	GDC	2019-05-03			B7	D5	PowerPlant	2x300
US_16S_43	Bacteria	TAAGACAC	GAATTCGT	CRM	2017-08-05	US	2717.9	40.8477	-110.819	CRM3	R	endophyte	microbiome_survey	Fragaria vesca		V34	B4	GDC	2019-05-03			B7	D6	PowerPlant	2x300
US_16S_51	Bacteria	TAAGACAC	CTGAAGCT	CRM	2017-08-05	US	2724.7	40.8476	-110.818	CRM5	R	endophyte	microbiome_survey	Fragaria vesca		V34	B4	GDC	2019-05-03			B7	D7	PowerPlant	2x300
US_16S_59	Bacteria	TAAGACAC	TAATGCGC	CRM	2017-08-05	US	2729.5	40.8478	-110.818	CRM7	R	endophyte	microbiome_survey	Fragaria vesca		V34	B4	GDC	2019-05-03			B7	D8	PowerPlant	2x300
US_16S_67	Bacteria	TAAGACAC	CGGCTATG	ECY	2017-08-06	US	2223.5	40.8323	-111.651	ECY1	R	endophyte	microbiome_survey	Fragaria vesca		V34	B4	GDC	2019-05-03			B7	D9	PowerPlant	2x300
US_16S_5	Bacteria	CTAATCGA	ATTACTCG	CASC	2017-08-04	US	2244.9	40.4337	-111.632	CASC2	L	endophyte	microbiome_survey	Fragaria vesca		V34	B4	GDC	2019-05-03			B7	E1	PowerPlant	2x300
US_16S_76	Bacteria	CTAATCGA	TCCGCGAA	ECY	2017-08-06	US	2217.4	40.8322	-111.651	ECY3	R	epiphyte	microbiome_survey	Fragaria vesca		V34	B4	GDC	2019-05-03			B7	E10	PowerPlant	2x300
US_16S_84	Bacteria	CTAATCGA	TCTCGCGC	ECY	2017-08-06	US	2219.2	40.8321	-111.65	ECY5	R	epiphyte	microbiome_survey	Fragaria vesca		V34	B4	GDC	2019-05-03			B7	E11	PowerPlant	2x300
US_16S_92	Bacteria	CTAATCGA	AGCGATAG	ECY	2017-08-06	US	2212.7	40.8324	-111.651	ECY7	R	epiphyte	microbiome_survey	Fragaria vesca		V34	B4	GDC	2019-05-03			B7	E12	PowerPlant	2x300
US_16S_12	Bacteria	CTAATCGA	TCCGGAGA	CASC	2017-08-04	US	2266.8	40.4337	-111.632	CASC3	R	epiphyte	microbiome_survey	Fragaria vesca		V34	B4	GDC	2019-05-03			B7	E2	PowerPlant	2x300
US_16S_20	Bacteria	CTAATCGA	CGCTCATT	CASC	2017-08-04	US	2266.2	40.4339	-111.631	CASC5	R	epiphyte	microbiome_survey	Fragaria vesca		V34	B4	GDC	2019-05-03			B7	E3	PowerPlant	2x300
US_16S_28	Bacteria	CTAATCGA	GAGATTCC	CASC	2017-08-04	US	2270.3	40.434	-111.631	CASC7	R	epiphyte	microbiome_survey	Fragaria vesca		V34	B4	GDC	2019-05-03			B7	E4	PowerPlant	2x300
US_16S_36	Bacteria	CTAATCGA	ATTCAGAA	CRM	2017-08-05	US	2700.6	40.8479	-110.819	CRM1	R	epiphyte	microbiome_survey	Fragaria vesca		V34	B4	GDC	2019-05-03			B7	E5	PowerPlant	2x300
US_16S_44	Bacteria	CTAATCGA	GAATTCGT	CRM	2017-08-05	US	2717.9	40.8477	-110.819	CRM3	R	epiphyte	microbiome_survey	Fragaria vesca		V34	B4	GDC	2019-05-03			B7	E6	PowerPlant	2x300
US_16S_52	Bacteria	CTAATCGA	CTGAAGCT	CRM	2017-08-05	US	2724.7	40.8476	-110.818	CRM5	R	epiphyte	microbiome_survey	Fragaria vesca		V34	B4	GDC	2019-05-03			B7	E7	PowerPlant	2x300
US_16S_60	Bacteria	CTAATCGA	TAATGCGC	CRM	2017-08-05	US	2729.5	40.8478	-110.818	CRM7	R	epiphyte	microbiome_survey	Fragaria vesca		V34	B4	GDC	2019-05-03			B7	E8	PowerPlant	2x300
US_16S_68	Bacteria	CTAATCGA	CGGCTATG	ECY	2017-08-06	US	2223.5	40.8323	-111.651	ECY1	R	epiphyte	microbiome_survey	Fragaria vesca		V34	B4	GDC	2019-05-03			B7	E9	PowerPlant	2x300
US_16S_6	Bacteria	CTAGAACA	ATTACTCG	CASC	2017-08-04	US	2244.9	40.4337	-111.632	CASC2	L	epiphyte	microbiome_survey	Fragaria vesca		V34	B4	GDC	2019-05-03			B7	F1	PowerPlant	2x300
US_16S_77	Bacteria	CTAGAACA	TCCGCGAA	ECY	2017-08-06	US	2212.5	40.8321	-111.651	ECY4	L	endophyte	microbiome_survey	Fragaria vesca		V34	B4	GDC	2019-05-03			B7	F10	PowerPlant	2x300
US_16S_85	Bacteria	CTAGAACA	TCTCGCGC	ECY	2017-08-06	US	2223.2	40.8321	-111.65	ECY6	L	endophyte	microbiome_survey	Fragaria vesca		V34	B4	GDC	2019-05-03			B7	F11	PowerPlant	2x300
US_16S_13	Bacteria	CTAGAACA	TCCGGAGA	CASC	2017-08-04	US	2264.5	40.4338	-111.631	CASC4	L	endophyte	microbiome_survey	Fragaria vesca		V34	B4	GDC	2019-05-03			B7	F2	PowerPlant	2x300
US_16S_21	Bacteria	CTAGAACA	CGCTCATT	CASC	2017-08-04	US	2268.8	40.4339	-111.631	CASC6	L	endophyte	microbiome_survey	Fragaria vesca		V34	B4	GDC	2019-05-03			B7	F3	PowerPlant	2x300
US_16S_29	Bacteria	CTAGAACA	GAGATTCC	CASC	2017-08-04	US	2276.6	40.4341	-111.631	CASC8	L	endophyte	microbiome_survey	Fragaria vesca		V34	B4	GDC	2019-05-03			B7	F4	PowerPlant	2x300
US_16S_37	Bacteria	CTAGAACA	ATTCAGAA	CRM	2017-08-05	US	2709.3	40.8478	-110.819	CRM2	L	endophyte	microbiome_survey	Fragaria vesca		V34	B4	GDC	2019-05-03			B7	F5	PowerPlant	2x300
US_16S_45	Bacteria	CTAGAACA	GAATTCGT	CRM	2017-08-05	US	2722.2	40.8476	-110.819	CRM4	L	endophyte	microbiome_survey	Fragaria vesca		V34	B4	GDC	2019-05-03			B7	F6	PowerPlant	2x300
US_16S_53	Bacteria	CTAGAACA	CTGAAGCT	CRM	2017-08-05	US	2724.4	40.8478	-110.818	CRM6	L	endophyte	microbiome_survey	Fragaria vesca		V34	B4	GDC	2019-05-03			B7	F7	PowerPlant	2x300
US_16S_61	Bacteria	CTAGAACA	TAATGCGC	CRM	2017-08-05	US	2730.3	40.8478	-110.818	CRM8	L	endophyte	microbiome_survey	Fragaria vesca		V34	B4	GDC	2019-05-03			B7	F8	PowerPlant	2x300
US_16S_69	Bacteria	CTAGAACA	CGGCTATG	ECY	2017-08-06	US	2222	40.8323	-111.651	ECY2	L	endophyte	microbiome_survey	Fragaria vesca		V34	B4	GDC	2019-05-03			B7	F9	PowerPlant	2x300
US_16S_7	Bacteria	TAAGTTCC	ATTACTCG	CASC	2017-08-04	US	2244.9	40.4337	-111.632	CASC2	R	endophyte	microbiome_survey	Fragaria vesca		V34	B4	GDC	2019-05-03			B7	G1	PowerPlant	2x300
US_16S_78	Bacteria	TAAGTTCC	TCCGCGAA	ECY	2017-08-06	US	2212.5	40.8321	-111.651	ECY4	L	epiphyte	microbiome_survey	Fragaria vesca		V34	B4	GDC	2019-05-03			B7	G10	PowerPlant	2x300
US_16S_86	Bacteria	TAAGTTCC	TCTCGCGC	ECY	2017-08-06	US	2223.2	40.8321	-111.65	ECY6	L	epiphyte	microbiome_survey	Fragaria vesca		V34	B4	GDC	2019-05-03			B7	G11	PowerPlant	2x300
US_16S_14	Bacteria	TAAGTTCC	TCCGGAGA	CASC	2017-08-04	US	2264.5	40.4338	-111.631	CASC4	L	epiphyte	microbiome_survey	Fragaria vesca		V34	B4	GDC	2019-05-03			B7	G2	PowerPlant	2x300
US_16S_22	Bacteria	TAAGTTCC	CGCTCATT	CASC	2017-08-04	US	2268.8	40.4339	-111.631	CASC6	L	epiphyte	microbiome_survey	Fragaria vesca		V34	B4	GDC	2019-05-03			B7	G3	PowerPlant	2x300
US_16S_30	Bacteria	TAAGTTCC	GAGATTCC	CASC	2017-08-04	US	2276.6	40.4341	-111.631	CASC8	L	epiphyte	microbiome_survey	Fragaria vesca		V34	B4	GDC	2019-05-03			B7	G4	PowerPlant	2x300
US_16S_38	Bacteria	TAAGTTCC	ATTCAGAA	CRM	2017-08-05	US	2709.3	40.8478	-110.819	CRM2	L	epiphyte	microbiome_survey	Fragaria vesca		V34	B4	GDC	2019-05-03			B7	G5	PowerPlant	2x300
US_16S_46	Bacteria	TAAGTTCC	GAATTCGT	CRM	2017-08-05	US	2722.2	40.8476	-110.819	CRM4	L	epiphyte	microbiome_survey	Fragaria vesca		V34	B4	GDC	2019-05-03			B7	G6	PowerPlant	2x300
US_16S_54	Bacteria	TAAGTTCC	CTGAAGCT	CRM	2017-08-05	US	2724.4	40.8478	-110.818	CRM6	L	epiphyte	microbiome_survey	Fragaria vesca		V34	B4	GDC	2019-05-03			B7	G7	PowerPlant	2x300
US_16S_62	Bacteria	TAAGTTCC	TAATGCGC	CRM	2017-08-05	US	2730.3	40.8478	-110.818	CRM8	L	epiphyte	microbiome_survey	Fragaria vesca		V34	B4	GDC	2019-05-03			B7	G8	PowerPlant	2x300
US_16S_70	Bacteria	TAAGTTCC	CGGCTATG	ECY	2017-08-06	US	2222	40.8323	-111.651	ECY2	L	epiphyte	microbiome_survey	Fragaria vesca		V34	B4	GDC	2019-05-03			B7	G9	PowerPlant	2x300
US_16S_8	Bacteria	TAGACCTA	ATTACTCG	CASC	2017-08-04	US	2244.9	40.4337	-111.632	CASC2	R	epiphyte	microbiome_survey	Fragaria vesca		V34	B4	GDC	2019-05-03			B7	H1	PowerPlant	2x300
US_16S_79	Bacteria	TAGACCTA	TCCGCGAA	ECY	2017-08-06	US	2212.5	40.8321	-111.651	ECY4	R	endophyte	microbiome_survey	Fragaria vesca		V34	B4	GDC	2019-05-03			B7	H10	PowerPlant	2x300
US_16S_87	Bacteria	TAGACCTA	TCTCGCGC	ECY	2017-08-06	US	2223.2	40.8321	-111.65	ECY6	R	endophyte	microbiome_survey	Fragaria vesca		V34	B4	GDC	2019-05-03			B7	H11	PowerPlant	2x300
US_16S_15	Bacteria	TAGACCTA	TCCGGAGA	CASC	2017-08-04	US	2264.5	40.4338	-111.631	CASC4	R	endophyte	microbiome_survey	Fragaria vesca		V34	B4	GDC	2019-05-03			B7	H2	PowerPlant	2x300
US_16S_23	Bacteria	TAGACCTA	CGCTCATT	CASC	2017-08-04	US	2268.8	40.4339	-111.631	CASC6	R	endophyte	microbiome_survey	Fragaria vesca		V34	B4	GDC	2019-05-03			B7	H3	PowerPlant	2x300
US_16S_31	Bacteria	TAGACCTA	GAGATTCC	CASC	2017-08-04	US	2276.6	40.4341	-111.631	CASC8	R	endophyte	microbiome_survey	Fragaria vesca		V34	B4	GDC	2019-05-03			B7	H4	PowerPlant	2x300
US_16S_39	Bacteria	TAGACCTA	ATTCAGAA	CRM	2017-08-05	US	2709.3	40.8478	-110.819	CRM2	R	endophyte	microbiome_survey	Fragaria vesca		V34	B4	GDC	2019-05-03			B7	H5	PowerPlant	2x300
US_16S_47	Bacteria	TAGACCTA	GAATTCGT	CRM	2017-08-05	US	2722.2	40.8476	-110.819	CRM4	R	endophyte	microbiome_survey	Fragaria vesca		V34	B4	GDC	2019-05-03			B7	H6	PowerPlant	2x300
US_16S_55	Bacteria	TAGACCTA	CTGAAGCT	CRM	2017-08-05	US	2724.4	40.8478	-110.818	CRM6	R	endophyte	microbiome_survey	Fragaria vesca		V34	B4	GDC	2019-05-03			B7	H7	PowerPlant	2x300
US_16S_63	Bacteria	TAGACCTA	TAATGCGC	CRM	2017-08-05	US	2730.3	40.8478	-110.818	CRM8	R	endophyte	microbiome_survey	Fragaria vesca		V34	B4	GDC	2019-05-03			B7	H8	PowerPlant	2x300
US_16S_71	Bacteria	TAGACCTA	CGGCTATG	ECY	2017-08-06	US	2222	40.8323	-111.651	ECY2	R	endophyte	microbiome_survey	Fragaria vesca		V34	B4	GDC	2019-05-03			B7	H9	PowerPlant	2x300
US_16S_93	Bacteria	TGAACCTT	GTCGTGAT	ECY	2017-08-06	US	2208.5	40.8324	-111.651	ECY8	L	endophyte	microbiome_survey	Fragaria vesca		V34	B4	GDC	2019-05-03			B8	A1	PowerPlant	2x300
US_16S_164	Bacteria	TGAACCTT	TGGTCACA	SILV	2017-08-04	US	2270.6	40.4989	-111.655	SILV1	R	epiphyte	microbiome_survey	Fragaria vesca		V34	B4	GDC	2019-05-03			B8	A10	PowerPlant	2x300
US_16S_196	Bacteria	TGAACCTT	TGCCTCTT	SLF	2017-08-01	US	2685.4	40.6058	-111.589	SLF1	R	epiphyte	microbiome_survey	Fragaria vesca		V34	B4	GDC	2019-05-03			B8	A11	PowerPlant	2x300
US_16S_204	Bacteria	TGAACCTT	CCACTCCT	SLF	2017-08-01	US	2725.5	40.6096	-111.594	SLF3	R	epiphyte	microbiome_survey	Fragaria vesca		V34	B4	GDC	2019-05-03			B8	A12	PowerPlant	2x300
US_16S_108	Bacteria	TGAACCTT	TGGATCTG	LAM	2017-08-06	US	2198	40.7164	-111.622	LAM3	R	epiphyte	microbiome_survey	Fragaria vesca		V34	B4	GDC	2019-05-03			B8	A3	PowerPlant	2x300
US_16S_116	Bacteria	TGAACCTT	GCTCAGGA	LAM	2017-08-06	US	2200	40.7164	-111.623	LAM5	R	epiphyte	microbiome_survey	Fragaria vesca		V34	B4	GDC	2019-05-03			B8	A4	PowerPlant	2x300
US_16S_124	Bacteria	TGAACCTT	AGGAGTCC	LAM	2017-08-06	US	2200	40.7164	-111.623	LAM7	R	epiphyte	microbiome_survey	Fragaria vesca		V34	B4	GDC	2019-05-03			B8	A5	PowerPlant	2x300
US_16S_132	Bacteria	TGAACCTT	CATGCCTA	MIL	2017-08-01	US	2265.2	40.6503	-111.648	MIL1	R	epiphyte	microbiome_survey	Fragaria vesca		V34	B4	GDC	2019-05-03			B8	A6	PowerPlant	2x300
US_16S_140	Bacteria	TGAACCTT	GTAGAGAG	MIL	2017-08-01	US	2280.8	40.6516	-111.648	MIL3	R	epiphyte	microbiome_survey	Fragaria vesca		V34	B4	GDC	2019-05-03			B8	A7	PowerPlant	2x300
US_16S_148	Bacteria	TGAACCTT	CCTCTCTG	MIL	2017-08-01	US	2278.7	40.6394	-111.651	MIL5	R	epiphyte	microbiome_survey	Fragaria vesca		V34	B4	GDC	2019-05-03			B8	A8	PowerPlant	2x300
US_16S_156	Bacteria	TGAACCTT	AGCGTAGC	MIL	2017-08-01	US	2291.8	40.6399	-111.651	MIL7	R	epiphyte	microbiome_survey	Fragaria vesca		V34	B4	GDC	2019-05-03			B8	A9	PowerPlant	2x300
US_16S_94	Bacteria	TGCTAAGT	GTCGTGAT	ECY	2017-08-06	US	2208.5	40.8324	-111.651	ECY8	L	epiphyte	microbiome_survey	Fragaria vesca		V34	B4	GDC	2019-05-03			B8	B1	PowerPlant	2x300
US_16S_173	Bacteria	TGCTAAGT	TGGTCACA	SILV	2017-08-04	US	2296.8	40.5069	-111.658	SILV4	L	endophyte	microbiome_survey	Fragaria vesca		V34	B4	GDC	2019-05-03			B8	B10	PowerPlant	2x300
US_16S_197	Bacteria	TGCTAAGT	TGCCTCTT	SLF	2017-08-01	US	2681	40.6064	-111.59	SLF2	L	endophyte	microbiome_survey	Fragaria vesca		V34	B4	GDC	2019-05-03			B8	B11	PowerPlant	2x300
US_16S_205	Bacteria	TGCTAAGT	CCACTCCT	SLF	2017-08-01	US	2721.4	40.6089	-111.593	SLF4	L	endophyte	microbiome_survey	Fragaria vesca		V34	B4	GDC	2019-05-03			B8	B12	PowerPlant	2x300
US_16S_101	Bacteria	TGCTAAGT	ACCACTGT	LAM	2017-08-06	US	2198	40.7164	-111.622	LAM2	L	endophyte	microbiome_survey	Fragaria vesca		V34	B4	GDC	2019-05-03			B8	B2	PowerPlant	2x300
US_16S_109	Bacteria	TGCTAAGT	TGGATCTG	LAM	2017-08-06	US	2200	40.7164	-111.623	LAM4	L	endophyte	microbiome_survey	Fragaria vesca		V34	B4	GDC	2019-05-03			B8	B3	PowerPlant	2x300
US_16S_117	Bacteria	TGCTAAGT	GCTCAGGA	LAM	2017-08-06	US	2200	40.7164	-111.623	LAM6	L	endophyte	microbiome_survey	Fragaria vesca		V34	B4	GDC	2019-05-03			B8	B4	PowerPlant	2x300
US_16S_125	Bacteria	TGCTAAGT	AGGAGTCC	LAM	2017-08-06	US	2200	40.7164	-111.623	LAM8	L	endophyte	microbiome_survey	Fragaria vesca		V34	B4	GDC	2019-05-03			B8	B5	PowerPlant	2x300
US_16S_133	Bacteria	TGCTAAGT	CATGCCTA	MIL	2017-08-01	US	2265.2	40.6503	-111.648	MIL2	L	endophyte	microbiome_survey	Fragaria vesca		V34	B4	GDC	2019-05-03			B8	B6	PowerPlant	2x300
US_16S_141	Bacteria	TGCTAAGT	GTAGAGAG	MIL	2017-08-01	US	2275.9	40.6521	-111.648	MIL4	L	endophyte	microbiome_survey	Fragaria vesca		V34	B4	GDC	2019-05-03			B8	B7	PowerPlant	2x300
US_16S_149	Bacteria	TGCTAAGT	CCTCTCTG	MIL	2017-08-01	US	2295.8	40.6396	-111.651	MIL6	L	endophyte	microbiome_survey	Fragaria vesca		V34	B4	GDC	2019-05-03			B8	B8	PowerPlant	2x300
US_16S_157	Bacteria	TGCTAAGT	AGCGTAGC	MIL	2017-08-01	US	2283	40.6411	-111.65	MIL8	L	endophyte	microbiome_survey	Fragaria vesca		V34	B4	GDC	2019-05-03			B8	B9	PowerPlant	2x300
US_16S_95	Bacteria	TGTTCTCT	GTCGTGAT	ECY	2017-08-06	US	2208.5	40.8324	-111.651	ECY8	R	endophyte	microbiome_survey	Fragaria vesca		V34	B4	GDC	2019-05-03			B8	C1	PowerPlant	2x300
US_16S_174	Bacteria	TGTTCTCT	TGGTCACA	SILV	2017-08-04	US	2296.8	40.5069	-111.658	SILV4	L	epiphyte	microbiome_survey	Fragaria vesca		V34	B4	GDC	2019-05-03			B8	C10	PowerPlant	2x300
US_16S_198	Bacteria	TGTTCTCT	TGCCTCTT	SLF	2017-08-01	US	2681	40.6064	-111.59	SLF2	L	epiphyte	microbiome_survey	Fragaria vesca		V34	B4	GDC	2019-05-03			B8	C11	PowerPlant	2x300
US_16S_206	Bacteria	TGTTCTCT	CCACTCCT	SLF	2017-08-01	US	2721.4	40.6089	-111.593	SLF4	L	epiphyte	microbiome_survey	Fragaria vesca		V34	B4	GDC	2019-05-03			B8	C12	PowerPlant	2x300
US_16S_102	Bacteria	TGTTCTCT	ACCACTGT	LAM	2017-08-06	US	2198	40.7164	-111.622	LAM2	L	epiphyte	microbiome_survey	Fragaria vesca		V34	B4	GDC	2019-05-03			B8	C2	PowerPlant	2x300
US_16S_110	Bacteria	TGTTCTCT	TGGATCTG	LAM	2017-08-06	US	2200	40.7164	-111.623	LAM4	L	epiphyte	microbiome_survey	Fragaria vesca		V34	B4	GDC	2019-05-03			B8	C3	PowerPlant	2x300
US_16S_118	Bacteria	TGTTCTCT	GCTCAGGA	LAM	2017-08-06	US	2200	40.7164	-111.623	LAM6	L	epiphyte	microbiome_survey	Fragaria vesca		V34	B4	GDC	2019-05-03			B8	C4	PowerPlant	2x300
US_16S_126	Bacteria	TGTTCTCT	AGGAGTCC	LAM	2017-08-06	US	2200	40.7164	-111.623	LAM8	L	epiphyte	microbiome_survey	Fragaria vesca		V34	B4	GDC	2019-05-03			B8	C5	PowerPlant	2x300
US_16S_134	Bacteria	TGTTCTCT	CATGCCTA	MIL	2017-08-01	US	2265.2	40.6503	-111.648	MIL2	L	epiphyte	microbiome_survey	Fragaria vesca		V34	B4	GDC	2019-05-03			B8	C6	PowerPlant	2x300
US_16S_142	Bacteria	TGTTCTCT	GTAGAGAG	MIL	2017-08-01	US	2275.9	40.6521	-111.648	MIL4	L	epiphyte	microbiome_survey	Fragaria vesca		V34	B4	GDC	2019-05-03			B8	C7	PowerPlant	2x300
US_16S_150	Bacteria	TGTTCTCT	CCTCTCTG	MIL	2017-08-01	US	2295.8	40.6396	-111.651	MIL6	L	epiphyte	microbiome_survey	Fragaria vesca		V34	B4	GDC	2019-05-03			B8	C8	PowerPlant	2x300
US_16S_158	Bacteria	TGTTCTCT	AGCGTAGC	MIL	2017-08-01	US	2283	40.6411	-111.65	MIL8	L	epiphyte	microbiome_survey	Fragaria vesca		V34	B4	GDC	2019-05-03			B8	C9	PowerPlant	2x300
US_16S_96	Bacteria	TAAGACAC	GTCGTGAT	ECY	2017-08-06	US	2208.5	40.8324	-111.651	ECY8	R	epiphyte	microbiome_survey	Fragaria vesca		V34	B4	GDC	2019-05-03			B8	D1	PowerPlant	2x300
US_16S_175	Bacteria	TAAGACAC	TGGTCACA	SILV	2017-08-04	US	2296.8	40.5069	-111.658	SILV4	R	endophyte	microbiome_survey	Fragaria vesca		V34	B4	GDC	2019-05-03			B8	D10	PowerPlant	2x300
US_16S_199	Bacteria	TAAGACAC	TGCCTCTT	SLF	2017-08-01	US	2681	40.6064	-111.59	SLF2	R	endophyte	microbiome_survey	Fragaria vesca		V34	B4	GDC	2019-05-03			B8	D11	PowerPlant	2x300
US_16S_207	Bacteria	TAAGACAC	CCACTCCT	SLF	2017-08-01	US	2721.4	40.6089	-111.593	SLF4	R	endophyte	microbiome_survey	Fragaria vesca		V34	B4	GDC	2019-05-03			B8	D12	PowerPlant	2x300
US_16S_103	Bacteria	TAAGACAC	ACCACTGT	LAM	2017-08-06	US	2198	40.7164	-111.622	LAM2	R	endophyte	microbiome_survey	Fragaria vesca		V34	B4	GDC	2019-05-03			B8	D2	PowerPlant	2x300
US_16S_111	Bacteria	TAAGACAC	TGGATCTG	LAM	2017-08-06	US	2200	40.7164	-111.623	LAM4	R	endophyte	microbiome_survey	Fragaria vesca		V34	B4	GDC	2019-05-03			B8	D3	PowerPlant	2x300
US_16S_119	Bacteria	TAAGACAC	GCTCAGGA	LAM	2017-08-06	US	2200	40.7164	-111.623	LAM6	R	endophyte	microbiome_survey	Fragaria vesca		V34	B4	GDC	2019-05-03			B8	D4	PowerPlant	2x300
US_16S_127	Bacteria	TAAGACAC	AGGAGTCC	LAM	2017-08-06	US	2200	40.7164	-111.623	LAM8	R	endophyte	microbiome_survey	Fragaria vesca		V34	B4	GDC	2019-05-03			B8	D5	PowerPlant	2x300
US_16S_135	Bacteria	TAAGACAC	CATGCCTA	MIL	2017-08-01	US	2265.2	40.6503	-111.648	MIL2	R	endophyte	microbiome_survey	Fragaria vesca		V34	B4	GDC	2019-05-03			B8	D6	PowerPlant	2x300
US_16S_143	Bacteria	TAAGACAC	GTAGAGAG	MIL	2017-08-01	US	2275.9	40.6521	-111.648	MIL4	R	endophyte	microbiome_survey	Fragaria vesca		V34	B4	GDC	2019-05-03			B8	D7	PowerPlant	2x300
US_16S_151	Bacteria	TAAGACAC	CCTCTCTG	MIL	2017-08-01	US	2295.8	40.6396	-111.651	MIL6	R	endophyte	microbiome_survey	Fragaria vesca		V34	B4	GDC	2019-05-03			B8	D8	PowerPlant	2x300
US_16S_159	Bacteria	TAAGACAC	AGCGTAGC	MIL	2017-08-01	US	2283	40.6411	-111.65	MIL8	R	endophyte	microbiome_survey	Fragaria vesca		V34	B4	GDC	2019-05-03			B8	D9	PowerPlant	2x300
US_16S_97	Bacteria	CTAATCGA	GTCGTGAT	LAM	2017-08-06	US	2198	40.7164	-111.622	LAM1	L	endophyte	microbiome_survey	Fragaria vesca		V34	B4	GDC	2019-05-03			B8	E1	PowerPlant	2x300
US_16S_176	Bacteria	CTAATCGA	TGGTCACA	SILV	2017-08-04	US	2296.8	40.5069	-111.658	SILV4	R	epiphyte	microbiome_survey	Fragaria vesca		V34	B4	GDC	2019-05-03			B8	E10	PowerPlant	2x300
US_16S_200	Bacteria	CTAATCGA	TGCCTCTT	SLF	2017-08-01	US	2681	40.6064	-111.59	SLF2	R	epiphyte	microbiome_survey	Fragaria vesca		V34	B4	GDC	2019-05-03			B8	E11	PowerPlant	2x300
US_16S_208	Bacteria	CTAATCGA	CCACTCCT	SLF	2017-08-01	US	2721.4	40.6089	-111.593	SLF4	R	epiphyte	microbiome_survey	Fragaria vesca		V34	B4	GDC	2019-05-03			B8	E12	PowerPlant	2x300
US_16S_104	Bacteria	CTAATCGA	ACCACTGT	LAM	2017-08-06	US	2198	40.7164	-111.622	LAM2	R	epiphyte	microbiome_survey	Fragaria vesca		V34	B4	GDC	2019-05-03			B8	E2	PowerPlant	2x300
US_16S_112	Bacteria	CTAATCGA	TGGATCTG	LAM	2017-08-06	US	2200	40.7164	-111.623	LAM4	R	epiphyte	microbiome_survey	Fragaria vesca		V34	B4	GDC	2019-05-03			B8	E3	PowerPlant	2x300
US_16S_120	Bacteria	CTAATCGA	GCTCAGGA	LAM	2017-08-06	US	2200	40.7164	-111.623	LAM6	R	epiphyte	microbiome_survey	Fragaria vesca		V34	B4	GDC	2019-05-03			B8	E4	PowerPlant	2x300
US_16S_128	Bacteria	CTAATCGA	AGGAGTCC	LAM	2017-08-06	US	2200	40.7164	-111.623	LAM8	R	epiphyte	microbiome_survey	Fragaria vesca		V34	B4	GDC	2019-05-03			B8	E5	PowerPlant	2x300
US_16S_136	Bacteria	CTAATCGA	CATGCCTA	MIL	2017-08-01	US	2265.2	40.6503	-111.648	MIL2	R	epiphyte	microbiome_survey	Fragaria vesca		V34	B4	GDC	2019-05-03			B8	E6	PowerPlant	2x300
US_16S_144	Bacteria	CTAATCGA	GTAGAGAG	MIL	2017-08-01	US	2275.9	40.6521	-111.648	MIL4	R	epiphyte	microbiome_survey	Fragaria vesca		V34	B4	GDC	2019-05-03			B8	E7	PowerPlant	2x300
US_16S_152	Bacteria	CTAATCGA	CCTCTCTG	MIL	2017-08-01	US	2295.8	40.6396	-111.651	MIL6	R	epiphyte	microbiome_survey	Fragaria vesca		V34	B4	GDC	2019-05-03			B8	E8	PowerPlant	2x300
US_16S_160	Bacteria	CTAATCGA	AGCGTAGC	MIL	2017-08-01	US	2283	40.6411	-111.65	MIL8	R	epiphyte	microbiome_survey	Fragaria vesca		V34	B4	GDC	2019-05-03			B8	E9	PowerPlant	2x300
US_16S_98	Bacteria	CTAGAACA	GTCGTGAT	LAM	2017-08-06	US	2198	40.7164	-111.622	LAM1	L	epiphyte	microbiome_survey	Fragaria vesca		V34	B4	GDC	2019-05-03			B8	F1	PowerPlant	2x300
US_16S_193	Bacteria	CTAGAACA	TGGTCACA	SLF	2017-08-01	US	2685.4	40.6058	-111.589	SLF1	L	endophyte	microbiome_survey	Fragaria vesca		V34	B4	GDC	2019-05-03			B8	F10	PowerPlant	2x300
US_16S_201	Bacteria	CTAGAACA	TGCCTCTT	SLF	2017-08-01	US	2725.5	40.6096	-111.594	SLF3	L	endophyte	microbiome_survey	Fragaria vesca		V34	B4	GDC	2019-05-03			B8	F11	PowerPlant	2x300
US_16S_105	Bacteria	CTAGAACA	ACCACTGT	LAM	2017-08-06	US	2198	40.7164	-111.622	LAM3	L	endophyte	microbiome_survey	Fragaria vesca		V34	B4	GDC	2019-05-03			B8	F2	PowerPlant	2x300
US_16S_113	Bacteria	CTAGAACA	TGGATCTG	LAM	2017-08-06	US	2200	40.7164	-111.623	LAM5	L	endophyte	microbiome_survey	Fragaria vesca		V34	B4	GDC	2019-05-03			B8	F3	PowerPlant	2x300
US_16S_121	Bacteria	CTAGAACA	GCTCAGGA	LAM	2017-08-06	US	2200	40.7164	-111.623	LAM7	L	endophyte	microbiome_survey	Fragaria vesca		V34	B4	GDC	2019-05-03			B8	F4	PowerPlant	2x300
US_16S_129	Bacteria	CTAGAACA	AGGAGTCC	MIL	2017-08-01	US	2265.2	40.6503	-111.648	MIL1	L	endophyte	microbiome_survey	Fragaria vesca		V34	B4	GDC	2019-05-03			B8	F5	PowerPlant	2x300
US_16S_137	Bacteria	CTAGAACA	CATGCCTA	MIL	2017-08-01	US	2280.8	40.6516	-111.648	MIL3	L	endophyte	microbiome_survey	Fragaria vesca		V34	B4	GDC	2019-05-03			B8	F6	PowerPlant	2x300
US_16S_145	Bacteria	CTAGAACA	GTAGAGAG	MIL	2017-08-01	US	2278.7	40.6394	-111.651	MIL5	L	endophyte	microbiome_survey	Fragaria vesca		V34	B4	GDC	2019-05-03			B8	F7	PowerPlant	2x300
US_16S_153	Bacteria	CTAGAACA	CCTCTCTG	MIL	2017-08-01	US	2291.8	40.6399	-111.651	MIL7	L	endophyte	microbiome_survey	Fragaria vesca		V34	B4	GDC	2019-05-03			B8	F8	PowerPlant	2x300
US_16S_161	Bacteria	CTAGAACA	AGCGTAGC	SILV	2017-08-04	US	2270.6	40.4989	-111.655	SILV1	L	endophyte	microbiome_survey	Fragaria vesca		V34	B4	GDC	2019-05-03			B8	F9	PowerPlant	2x300
US_16S_99	Bacteria	TAAGTTCC	GTCGTGAT	LAM	2017-08-06	US	2198	40.7164	-111.622	LAM1	R	endophyte	microbiome_survey	Fragaria vesca		V34	B4	GDC	2019-05-03			B8	G1	PowerPlant	2x300
US_16S_194	Bacteria	TAAGTTCC	TGGTCACA	SLF	2017-08-01	US	2685.4	40.6058	-111.589	SLF1	L	epiphyte	microbiome_survey	Fragaria vesca		V34	B4	GDC	2019-05-03			B8	G10	PowerPlant	2x300
US_16S_202	Bacteria	TAAGTTCC	TGCCTCTT	SLF	2017-08-01	US	2725.5	40.6096	-111.594	SLF3	L	epiphyte	microbiome_survey	Fragaria vesca		V34	B4	GDC	2019-05-03			B8	G11	PowerPlant	2x300
US_16S_106	Bacteria	TAAGTTCC	ACCACTGT	LAM	2017-08-06	US	2198	40.7164	-111.622	LAM3	L	epiphyte	microbiome_survey	Fragaria vesca		V34	B4	GDC	2019-05-03			B8	G2	PowerPlant	2x300
US_16S_114	Bacteria	TAAGTTCC	TGGATCTG	LAM	2017-08-06	US	2200	40.7164	-111.623	LAM5	L	epiphyte	microbiome_survey	Fragaria vesca		V34	B4	GDC	2019-05-03			B8	G3	PowerPlant	2x300
US_16S_122	Bacteria	TAAGTTCC	GCTCAGGA	LAM	2017-08-06	US	2200	40.7164	-111.623	LAM7	L	epiphyte	microbiome_survey	Fragaria vesca		V34	B4	GDC	2019-05-03			B8	G4	PowerPlant	2x300
US_16S_130	Bacteria	TAAGTTCC	AGGAGTCC	MIL	2017-08-01	US	2265.2	40.6503	-111.648	MIL1	L	epiphyte	microbiome_survey	Fragaria vesca		V34	B4	GDC	2019-05-03			B8	G5	PowerPlant	2x300
US_16S_138	Bacteria	TAAGTTCC	CATGCCTA	MIL	2017-08-01	US	2280.8	40.6516	-111.648	MIL3	L	epiphyte	microbiome_survey	Fragaria vesca		V34	B4	GDC	2019-05-03			B8	G6	PowerPlant	2x300
US_16S_146	Bacteria	TAAGTTCC	GTAGAGAG	MIL	2017-08-01	US	2278.7	40.6394	-111.651	MIL5	L	epiphyte	microbiome_survey	Fragaria vesca		V34	B4	GDC	2019-05-03			B8	G7	PowerPlant	2x300
US_16S_154	Bacteria	TAAGTTCC	CCTCTCTG	MIL	2017-08-01	US	2291.8	40.6399	-111.651	MIL7	L	epiphyte	microbiome_survey	Fragaria vesca		V34	B4	GDC	2019-05-03			B8	G8	PowerPlant	2x300
US_16S_162	Bacteria	TAAGTTCC	AGCGTAGC	SILV	2017-08-04	US	2270.6	40.4989	-111.655	SILV1	L	epiphyte	microbiome_survey	Fragaria vesca		V34	B4	GDC	2019-05-03			B8	G9	PowerPlant	2x300
US_16S_100	Bacteria	TAGACCTA	GTCGTGAT	LAM	2017-08-06	US	2198	40.7164	-111.622	LAM1	R	epiphyte	microbiome_survey	Fragaria vesca		V34	B4	GDC	2019-05-03			B8	H1	PowerPlant	2x300
US_16S_195	Bacteria	TAGACCTA	TGGTCACA	SLF	2017-08-01	US	2685.4	40.6058	-111.589	SLF1	R	endophyte	microbiome_survey	Fragaria vesca		V34	B4	GDC	2019-05-03			B8	H10	PowerPlant	2x300
US_16S_203	Bacteria	TAGACCTA	TGCCTCTT	SLF	2017-08-01	US	2725.5	40.6096	-111.594	SLF3	R	endophyte	microbiome_survey	Fragaria vesca		V34	B4	GDC	2019-05-03			B8	H11	PowerPlant	2x300
US_16S_107	Bacteria	TAGACCTA	ACCACTGT	LAM	2017-08-06	US	2198	40.7164	-111.622	LAM3	R	endophyte	microbiome_survey	Fragaria vesca		V34	B4	GDC	2019-05-03			B8	H2	PowerPlant	2x300
US_16S_115	Bacteria	TAGACCTA	TGGATCTG	LAM	2017-08-06	US	2200	40.7164	-111.623	LAM5	R	endophyte	microbiome_survey	Fragaria vesca		V34	B4	GDC	2019-05-03			B8	H3	PowerPlant	2x300
US_16S_123	Bacteria	TAGACCTA	GCTCAGGA	LAM	2017-08-06	US	2200	40.7164	-111.623	LAM7	R	endophyte	microbiome_survey	Fragaria vesca		V34	B4	GDC	2019-05-03			B8	H4	PowerPlant	2x300
US_16S_131	Bacteria	TAGACCTA	AGGAGTCC	MIL	2017-08-01	US	2265.2	40.6503	-111.648	MIL1	R	endophyte	microbiome_survey	Fragaria vesca		V34	B4	GDC	2019-05-03			B8	H5	PowerPlant	2x300
US_16S_139	Bacteria	TAGACCTA	CATGCCTA	MIL	2017-08-01	US	2280.8	40.6516	-111.648	MIL3	R	endophyte	microbiome_survey	Fragaria vesca		V34	B4	GDC	2019-05-03			B8	H6	PowerPlant	2x300
US_16S_147	Bacteria	TAGACCTA	GTAGAGAG	MIL	2017-08-01	US	2278.7	40.6394	-111.651	MIL5	R	endophyte	microbiome_survey	Fragaria vesca		V34	B4	GDC	2019-05-03			B8	H7	PowerPlant	2x300
US_16S_155	Bacteria	TAGACCTA	CCTCTCTG	MIL	2017-08-01	US	2291.8	40.6399	-111.651	MIL7	R	endophyte	microbiome_survey	Fragaria vesca		V34	B4	GDC	2019-05-03			B8	H8	PowerPlant	2x300
US_16S_163	Bacteria	TAGACCTA	AGCGTAGC	SILV	2017-08-04	US	2270.6	40.4989	-111.655	SILV1	R	endophyte	microbiome_survey	Fragaria vesca		V34	B4	GDC	2019-05-03			B8	H9	PowerPlant	2x300
US_16S_209	Bacteria	TGAACCTT	ATTACTCG	SLF	2017-08-01	US	2666	40.6049	-111.589	SLF5	L	endophyte	microbiome_survey	Fragaria vesca		V34	B5		2019-05-06			B9	A1	PowerPlant	2x300
US_16S_280	Bacteria	TGAACCTT	TCCGCGAA	TIB	2017-08-04	US	1988.5	40.4851	-111.637	TIB6	R	epiphyte	microbiome_survey	Fragaria vesca		V34	B5		2019-05-06			B9	A10	PowerPlant	2x300
US_16S_288	Bacteria	TGAACCTT	TCTCGCGC	TIB	2017-08-04	US	1985.3	40.4854	-111.638	TIB8	R	epiphyte	microbiome_survey	Fragaria vesca		V34	B5		2019-05-06			B9	A11	PowerPlant	2x300
US_16S_296	Bacteria	TGAACCTT	AGCGATAG	UINBC	2017-08-03	US	2184.4	40.6266	-111.177	UINBC2	R	epiphyte	microbiome_survey	Fragaria vesca		V34	B5		2019-05-06			B9	A12	PowerPlant	2x300
US_16S_224	Bacteria	TGAACCTT	CGCTCATT	SLF	2017-08-01	US	2684.2	40.6019	-111.589	SLF8	R	epiphyte	microbiome_survey	Fragaria vesca		V34	B5		2019-05-06			B9	A3	PowerPlant	2x300
US_16S_232	Bacteria	TGAACCTT	GAGATTCC	SOP	2017-08-03	US	2544.2	40.566	-111.041	SOP2	R	epiphyte	microbiome_survey	Fragaria vesca		V34	B5		2019-05-06			B9	A4	PowerPlant	2x300
US_16S_240	Bacteria	TGAACCTT	ATTCAGAA	SOP	2017-08-03	US	2542.5	40.5661	-111.04	SOP4	R	epiphyte	microbiome_survey	Fragaria vesca		V34	B5		2019-05-06			B9	A5	PowerPlant	2x300
US_16S_248	Bacteria	TGAACCTT	GAATTCGT	SOP	2017-08-03	US	2536.5	40.5666	-111.04	SOP6	R	epiphyte	microbiome_survey	Fragaria vesca		V34	B5		2019-05-06			B9	A6	PowerPlant	2x300
US_16S_256	Bacteria	TGAACCTT	CTGAAGCT	SOP	2017-08-03	US	2549.2	40.5653	-111.04	SOP8	R	epiphyte	microbiome_survey	Fragaria vesca		V34	B5		2019-05-06			B9	A7	PowerPlant	2x300
US_16S_264	Bacteria	TGAACCTT	TAATGCGC	TIB	2017-08-04	US	1952.3	40.4841	-111.638	TIB2	R	epiphyte	microbiome_survey	Fragaria vesca		V34	B5		2019-05-06			B9	A8	PowerPlant	2x300
US_16S_272	Bacteria	TGAACCTT	CGGCTATG	TIB	2017-08-04	US	1991.7	40.4839	-111.638	TIB4	R	epiphyte	microbiome_survey	Fragaria vesca		V34	B5		2019-05-06			B9	A9	PowerPlant	2x300
US_16S_210	Bacteria	TGCTAAGT	ATTACTCG	SLF	2017-08-01	US	2666	40.6049	-111.589	SLF5	L	epiphyte	microbiome_survey	Fragaria vesca		V34	B5		2019-05-06			B9	B1	PowerPlant	2x300
US_16S_281	Bacteria	TGCTAAGT	TCCGCGAA	TIB	2017-08-04	US	1988.7	40.4852	-111.637	TIB7	L	endophyte	microbiome_survey	Fragaria vesca		V34	B5		2019-05-06			B9	B10	PowerPlant	2x300
US_16S_289	Bacteria	TGCTAAGT	TCTCGCGC	UINBC	2017-08-03	US	2178.4	40.6265	-111.178	UINBC1	L	endophyte	microbiome_survey	Fragaria vesca		V34	B5		2019-05-06			B9	B11	PowerPlant	2x300
US_16S_297	Bacteria	TGCTAAGT	AGCGATAG	UINBC	2017-08-03	US	2175.8	40.6266	-111.177	UINBC3	L	endophyte	microbiome_survey	Fragaria vesca		V34	B5		2019-05-06			B9	B12	PowerPlant	2x300
US_16S_217	Bacteria	TGCTAAGT	TCCGGAGA	SLF	2017-08-01	US	2678.2	40.602	-111.59	SLF7	L	endophyte	microbiome_survey	Fragaria vesca		V34	B5		2019-05-06			B9	B2	PowerPlant	2x300
US_16S_225	Bacteria	TGCTAAGT	CGCTCATT	SOP	2017-08-03	US	2541.8	40.566	-111.041	SOP1	L	endophyte	microbiome_survey	Fragaria vesca		V34	B5		2019-05-06			B9	B3	PowerPlant	2x300
US_16S_233	Bacteria	TGCTAAGT	GAGATTCC	SOP	2017-08-03	US	2555.7	40.566	-111.041	SOP3	L	endophyte	microbiome_survey	Fragaria vesca		V34	B5		2019-05-06			B9	B4	PowerPlant	2x300
US_16S_241	Bacteria	TGCTAAGT	ATTCAGAA	SOP	2017-08-03	US	2536.2	40.5664	-111.04	SOP5	L	endophyte	microbiome_survey	Fragaria vesca		V34	B5		2019-05-06			B9	B5	PowerPlant	2x300
US_16S_249	Bacteria	TGCTAAGT	GAATTCGT	SOP	2017-08-03	US	2541.7	40.5654	-111.04	SOP7	L	endophyte	microbiome_survey	Fragaria vesca		V34	B5		2019-05-06			B9	B6	PowerPlant	2x300
US_16S_257	Bacteria	TGCTAAGT	CTGAAGCT	TIB	2017-08-04	US	1967.8	40.4842	-111.639	TIB1	L	endophyte	microbiome_survey	Fragaria vesca		V34	B5		2019-05-06			B9	B7	PowerPlant	2x300
US_16S_273	Bacteria	TGCTAAGT	CGGCTATG	TIB	2017-08-04	US	2001.8	40.4847	-111.637	TIB5	L	endophyte	microbiome_survey	Fragaria vesca		V34	B5		2019-05-06			B9	B9	PowerPlant	2x300
US_16S_211	Bacteria	TGTTCTCT	ATTACTCG	SLF	2017-08-01	US	2666	40.6049	-111.589	SLF5	R	endophyte	microbiome_survey	Fragaria vesca		V34	B5		2019-05-06			B9	C1	PowerPlant	2x300
US_16S_282	Bacteria	TGTTCTCT	TCCGCGAA	TIB	2017-08-04	US	1988.7	40.4852	-111.637	TIB7	L	epiphyte	microbiome_survey	Fragaria vesca		V34	B5		2019-05-06			B9	C10	PowerPlant	2x300
US_16S_290	Bacteria	TGTTCTCT	TCTCGCGC	UINBC	2017-08-03	US	2178.4	40.6265	-111.178	UINBC1	L	epiphyte	microbiome_survey	Fragaria vesca		V34	B5		2019-05-06			B9	C11	PowerPlant	2x300
US_16S_298	Bacteria	TGTTCTCT	AGCGATAG	UINBC	2017-08-03	US	2175.8	40.6266	-111.177	UINBC3	L	epiphyte	microbiome_survey	Fragaria vesca		V34	B5		2019-05-06			B9	C12	PowerPlant	2x300
US_16S_218	Bacteria	TGTTCTCT	TCCGGAGA	SLF	2017-08-01	US	2678.2	40.602	-111.59	SLF7	L	epiphyte	microbiome_survey	Fragaria vesca		V34	B5		2019-05-06			B9	C2	PowerPlant	2x300
US_16S_226	Bacteria	TGTTCTCT	CGCTCATT	SOP	2017-08-03	US	2541.8	40.566	-111.041	SOP1	L	epiphyte	microbiome_survey	Fragaria vesca		V34	B5		2019-05-06			B9	C3	PowerPlant	2x300
US_16S_234	Bacteria	TGTTCTCT	GAGATTCC	SOP	2017-08-03	US	2555.7	40.566	-111.041	SOP3	L	epiphyte	microbiome_survey	Fragaria vesca		V34	B5		2019-05-06			B9	C4	PowerPlant	2x300
US_16S_242	Bacteria	TGTTCTCT	ATTCAGAA	SOP	2017-08-03	US	2536.2	40.5664	-111.04	SOP5	L	epiphyte	microbiome_survey	Fragaria vesca		V34	B5		2019-05-06			B9	C5	PowerPlant	2x300
US_16S_250	Bacteria	TGTTCTCT	GAATTCGT	SOP	2017-08-03	US	2541.7	40.5654	-111.04	SOP7	L	epiphyte	microbiome_survey	Fragaria vesca		V34	B5		2019-05-06			B9	C6	PowerPlant	2x300
US_16S_258	Bacteria	TGTTCTCT	CTGAAGCT	TIB	2017-08-04	US	1967.8	40.4842	-111.639	TIB1	L	epiphyte	microbiome_survey	Fragaria vesca		V34	B5		2019-05-06			B9	C7	PowerPlant	2x300
US_16S_274	Bacteria	TGTTCTCT	CGGCTATG	TIB	2017-08-04	US	2001.8	40.4847	-111.637	TIB5	L	epiphyte	microbiome_survey	Fragaria vesca		V34	B5		2019-05-06			B9	C9	PowerPlant	2x300
US_16S_212	Bacteria	TAAGACAC	ATTACTCG	SLF	2017-08-01	US	2666	40.6049	-111.589	SLF5	R	epiphyte	microbiome_survey	Fragaria vesca		V34	B5		2019-05-06			B9	D1	PowerPlant	2x300
US_16S_283	Bacteria	TAAGACAC	TCCGCGAA	TIB	2017-08-04	US	1988.7	40.4852	-111.637	TIB7	R	endophyte	microbiome_survey	Fragaria vesca		V34	B5		2019-05-06			B9	D10	PowerPlant	2x300
US_16S_291	Bacteria	TAAGACAC	TCTCGCGC	UINBC	2017-08-03	US	2178.4	40.6265	-111.178	UINBC1	R	endophyte	microbiome_survey	Fragaria vesca		V34	B5		2019-05-06			B9	D11	PowerPlant	2x300
US_16S_219	Bacteria	TAAGACAC	TCCGGAGA	SLF	2017-08-01	US	2678.2	40.602	-111.59	SLF7	R	endophyte	microbiome_survey	Fragaria vesca		V34	B5		2019-05-06			B9	D2	PowerPlant	2x300
US_16S_227	Bacteria	TAAGACAC	CGCTCATT	SOP	2017-08-03	US	2541.8	40.566	-111.041	SOP1	R	endophyte	microbiome_survey	Fragaria vesca		V34	B5		2019-05-06			B9	D3	PowerPlant	2x300
US_16S_235	Bacteria	TAAGACAC	GAGATTCC	SOP	2017-08-03	US	2555.7	40.566	-111.041	SOP3	R	endophyte	microbiome_survey	Fragaria vesca		V34	B5		2019-05-06			B9	D4	PowerPlant	2x300
US_16S_243	Bacteria	TAAGACAC	ATTCAGAA	SOP	2017-08-03	US	2536.2	40.5664	-111.04	SOP5	R	endophyte	microbiome_survey	Fragaria vesca		V34	B5		2019-05-06			B9	D5	PowerPlant	2x300
US_16S_251	Bacteria	TAAGACAC	GAATTCGT	SOP	2017-08-03	US	2541.7	40.5654	-111.04	SOP7	R	endophyte	microbiome_survey	Fragaria vesca		V34	B5		2019-05-06			B9	D6	PowerPlant	2x300
US_16S_259	Bacteria	TAAGACAC	CTGAAGCT	TIB	2017-08-04	US	1967.8	40.4842	-111.639	TIB1	R	endophyte	microbiome_survey	Fragaria vesca		V34	B5		2019-05-06			B9	D7	PowerPlant	2x300
US_16S_275	Bacteria	TAAGACAC	CGGCTATG	TIB	2017-08-04	US	2001.8	40.4847	-111.637	TIB5	R	endophyte	microbiome_survey	Fragaria vesca		V34	B5		2019-05-06			B9	D9	PowerPlant	2x300
US_16S_213	Bacteria	CTAATCGA	ATTACTCG	SLF	2017-08-01	US	2674.3	40.6024	-111.59	SLF6	L	endophyte	microbiome_survey	Fragaria vesca		V34	B5		2019-05-06			B9	E1	PowerPlant	2x300
US_16S_284	Bacteria	CTAATCGA	TCCGCGAA	TIB	2017-08-04	US	1988.7	40.4852	-111.637	TIB7	R	epiphyte	microbiome_survey	Fragaria vesca		V34	B5		2019-05-06			B9	E10	PowerPlant	2x300
US_16S_292	Bacteria	CTAATCGA	TCTCGCGC	UINBC	2017-08-03	US	2178.4	40.6265	-111.178	UINBC1	R	epiphyte	microbiome_survey	Fragaria vesca		V34	B5		2019-05-06			B9	E11	PowerPlant	2x300
US_16S_220	Bacteria	CTAATCGA	TCCGGAGA	SLF	2017-08-01	US	2678.2	40.602	-111.59	SLF7	R	epiphyte	microbiome_survey	Fragaria vesca		V34	B5		2019-05-06			B9	E2	PowerPlant	2x300
US_16S_228	Bacteria	CTAATCGA	CGCTCATT	SOP	2017-08-03	US	2541.8	40.566	-111.041	SOP1	R	epiphyte	microbiome_survey	Fragaria vesca		V34	B5		2019-05-06			B9	E3	PowerPlant	2x300
US_16S_236	Bacteria	CTAATCGA	GAGATTCC	SOP	2017-08-03	US	2555.7	40.566	-111.041	SOP3	R	epiphyte	microbiome_survey	Fragaria vesca		V34	B5		2019-05-06			B9	E4	PowerPlant	2x300
US_16S_244	Bacteria	CTAATCGA	ATTCAGAA	SOP	2017-08-03	US	2536.2	40.5664	-111.04	SOP5	R	epiphyte	microbiome_survey	Fragaria vesca		V34	B5		2019-05-06			B9	E5	PowerPlant	2x300
US_16S_252	Bacteria	CTAATCGA	GAATTCGT	SOP	2017-08-03	US	2541.7	40.5654	-111.04	SOP7	R	epiphyte	microbiome_survey	Fragaria vesca		V34	B5		2019-05-06			B9	E6	PowerPlant	2x300
US_16S_260	Bacteria	CTAATCGA	CTGAAGCT	TIB	2017-08-04	US	1967.8	40.4842	-111.639	TIB1	R	epiphyte	microbiome_survey	Fragaria vesca		V34	B5		2019-05-06			B9	E7	PowerPlant	2x300
US_16S_276	Bacteria	CTAATCGA	CGGCTATG	TIB	2017-08-04	US	2001.8	40.4847	-111.637	TIB5	R	epiphyte	microbiome_survey	Fragaria vesca		V34	B5		2019-05-06			B9	E9	PowerPlant	2x300
US_16S_214	Bacteria	CTAGAACA	ATTACTCG	SLF	2017-08-01	US	2674.3	40.6024	-111.59	SLF6	L	epiphyte	microbiome_survey	Fragaria vesca		V34	B5		2019-05-06			B9	F1	PowerPlant	2x300
US_16S_285	Bacteria	CTAGAACA	TCCGCGAA	TIB	2017-08-04	US	1985.3	40.4854	-111.638	TIB8	L	endophyte	microbiome_survey	Fragaria vesca		V34	B5		2019-05-06			B9	F10	PowerPlant	2x300
US_16S_293	Bacteria	CTAGAACA	TCTCGCGC	UINBC	2017-08-03	US	2184.4	40.6266	-111.177	UINBC2	L	endophyte	microbiome_survey	Fragaria vesca		V34	B5		2019-05-06			B9	F11	PowerPlant	2x300
US_16S_221	Bacteria	CTAGAACA	TCCGGAGA	SLF	2017-08-01	US	2684.2	40.6019	-111.589	SLF8	L	endophyte	microbiome_survey	Fragaria vesca		V34	B5		2019-05-06			B9	F2	PowerPlant	2x300
US_16S_229	Bacteria	CTAGAACA	CGCTCATT	SOP	2017-08-03	US	2544.2	40.566	-111.041	SOP2	L	endophyte	microbiome_survey	Fragaria vesca		V34	B5		2019-05-06			B9	F3	PowerPlant	2x300
US_16S_237	Bacteria	CTAGAACA	GAGATTCC	SOP	2017-08-03	US	2542.5	40.5661	-111.04	SOP4	L	endophyte	microbiome_survey	Fragaria vesca		V34	B5		2019-05-06			B9	F4	PowerPlant	2x300
US_16S_245	Bacteria	CTAGAACA	ATTCAGAA	SOP	2017-08-03	US	2536.5	40.5666	-111.04	SOP6	L	endophyte	microbiome_survey	Fragaria vesca		V34	B5		2019-05-06			B9	F5	PowerPlant	2x300
US_16S_253	Bacteria	CTAGAACA	GAATTCGT	SOP	2017-08-03	US	2549.2	40.5653	-111.04	SOP8	L	endophyte	microbiome_survey	Fragaria vesca		V34	B5		2019-05-06			B9	F6	PowerPlant	2x300
US_16S_261	Bacteria	CTAGAACA	CTGAAGCT	TIB	2017-08-04	US	1952.3	40.4841	-111.638	TIB2	L	endophyte	microbiome_survey	Fragaria vesca		V34	B5		2019-05-06			B9	F7	PowerPlant	2x300
US_16S_269	Bacteria	CTAGAACA	TAATGCGC	TIB	2017-08-04	US	1991.7	40.4839	-111.638	TIB4	L	endophyte	microbiome_survey	Fragaria vesca		V34	B5		2019-05-06			B9	F8	PowerPlant	2x300
US_16S_277	Bacteria	CTAGAACA	CGGCTATG	TIB	2017-08-04	US	1988.5	40.4851	-111.637	TIB6	L	endophyte	microbiome_survey	Fragaria vesca		V34	B5		2019-05-06			B9	F9	PowerPlant	2x300
US_16S_215	Bacteria	TAAGTTCC	ATTACTCG	SLF	2017-08-01	US	2674.3	40.6024	-111.59	SLF6	R	endophyte	microbiome_survey	Fragaria vesca		V34	B5		2019-05-06			B9	G1	PowerPlant	2x300
US_16S_286	Bacteria	TAAGTTCC	TCCGCGAA	TIB	2017-08-04	US	1985.3	40.4854	-111.638	TIB8	L	epiphyte	microbiome_survey	Fragaria vesca		V34	B5		2019-05-06			B9	G10	PowerPlant	2x300
US_16S_294	Bacteria	TAAGTTCC	TCTCGCGC	UINBC	2017-08-03	US	2184.4	40.6266	-111.177	UINBC2	L	epiphyte	microbiome_survey	Fragaria vesca		V34	B5		2019-05-06			B9	G11	PowerPlant	2x300
US_16S_222	Bacteria	TAAGTTCC	TCCGGAGA	SLF	2017-08-01	US	2684.2	40.6019	-111.589	SLF8	L	epiphyte	microbiome_survey	Fragaria vesca		V34	B5		2019-05-06			B9	G2	PowerPlant	2x300
US_16S_230	Bacteria	TAAGTTCC	CGCTCATT	SOP	2017-08-03	US	2544.2	40.566	-111.041	SOP2	L	epiphyte	microbiome_survey	Fragaria vesca		V34	B5		2019-05-06			B9	G3	PowerPlant	2x300
US_16S_238	Bacteria	TAAGTTCC	GAGATTCC	SOP	2017-08-03	US	2542.5	40.5661	-111.04	SOP4	L	epiphyte	microbiome_survey	Fragaria vesca		V34	B5		2019-05-06			B9	G4	PowerPlant	2x300
US_16S_246	Bacteria	TAAGTTCC	ATTCAGAA	SOP	2017-08-03	US	2536.5	40.5666	-111.04	SOP6	L	epiphyte	microbiome_survey	Fragaria vesca		V34	B5		2019-05-06			B9	G5	PowerPlant	2x300
US_16S_254	Bacteria	TAAGTTCC	GAATTCGT	SOP	2017-08-03	US	2549.2	40.5653	-111.04	SOP8	L	epiphyte	microbiome_survey	Fragaria vesca		V34	B5		2019-05-06			B9	G6	PowerPlant	2x300
US_16S_262	Bacteria	TAAGTTCC	CTGAAGCT	TIB	2017-08-04	US	1952.3	40.4841	-111.638	TIB2	L	epiphyte	microbiome_survey	Fragaria vesca		V34	B5		2019-05-06			B9	G7	PowerPlant	2x300
US_16S_270	Bacteria	TAAGTTCC	TAATGCGC	TIB	2017-08-04	US	1991.7	40.4839	-111.638	TIB4	L	epiphyte	microbiome_survey	Fragaria vesca		V34	B5		2019-05-06			B9	G8	PowerPlant	2x300
US_16S_278	Bacteria	TAAGTTCC	CGGCTATG	TIB	2017-08-04	US	1988.5	40.4851	-111.637	TIB6	L	epiphyte	microbiome_survey	Fragaria vesca		V34	B5		2019-05-06			B9	G9	PowerPlant	2x300
US_16S_216	Bacteria	TAGACCTA	ATTACTCG	SLF	2017-08-01	US	2674.3	40.6024	-111.59	SLF6	R	epiphyte	microbiome_survey	Fragaria vesca		V34	B5		2019-05-06			B9	H1	PowerPlant	2x300
US_16S_287	Bacteria	TAGACCTA	TCCGCGAA	TIB	2017-08-04	US	1985.3	40.4854	-111.638	TIB8	R	endophyte	microbiome_survey	Fragaria vesca		V34	B5		2019-05-06			B9	H10	PowerPlant	2x300
US_16S_295	Bacteria	TAGACCTA	TCTCGCGC	UINBC	2017-08-03	US	2184.4	40.6266	-111.177	UINBC2	R	endophyte	microbiome_survey	Fragaria vesca		V34	B5		2019-05-06			B9	H11	PowerPlant	2x300
US_16S_223	Bacteria	TAGACCTA	TCCGGAGA	SLF	2017-08-01	US	2684.2	40.6019	-111.589	SLF8	R	endophyte	microbiome_survey	Fragaria vesca		V34	B5		2019-05-06			B9	H2	PowerPlant	2x300
US_16S_231	Bacteria	TAGACCTA	CGCTCATT	SOP	2017-08-03	US	2544.2	40.566	-111.041	SOP2	R	endophyte	microbiome_survey	Fragaria vesca		V34	B5		2019-05-06			B9	H3	PowerPlant	2x300
US_16S_239	Bacteria	TAGACCTA	GAGATTCC	SOP	2017-08-03	US	2542.5	40.5661	-111.04	SOP4	R	endophyte	microbiome_survey	Fragaria vesca		V34	B5		2019-05-06			B9	H4	PowerPlant	2x300
US_16S_247	Bacteria	TAGACCTA	ATTCAGAA	SOP	2017-08-03	US	2536.5	40.5666	-111.04	SOP6	R	endophyte	microbiome_survey	Fragaria vesca		V34	B5		2019-05-06			B9	H5	PowerPlant	2x300
US_16S_255	Bacteria	TAGACCTA	GAATTCGT	SOP	2017-08-03	US	2549.2	40.5653	-111.04	SOP8	R	endophyte	microbiome_survey	Fragaria vesca		V34	B5		2019-05-06			B9	H6	PowerPlant	2x300
US_16S_263	Bacteria	TAGACCTA	CTGAAGCT	TIB	2017-08-04	US	1952.3	40.4841	-111.638	TIB2	R	endophyte	microbiome_survey	Fragaria vesca		V34	B5		2019-05-06			B9	H7	PowerPlant	2x300
US_16S_271	Bacteria	TAGACCTA	TAATGCGC	TIB	2017-08-04	US	1991.7	40.4839	-111.638	TIB4	R	endophyte	microbiome_survey	Fragaria vesca		V34	B5		2019-05-06			B9	H8	PowerPlant	2x300
US_16S_279	Bacteria	TAGACCTA	CGGCTATG	TIB	2017-08-04	US	1988.5	40.4851	-111.637	TIB6	R	endophyte	microbiome_survey	Fragaria vesca		V34	B5		2019-05-06			B9	H9	PowerPlant	2x300
ITS_309	Fungi	TAAGTTCC	TGCCTCTT	SOZ	2017-06-21	FR	928.05	45.8365	6.10173	SOZ6	L	endophyte	microbiome_survey	Fragaria vesca		ITS1	F2	FGCZ	2017-12-10	p2320_4005		F	G11	PowerSoil	2x250
ITS_2	Fungi	TATAGCCT	ATTACTCG	AMB	2017-06-20	CH	1040.3	47	8.00486	AMB1	L	epiphyte	microbiome_survey	Fragaria vesca		ITS1	F1	FGCZ	2017-12-10	p2320_4005		F1	A1	PowerSoil	2x250
ITS_96	Fungi	TATAGCCT	TCCGCGAA	FAS	2017-07-17	AT	942	46.7524	13.755	FAS8	R	epiphyte	microbiome_survey	Fragaria vesca		ITS1	F1	FGCZ	2017-12-10	p2320_4005		F1	A10	PowerSoil	2x250
ITS_107	Fungi	TATAGCCT	TCTCGCGC	GLU	2017-06-19	IT	1176.5	46.6403	10.5551	GLU3	R	endophyte	microbiome_survey	Fragaria vesca		ITS1	F1	FGCZ	2017-12-10	p2320_4005		F1	A11	PowerSoil	2x250
ITS_118	Fungi	TATAGCCT	AGCGATAG	GLU	2017-06-19	IT	1229.7	46.6406	10.5545	GLU6	L	epiphyte	microbiome_survey	Fragaria vesca		ITS1	F1	FGCZ	2017-12-10	p2320_4005		F1	A12	PowerSoil	2x250
ITS_22	Fungi	TATAGCCT	CGCTCATT	AMB	2017-06-20	CH	991.3	47.0003	8.0049	AMB6	L	epiphyte	microbiome_survey	Fragaria vesca		ITS1	F1	FGCZ	2017-12-10	p2320_4005		F1	A3	PowerSoil	2x250
ITS_32	Fungi	TATAGCCT	GAGATTCC	AMB	2017-06-20	CH	1012.5	46.9997	8.005	AMB8	R	epiphyte	microbiome_survey	Fragaria vesca		ITS1	F1	FGCZ	2017-12-10	p2320_4005		F1	A4	PowerSoil	2x250
ITS_43	Fungi	TATAGCCT	ATTCAGAA	DUR	2017-06-12	CH	804.7	47.3359	7.54075	DUR3	R	endophyte	microbiome_survey	Fragaria vesca		ITS1	F1	FGCZ	2017-12-10	p2320_4005		F1	A5	PowerSoil	2x250
ITS_54	Fungi	TATAGCCT	GAATTCGT	DUR	2017-06-12	CH	786.9	47.3356	7.54203	DUR6	L	epiphyte	microbiome_survey	Fragaria vesca		ITS1	F1	FGCZ	2017-12-10	p2320_4005		F1	A6	PowerSoil	2x250
ITS_64	Fungi	TATAGCCT	CTGAAGCT	DUR	2017-06-12	CH	750.4	47.3352	7.54213	DUR8	R	epiphyte	microbiome_survey	Fragaria vesca		ITS1	F1	FGCZ	2017-12-10	p2320_4005		F1	A7	PowerSoil	2x250
ITS_75	Fungi	TATAGCCT	TAATGCGC	FAS	2017-07-17	AT	941.8	46.7525	13.7549	FAS3	R	endophyte	microbiome_survey	Fragaria vesca		ITS1	F1	FGCZ	2017-12-10	p2320_4005		F1	A8	PowerSoil	2x250
ITS_86	Fungi	TATAGCCT	CGGCTATG	FAS	2017-07-17	AT	954.1	46.7522	13.7548	FAS6	L	epiphyte	microbiome_survey	Fragaria vesca		ITS1	F1	FGCZ	2017-12-10	p2320_4005		F1	A9	PowerSoil	2x250
ITS_3	Fungi	ATAGAGGC	ATTACTCG	AMB	2017-06-20	CH	1040.3	47	8.00486	AMB1	R	endophyte	microbiome_survey	Fragaria vesca		ITS1	F1	FGCZ	2017-12-10	p2320_4005		F1	B1	PowerSoil	2x250
ITS_98	Fungi	ATAGAGGC	TCCGCGAA	GLU	2017-06-19	IT	1229.7	46.6404	10.5549	GLU1	L	epiphyte	microbiome_survey	Fragaria vesca		ITS1	F1	FGCZ	2017-12-10	p2320_4005		F1	B10	PowerSoil	2x250
ITS_108	Fungi	ATAGAGGC	TCTCGCGC	GLU	2017-06-19	IT	1176.5	46.6403	10.5551	GLU3	R	epiphyte	microbiome_survey	Fragaria vesca		ITS1	F1	FGCZ	2017-12-10	p2320_4005		F1	B11	PowerSoil	2x250
ITS_119	Fungi	ATAGAGGC	AGCGATAG	GLU	2017-06-19	IT	1229.7	46.6406	10.5545	GLU6	R	endophyte	microbiome_survey	Fragaria vesca		ITS1	F1	FGCZ	2017-12-10	p2320_4005		F1	B12	PowerSoil	2x250
ITS_12	Fungi	ATAGAGGC	TCCGGAGA	AMB	2017-06-20	CH	992.7	47.0007	8.00482	AMB3	R	epiphyte	microbiome_survey	Fragaria vesca		ITS1	F1	FGCZ	2017-12-10	p2320_4005		F1	B2	PowerSoil	2x250
ITS_23	Fungi	ATAGAGGC	CGCTCATT	AMB	2017-06-20	CH	991.3	47.0003	8.0049	AMB6	R	endophyte	microbiome_survey	Fragaria vesca		ITS1	F1	FGCZ	2017-12-10	p2320_4005		F1	B3	PowerSoil	2x250
ITS_34	Fungi	ATAGAGGC	GAGATTCC	DUR	2017-06-12	CH	764.56	47.3351	7.53806	DUR1	L	epiphyte	microbiome_survey	Fragaria vesca		ITS1	F1	FGCZ	2017-12-10	p2320_4005		F1	B4	PowerSoil	2x250
ITS_44	Fungi	ATAGAGGC	ATTCAGAA	DUR	2017-06-12	CH	804.7	47.3359	7.54075	DUR3	R	epiphyte	microbiome_survey	Fragaria vesca		ITS1	F1	FGCZ	2017-12-10	p2320_4005		F1	B5	PowerSoil	2x250
ITS_55	Fungi	ATAGAGGC	GAATTCGT	DUR	2017-06-12	CH	786.9	47.3356	7.54203	DUR6	R	endophyte	microbiome_survey	Fragaria vesca		ITS1	F1	FGCZ	2017-12-10	p2320_4005		F1	B6	PowerSoil	2x250
ITS_66	Fungi	ATAGAGGC	CTGAAGCT	FAS	2017-07-17	AT	942.3	46.7528	13.7552	FAS1	L	epiphyte	microbiome_survey	Fragaria vesca		ITS1	F1	FGCZ	2017-12-10	p2320_4005		F1	B7	PowerSoil	2x250
ITS_76	Fungi	ATAGAGGC	TAATGCGC	FAS	2017-07-17	AT	941.8	46.7525	13.7549	FAS3	R	epiphyte	microbiome_survey	Fragaria vesca		ITS1	F1	FGCZ	2017-12-10	p2320_4005		F1	B8	PowerSoil	2x250
ITS_87	Fungi	ATAGAGGC	CGGCTATG	FAS	2017-07-17	AT	954.1	46.7522	13.7548	FAS6	R	endophyte	microbiome_survey	Fragaria vesca		ITS1	F1	FGCZ	2017-12-10	p2320_4005		F1	B9	PowerSoil	2x250
ITS_4	Fungi	CCTATCCT	ATTACTCG	AMB	2017-06-20	CH	1040.3	47	8.00486	AMB1	R	epiphyte	microbiome_survey	Fragaria vesca		ITS1	F1	FGCZ	2017-12-10	p2320_4005		F1	C1	PowerSoil	2x250
ITS_99	Fungi	CCTATCCT	TCCGCGAA	GLU	2017-06-19	IT	1229.7	46.6404	10.5549	GLU1	R	endophyte	microbiome_survey	Fragaria vesca		ITS1	F1	FGCZ	2017-12-10	p2320_4005		F1	C10	PowerSoil	2x250
ITS_110	Fungi	CCTATCCT	TCTCGCGC	GLU	2017-06-19	IT	1229.7	46.6406	10.5549	GLU4	L	epiphyte	microbiome_survey	Fragaria vesca		ITS1	F1	FGCZ	2017-12-10	p2320_4005		F1	C11	PowerSoil	2x250
ITS_120	Fungi	CCTATCCT	AGCGATAG	GLU	2017-06-19	IT	1229.7	46.6406	10.5545	GLU6	R	epiphyte	microbiome_survey	Fragaria vesca		ITS1	F1	FGCZ	2017-12-10	p2320_4005		F1	C12	PowerSoil	2x250
ITS_14	Fungi	CCTATCCT	TCCGGAGA	AMB	2017-06-20	CH	988.8	47.0006	8.00502	AMB4	L	epiphyte	microbiome_survey	Fragaria vesca		ITS1	F1	FGCZ	2017-12-10	p2320_4005		F1	C2	PowerSoil	2x250
ITS_24	Fungi	CCTATCCT	CGCTCATT	AMB	2017-06-20	CH	991.3	47.0003	8.0049	AMB6	R	epiphyte	microbiome_survey	Fragaria vesca		ITS1	F1	FGCZ	2017-12-10	p2320_4005		F1	C3	PowerSoil	2x250
ITS_35	Fungi	CCTATCCT	GAGATTCC	DUR	2017-06-12	CH	764.56	47.3351	7.53806	DUR1	R	endophyte	microbiome_survey	Fragaria vesca		ITS1	F1	FGCZ	2017-12-10	p2320_4005		F1	C4	PowerSoil	2x250
ITS_46	Fungi	CCTATCCT	ATTCAGAA	DUR	2017-06-12	CH	800.8	47.336	7.541	DUR4	L	epiphyte	microbiome_survey	Fragaria vesca		ITS1	F1	FGCZ	2017-12-10	p2320_4005		F1	C5	PowerSoil	2x250
ITS_56	Fungi	CCTATCCT	GAATTCGT	DUR	2017-06-12	CH	786.9	47.3356	7.54203	DUR6	R	epiphyte	microbiome_survey	Fragaria vesca		ITS1	F1	FGCZ	2017-12-10	p2320_4005		F1	C6	PowerSoil	2x250
ITS_67	Fungi	CCTATCCT	CTGAAGCT	FAS	2017-07-17	AT	942.3	46.7528	13.7552	FAS1	R	endophyte	microbiome_survey	Fragaria vesca		ITS1	F1	FGCZ	2017-12-10	p2320_4005		F1	C7	PowerSoil	2x250
ITS_78	Fungi	CCTATCCT	TAATGCGC	FAS	2017-07-17	AT	951	46.7525	13.7547	FAS4	L	epiphyte	microbiome_survey	Fragaria vesca		ITS1	F1	FGCZ	2017-12-10	p2320_4005		F1	C8	PowerSoil	2x250
ITS_88	Fungi	CCTATCCT	CGGCTATG	FAS	2017-07-17	AT	954.1	46.7522	13.7548	FAS6	R	epiphyte	microbiome_survey	Fragaria vesca		ITS1	F1	FGCZ	2017-12-10	p2320_4005		F1	C9	PowerSoil	2x250
ITS_6	Fungi	GGCTCTGA	ATTACTCG	AMB	2017-06-20	CH	997.4	47.0006	8.00464	AMB2	L	epiphyte	microbiome_survey	Fragaria vesca		ITS1	F1	FGCZ	2017-12-10	p2320_4005		F1	D1	PowerSoil	2x250
ITS_100	Fungi	GGCTCTGA	TCCGCGAA	GLU	2017-06-19	IT	1229.7	46.6404	10.5549	GLU1	R	epiphyte	microbiome_survey	Fragaria vesca		ITS1	F1	FGCZ	2017-12-10	p2320_4005		F1	D10	PowerSoil	2x250
ITS_111	Fungi	GGCTCTGA	TCTCGCGC	GLU	2017-06-19	IT	1229.7	46.6406	10.5549	GLU4	R	endophyte	microbiome_survey	Fragaria vesca		ITS1	F1	FGCZ	2017-12-10	p2320_4005		F1	D11	PowerSoil	2x250
ITS_122	Fungi	GGCTCTGA	AGCGATAG	GLU	2017-06-19	IT	1229.7	46.6406	10.5543	GLU7	L	epiphyte	microbiome_survey	Fragaria vesca		ITS1	F1	FGCZ	2017-12-10	p2320_4005		F1	D12	PowerSoil	2x250
ITS_15	Fungi	GGCTCTGA	TCCGGAGA	AMB	2017-06-20	CH	988.8	47.0006	8.00502	AMB4	R	endophyte	microbiome_survey	Fragaria vesca		ITS1	F1	FGCZ	2017-12-10	p2320_4005		F1	D2	PowerSoil	2x250
ITS_26	Fungi	GGCTCTGA	CGCTCATT	AMB	2017-06-20	CH	997.2	47.0001	8.00479	AMB7	L	epiphyte	microbiome_survey	Fragaria vesca		ITS1	F1	FGCZ	2017-12-10	p2320_4005		F1	D3	PowerSoil	2x250
ITS_36	Fungi	GGCTCTGA	GAGATTCC	DUR	2017-06-12	CH	764.56	47.3351	7.53806	DUR1	R	epiphyte	microbiome_survey	Fragaria vesca		ITS1	F1	FGCZ	2017-12-10	p2320_4005		F1	D4	PowerSoil	2x250
ITS_47	Fungi	GGCTCTGA	ATTCAGAA	DUR	2017-06-12	CH	800.8	47.336	7.541	DUR4	R	endophyte	microbiome_survey	Fragaria vesca		ITS1	F1	FGCZ	2017-12-10	p2320_4005		F1	D5	PowerSoil	2x250
ITS_58	Fungi	GGCTCTGA	GAATTCGT	DUR	2017-06-12	CH	771.9	47.3354	7.54197	DUR7	L	epiphyte	microbiome_survey	Fragaria vesca		ITS1	F1	FGCZ	2017-12-10	p2320_4005		F1	D6	PowerSoil	2x250
ITS_68	Fungi	GGCTCTGA	CTGAAGCT	FAS	2017-07-17	AT	942.3	46.7528	13.7552	FAS1	R	epiphyte	microbiome_survey	Fragaria vesca		ITS1	F1	FGCZ	2017-12-10	p2320_4005		F1	D7	PowerSoil	2x250
ITS_79	Fungi	GGCTCTGA	TAATGCGC	FAS	2017-07-17	AT	951	46.7525	13.7547	FAS4	R	endophyte	microbiome_survey	Fragaria vesca		ITS1	F1	FGCZ	2017-12-10	p2320_4005		F1	D8	PowerSoil	2x250
ITS_90	Fungi	GGCTCTGA	CGGCTATG	FAS	2017-07-17	AT	942.4	46.7524	13.7549	FAS7	L	epiphyte	microbiome_survey	Fragaria vesca		ITS1	F1	FGCZ	2017-12-10	p2320_4005		F1	D9	PowerSoil	2x250
ITS_7	Fungi	AGGCGAAG	ATTACTCG	AMB	2017-06-20	CH	997.4	47.0006	8.00464	AMB2	R	endophyte	microbiome_survey	Fragaria vesca		ITS1	F1	FGCZ	2017-12-10	p2320_4005		F1	E1	PowerSoil	2x250
ITS_102	Fungi	AGGCGAAG	TCCGCGAA	GLU	2017-06-19	IT	1229.7	46.6405	10.5548	GLU2	L	epiphyte	microbiome_survey	Fragaria vesca		ITS1	F1	FGCZ	2017-12-10	p2320_4005		F1	E10	PowerSoil	2x250
ITS_112	Fungi	AGGCGAAG	TCTCGCGC	GLU	2017-06-19	IT	1229.7	46.6406	10.5549	GLU4	R	epiphyte	microbiome_survey	Fragaria vesca		ITS1	F1	FGCZ	2017-12-10	p2320_4005		F1	E11	PowerSoil	2x250
ITS_16	Fungi	AGGCGAAG	TCCGGAGA	AMB	2017-06-20	CH	988.8	47.0006	8.00502	AMB4	R	epiphyte	microbiome_survey	Fragaria vesca		ITS1	F1	FGCZ	2017-12-10	p2320_4005		F1	E2	PowerSoil	2x250
ITS_27	Fungi	AGGCGAAG	CGCTCATT	AMB	2017-06-20	CH	997.2	47.0001	8.00479	AMB7	R	endophyte	microbiome_survey	Fragaria vesca		ITS1	F1	FGCZ	2017-12-10	p2320_4005		F1	E3	PowerSoil	2x250
ITS_38	Fungi	AGGCGAAG	GAGATTCC	DUR	2017-06-12	CH	774.9	47.3353	7.53771	DUR2	L	epiphyte	microbiome_survey	Fragaria vesca		ITS1	F1	FGCZ	2017-12-10	p2320_4005		F1	E4	PowerSoil	2x250
ITS_48	Fungi	AGGCGAAG	ATTCAGAA	DUR	2017-06-12	CH	800.8	47.336	7.541	DUR4	R	epiphyte	microbiome_survey	Fragaria vesca		ITS1	F1	FGCZ	2017-12-10	p2320_4005		F1	E5	PowerSoil	2x250
ITS_59	Fungi	AGGCGAAG	GAATTCGT	DUR	2017-06-12	CH	771.9	47.3354	7.54197	DUR7	R	endophyte	microbiome_survey	Fragaria vesca		ITS1	F1	FGCZ	2017-12-10	p2320_4005		F1	E6	PowerSoil	2x250
ITS_70	Fungi	AGGCGAAG	CTGAAGCT	FAS	2017-07-17	AT	948.9	46.7527	13.7551	FAS2	L	epiphyte	microbiome_survey	Fragaria vesca		ITS1	F1	FGCZ	2017-12-10	p2320_4005		F1	E7	PowerSoil	2x250
ITS_80	Fungi	AGGCGAAG	TAATGCGC	FAS	2017-07-17	AT	951	46.7525	13.7547	FAS4	R	epiphyte	microbiome_survey	Fragaria vesca		ITS1	F1	FGCZ	2017-12-10	p2320_4005		F1	E8	PowerSoil	2x250
ITS_91	Fungi	AGGCGAAG	CGGCTATG	FAS	2017-07-17	AT	942.4	46.7524	13.7549	FAS7	R	endophyte	microbiome_survey	Fragaria vesca		ITS1	F1	FGCZ	2017-12-10	p2320_4005		F1	E9	PowerSoil	2x250
ITS_8	Fungi	TAATCTTA	ATTACTCG	AMB	2017-06-20	CH	997.4	47.0006	8.00464	AMB2	R	epiphyte	microbiome_survey	Fragaria vesca		ITS1	F1	FGCZ	2017-12-10	p2320_4005		F1	F1	PowerSoil	2x250
ITS_103	Fungi	TAATCTTA	TCCGCGAA	GLU	2017-06-19	IT	1229.7	46.6405	10.5548	GLU2	R	endophyte	microbiome_survey	Fragaria vesca		ITS1	F1	FGCZ	2017-12-10	p2320_4005		F1	F10	PowerSoil	2x250
ITS_114	Fungi	TAATCTTA	TCTCGCGC	GLU	2017-06-19	IT	1230	46.6404	10.5545	GLU5	L	epiphyte	microbiome_survey	Fragaria vesca		ITS1	F1	FGCZ	2017-12-10	p2320_4005		F1	F11	PowerSoil	2x250
ITS_18	Fungi	TAATCTTA	TCCGGAGA	AMB	2017-06-20	CH	990.2	47.0005	8.00493	AMB5	L	epiphyte	microbiome_survey	Fragaria vesca		ITS1	F1	FGCZ	2017-12-10	p2320_4005		F1	F2	PowerSoil	2x250
ITS_28	Fungi	TAATCTTA	CGCTCATT	AMB	2017-06-20	CH	997.2	47.0001	8.00479	AMB7	R	epiphyte	microbiome_survey	Fragaria vesca		ITS1	F1	FGCZ	2017-12-10	p2320_4005		F1	F3	PowerSoil	2x250
ITS_39	Fungi	TAATCTTA	GAGATTCC	DUR	2017-06-12	CH	774.9	47.3353	7.53771	DUR2	R	endophyte	microbiome_survey	Fragaria vesca		ITS1	F1	FGCZ	2017-12-10	p2320_4005		F1	F4	PowerSoil	2x250
ITS_50	Fungi	TAATCTTA	ATTCAGAA	DUR	2017-06-12	CH	788.4	47.3359	7.54195	DUR5	L	epiphyte	microbiome_survey	Fragaria vesca		ITS1	F1	FGCZ	2017-12-10	p2320_4005		F1	F5	PowerSoil	2x250
ITS_60	Fungi	TAATCTTA	GAATTCGT	DUR	2017-06-12	CH	771.9	47.3354	7.54197	DUR7	R	epiphyte	microbiome_survey	Fragaria vesca		ITS1	F1	FGCZ	2017-12-10	p2320_4005		F1	F6	PowerSoil	2x250
ITS_71	Fungi	TAATCTTA	CTGAAGCT	FAS	2017-07-17	AT	948.9	46.7527	13.7551	FAS2	R	endophyte	microbiome_survey	Fragaria vesca		ITS1	F1	FGCZ	2017-12-10	p2320_4005		F1	F7	PowerSoil	2x250
ITS_82	Fungi	TAATCTTA	TAATGCGC	FAS	2017-07-17	AT	950.4	46.7523	13.7545	FAS5	L	epiphyte	microbiome_survey	Fragaria vesca		ITS1	F1	FGCZ	2017-12-10	p2320_4005		F1	F8	PowerSoil	2x250
ITS_92	Fungi	TAATCTTA	CGGCTATG	FAS	2017-07-17	AT	942.4	46.7524	13.7549	FAS7	R	epiphyte	microbiome_survey	Fragaria vesca		ITS1	F1	FGCZ	2017-12-10	p2320_4005		F1	F9	PowerSoil	2x250
ITS_10	Fungi	CAGGACGT	ATTACTCG	AMB	2017-06-20	CH	992.7	47.0007	8.00482	AMB3	L	epiphyte	microbiome_survey	Fragaria vesca		ITS1	F1	FGCZ	2017-12-10	p2320_4005		F1	G1	PowerSoil	2x250
ITS_104	Fungi	CAGGACGT	TCCGCGAA	GLU	2017-06-19	IT	1229.7	46.6405	10.5548	GLU2	R	epiphyte	microbiome_survey	Fragaria vesca		ITS1	F1	FGCZ	2017-12-10	p2320_4005		F1	G10	PowerSoil	2x250
ITS_115	Fungi	CAGGACGT	TCTCGCGC	GLU	2017-06-19	IT	1230	46.6404	10.5545	GLU5	R	endophyte	microbiome_survey	Fragaria vesca		ITS1	F1	FGCZ	2017-12-10	p2320_4005		F1	G11	PowerSoil	2x250
ITS_19	Fungi	CAGGACGT	TCCGGAGA	AMB	2017-06-20	CH	990.2	47.0005	8.00493	AMB5	R	endophyte	microbiome_survey	Fragaria vesca		ITS1	F1	FGCZ	2017-12-10	p2320_4005		F1	G2	PowerSoil	2x250
ITS_30	Fungi	CAGGACGT	CGCTCATT	AMB	2017-06-20	CH	1012.5	46.9997	8.005	AMB8	L	epiphyte	microbiome_survey	Fragaria vesca		ITS1	F1	FGCZ	2017-12-10	p2320_4005		F1	G3	PowerSoil	2x250
ITS_40	Fungi	CAGGACGT	GAGATTCC	DUR	2017-06-12	CH	774.9	47.3353	7.53771	DUR2	R	epiphyte	microbiome_survey	Fragaria vesca		ITS1	F1	FGCZ	2017-12-10	p2320_4005		F1	G4	PowerSoil	2x250
ITS_51	Fungi	CAGGACGT	ATTCAGAA	DUR	2017-06-12	CH	788.4	47.3359	7.54195	DUR5	R	endophyte	microbiome_survey	Fragaria vesca		ITS1	F1	FGCZ	2017-12-10	p2320_4005		F1	G5	PowerSoil	2x250
ITS_62	Fungi	CAGGACGT	GAATTCGT	DUR	2017-06-12	CH	750.4	47.3352	7.54213	DUR8	L	epiphyte	microbiome_survey	Fragaria vesca		ITS1	F1	FGCZ	2017-12-10	p2320_4005		F1	G6	PowerSoil	2x250
ITS_72	Fungi	CAGGACGT	CTGAAGCT	FAS	2017-07-17	AT	948.9	46.7527	13.7551	FAS2	R	epiphyte	microbiome_survey	Fragaria vesca		ITS1	F1	FGCZ	2017-12-10	p2320_4005		F1	G7	PowerSoil	2x250
ITS_83	Fungi	CAGGACGT	TAATGCGC	FAS	2017-07-17	AT	950.4	46.7523	13.7545	FAS5	R	endophyte	microbiome_survey	Fragaria vesca		ITS1	F1	FGCZ	2017-12-10	p2320_4005		F1	G8	PowerSoil	2x250
ITS_94	Fungi	CAGGACGT	CGGCTATG	FAS	2017-07-17	AT	942	46.7524	13.755	FAS8	L	epiphyte	microbiome_survey	Fragaria vesca		ITS1	F1	FGCZ	2017-12-10	p2320_4005		F1	G9	PowerSoil	2x250
ITS_11	Fungi	GTACTGAC	ATTACTCG	AMB	2017-06-20	CH	992.7	47.0007	8.00482	AMB3	R	endophyte	microbiome_survey	Fragaria vesca		ITS1	F1	FGCZ	2017-12-10	p2320_4005		F1	H1	PowerSoil	2x250
ITS_106	Fungi	GTACTGAC	TCCGCGAA	GLU	2017-06-19	IT	1176.5	46.6403	10.5551	GLU3	L	epiphyte	microbiome_survey	Fragaria vesca		ITS1	F1	FGCZ	2017-12-10	p2320_4005		F1	H10	PowerSoil	2x250
ITS_116	Fungi	GTACTGAC	TCTCGCGC	GLU	2017-06-19	IT	1230	46.6404	10.5545	GLU5	R	epiphyte	microbiome_survey	Fragaria vesca		ITS1	F1	FGCZ	2017-12-10	p2320_4005		F1	H11	PowerSoil	2x250
ITS_20	Fungi	GTACTGAC	TCCGGAGA	AMB	2017-06-20	CH	990.2	47.0005	8.00493	AMB5	R	epiphyte	microbiome_survey	Fragaria vesca		ITS1	F1	FGCZ	2017-12-10	p2320_4005		F1	H2	PowerSoil	2x250
ITS_31	Fungi	GTACTGAC	CGCTCATT	AMB	2017-06-20	CH	1012.5	46.9997	8.005	AMB8	R	endophyte	microbiome_survey	Fragaria vesca		ITS1	F1	FGCZ	2017-12-10	p2320_4005		F1	H3	PowerSoil	2x250
ITS_42	Fungi	GTACTGAC	GAGATTCC	DUR	2017-06-12	CH	804.7	47.3359	7.54075	DUR3	L	epiphyte	microbiome_survey	Fragaria vesca		ITS1	F1	FGCZ	2017-12-10	p2320_4005		F1	H4	PowerSoil	2x250
ITS_52	Fungi	GTACTGAC	ATTCAGAA	DUR	2017-06-12	CH	788.4	47.3359	7.54195	DUR5	R	epiphyte	microbiome_survey	Fragaria vesca		ITS1	F1	FGCZ	2017-12-10	p2320_4005		F1	H5	PowerSoil	2x250
ITS_63	Fungi	GTACTGAC	GAATTCGT	DUR	2017-06-12	CH	750.4	47.3352	7.54213	DUR8	R	endophyte	microbiome_survey	Fragaria vesca		ITS1	F1	FGCZ	2017-12-10	p2320_4005		F1	H6	PowerSoil	2x250
ITS_74	Fungi	GTACTGAC	CTGAAGCT	FAS	2017-07-17	AT	941.8	46.7525	13.7549	FAS3	L	epiphyte	microbiome_survey	Fragaria vesca		ITS1	F1	FGCZ	2017-12-10	p2320_4005		F1	H7	PowerSoil	2x250
ITS_84	Fungi	GTACTGAC	TAATGCGC	FAS	2017-07-17	AT	950.4	46.7523	13.7545	FAS5	R	epiphyte	microbiome_survey	Fragaria vesca		ITS1	F1	FGCZ	2017-12-10	p2320_4005		F1	H8	PowerSoil	2x250
ITS_95	Fungi	GTACTGAC	CGGCTATG	FAS	2017-07-17	AT	942	46.7524	13.755	FAS8	R	endophyte	microbiome_survey	Fragaria vesca		ITS1	F1	FGCZ	2017-12-10	p2320_4005		F1	H9	PowerSoil	2x250
US_299	Fungi	TGAACCTT	GTCGTGAT	UINBC	2017-08-03	US	2175.8	40.6263	-111.177	UINBC3	R	endophyte	microbiome_survey	Fragaria vesca		ITS1	F4					F10	A1	PowerPlant	2x300
US_370	Fungi	TGAACCTT	TGGTCACA	WP	2017-08-02	US	2324.3	40.5739	-111.68	WP5	L	epiphyte	microbiome_survey	Fragaria vesca		ITS1	F4					F10	A10	PowerPlant	2x300
US_378	Fungi	TGAACCTT	TGCCTCTT	WP	2017-08-02	US	2357.1	40.5748	-111.678	WP7	L	epiphyte	microbiome_survey	Fragaria vesca		ITS1	F4					F10	A11	PowerPlant	2x300
US_386	Fungi	TGAACCTT	CCACTCCT	SLF	2017-08-01	US	2666	40.6049	-111.589	SLFglauca	L	epiphyte	microbiome_survey	Fragaria vesca glauca		ITS1	F4					F10	A12	PowerPlant	2x300
US_314	Fungi	TGAACCTT	TGGATCTG	UINBC	2017-08-03	US	2166.2	40.6267	-111.177	UINBC7	L	epiphyte	microbiome_survey	Fragaria vesca		ITS1	F4					F10	A3	PowerPlant	2x300
US_322	Fungi	TGAACCTT	GCTCAGGA	UINCG	2017-08-05	US	2758	40.8004	-110.877	UINCG1	L	epiphyte	microbiome_survey	Fragaria vesca		ITS1	F4					F10	A4	PowerPlant	2x300
US_330	Fungi	TGAACCTT	AGGAGTCC	UINCG	2017-08-05	US	2759.8	40.7994	-110.876	UINCG3	L	epiphyte	microbiome_survey	Fragaria vesca		ITS1	F4					F10	A5	PowerPlant	2x300
US_338	Fungi	TGAACCTT	CATGCCTA	UINCG	2017-08-05	US	2766.3	40.7994	-110.875	UINCG5	L	epiphyte	microbiome_survey	Fragaria vesca		ITS1	F4					F10	A6	PowerPlant	2x300
US_346	Fungi	TGAACCTT	GTAGAGAG	UINCG	2017-08-05	US	2769.9	40.7995	-110.874	UINCG7	L	epiphyte	microbiome_survey	Fragaria vesca		ITS1	F4					F10	A7	PowerPlant	2x300
US_354	Fungi	TGAACCTT	CCTCTCTG	WP	2017-08-02	US	2343.5	40.5752	-111.681	WP1	L	epiphyte	microbiome_survey	Fragaria vesca		ITS1	F4					F10	A8	PowerPlant	2x300
US_362	Fungi	TGAACCTT	AGCGTAGC	WP	2017-08-02	US	2369.4	40.5744	-111.681	WP3	L	epiphyte	microbiome_survey	Fragaria vesca		ITS1	F4					F10	A9	PowerPlant	2x300
US_300	Fungi	TGCTAAGT	GTCGTGAT	UINBC	2017-08-03	US	2175.8	40.6263	-111.177	UINBC3	R	epiphyte	microbiome_survey	Fragaria vesca		ITS1	F4					F10	B1	PowerPlant	2x300
US_371	Fungi	TGCTAAGT	TGGTCACA	WP	2017-08-02	US	2324.3	40.5739	-111.68	WP5	R	endophyte	microbiome_survey	Fragaria vesca		ITS1	F4					F10	B10	PowerPlant	2x300
US_379	Fungi	TGCTAAGT	TGCCTCTT	WP	2017-08-02	US	2357.1	40.5748	-111.678	WP7	R	endophyte	microbiome_survey	Fragaria vesca		ITS1	F4					F10	B11	PowerPlant	2x300
US_387	Fungi	TGCTAAGT	CCACTCCT	SLF	2017-08-01	US	2666	40.6049	-111.589	SLFglauca	R	endophyte	microbiome_survey	Fragaria vesca glauca		ITS1	F4					F10	B12	PowerPlant	2x300
US_307	Fungi	TGCTAAGT	ACCACTGT	UINBC	2017-08-03	US	2177.6	40.6263	-111.177	UINBC5	R	endophyte	microbiome_survey	Fragaria vesca		ITS1	F4					F10	B2	PowerPlant	2x300
US_315	Fungi	TGCTAAGT	TGGATCTG	UINBC	2017-08-03	US	2166.2	40.6267	-111.177	UINBC7	R	endophyte	microbiome_survey	Fragaria vesca		ITS1	F4					F10	B3	PowerPlant	2x300
US_323	Fungi	TGCTAAGT	GCTCAGGA	UINCG	2017-08-05	US	2758	40.8004	-110.877	UINCG1	R	endophyte	microbiome_survey	Fragaria vesca		ITS1	F4					F10	B4	PowerPlant	2x300
US_331	Fungi	TGCTAAGT	AGGAGTCC	UINCG	2017-08-05	US	2759.8	40.7994	-110.876	UINCG3	R	endophyte	microbiome_survey	Fragaria vesca		ITS1	F4					F10	B5	PowerPlant	2x300
US_339	Fungi	TGCTAAGT	CATGCCTA	UINCG	2017-08-05	US	2766.3	40.7994	-110.875	UINCG5	R	endophyte	microbiome_survey	Fragaria vesca		ITS1	F4					F10	B6	PowerPlant	2x300
US_347	Fungi	TGCTAAGT	GTAGAGAG	UINCG	2017-08-05	US	2769.9	40.7995	-110.874	UINCG7	R	endophyte	microbiome_survey	Fragaria vesca		ITS1	F4					F10	B7	PowerPlant	2x300
US_363	Fungi	TGCTAAGT	AGCGTAGC	WP	2017-08-02	US	2369.4	40.5744	-111.681	WP3	R	endophyte	microbiome_survey	Fragaria vesca		ITS1	F4					F10	B9	PowerPlant	2x300
US_301	Fungi	TGTTCTCT	GTCGTGAT	UINBC	2017-08-03	US	2186.2	40.6263	-111.177	UINBC4	L	endophyte	microbiome_survey	Fragaria vesca		ITS1	F4					F10	C1	PowerPlant	2x300
US_372	Fungi	TGTTCTCT	TGGTCACA	WP	2017-08-02	US	2324.3	40.5739	-111.68	WP5	R	epiphyte	microbiome_survey	Fragaria vesca		ITS1	F4					F10	C10	PowerPlant	2x300
US_380	Fungi	TGTTCTCT	TGCCTCTT	WP	2017-08-02	US	2357.1	40.5748	-111.678	WP7	R	epiphyte	microbiome_survey	Fragaria vesca		ITS1	F4					F10	C11	PowerPlant	2x300
US_388	Fungi	TGTTCTCT	CCACTCCT	SLF	2017-08-01	US	2666	40.6049	-111.589	SLFglauca	R	epiphyte	microbiome_survey	Fragaria vesca glauca		ITS1	F4					F10	C12	PowerPlant	2x300
US_308	Fungi	TGTTCTCT	ACCACTGT	UINBC	2017-08-03	US	2177.6	40.6263	-111.177	UINBC5	R	epiphyte	microbiome_survey	Fragaria vesca		ITS1	F4					F10	C2	PowerPlant	2x300
US_316	Fungi	TGTTCTCT	TGGATCTG	UINBC	2017-08-03	US	2166.2	40.6267	-111.177	UINBC7	R	epiphyte	microbiome_survey	Fragaria vesca		ITS1	F4					F10	C3	PowerPlant	2x300
US_324	Fungi	TGTTCTCT	GCTCAGGA	UINCG	2017-08-05	US	2758	40.8004	-110.877	UINCG1	R	epiphyte	microbiome_survey	Fragaria vesca		ITS1	F4					F10	C4	PowerPlant	2x300
US_332	Fungi	TGTTCTCT	AGGAGTCC	UINCG	2017-08-05	US	2759.8	40.7994	-110.876	UINCG3	R	epiphyte	microbiome_survey	Fragaria vesca		ITS1	F4					F10	C5	PowerPlant	2x300
US_340	Fungi	TGTTCTCT	CATGCCTA	UINCG	2017-08-05	US	2766.3	40.7994	-110.875	UINCG5	R	epiphyte	microbiome_survey	Fragaria vesca		ITS1	F4					F10	C6	PowerPlant	2x300
US_348	Fungi	TGTTCTCT	GTAGAGAG	UINCG	2017-08-05	US	2769.9	40.7995	-110.874	UINCG7	R	epiphyte	microbiome_survey	Fragaria vesca		ITS1	F4					F10	C7	PowerPlant	2x300
US_364	Fungi	TGTTCTCT	AGCGTAGC	WP	2017-08-02	US	2369.4	40.5744	-111.681	WP3	R	epiphyte	microbiome_survey	Fragaria vesca		ITS1	F4					F10	C9	PowerPlant	2x300
US_302	Fungi	TAAGACAC	GTCGTGAT	UINBC	2017-08-03	US	2186.2	40.6263	-111.177	UINBC4	L	epiphyte	microbiome_survey	Fragaria vesca		ITS1	F4					F10	D1	PowerPlant	2x300
US_373	Fungi	TAAGACAC	TGGTCACA	WP	2017-08-02	US	2359	40.5743	-111.679	WP6	L	endophyte	microbiome_survey	Fragaria vesca		ITS1	F4					F10	D10	PowerPlant	2x300
US_381	Fungi	TAAGACAC	TGCCTCTT	WP	2017-08-02	US	2353.1	40.5745	-111.679	WP8	L	endophyte	microbiome_survey	Fragaria vesca		ITS1	F4					F10	D11	PowerPlant	2x300
US_309	Fungi	TAAGACAC	ACCACTGT	UINBC	2017-08-03	US	2170.5	40.6266	-111.176	UINBC6	L	endophyte	microbiome_survey	Fragaria vesca		ITS1	F4					F10	D2	PowerPlant	2x300
US_317	Fungi	TAAGACAC	TGGATCTG	UINBC	2017-08-03	US	2166	40.6266	-111.178	UINBC8	L	endophyte	microbiome_survey	Fragaria vesca		ITS1	F4					F10	D3	PowerPlant	2x300
US_325	Fungi	TAAGACAC	GCTCAGGA	UINCG	2017-08-05	US	2759.3	40.8003	-110.878	UINCG2	L	endophyte	microbiome_survey	Fragaria vesca		ITS1	F4					F10	D4	PowerPlant	2x300
US_333	Fungi	TAAGACAC	AGGAGTCC	UINCG	2017-08-05	US	2755.8	40.7995	-110.875	UINCG4	L	endophyte	microbiome_survey	Fragaria vesca		ITS1	F4					F10	D5	PowerPlant	2x300
US_341	Fungi	TAAGACAC	CATGCCTA	UINCG	2017-08-05	US	2765.5	40.7995	-110.875	UINCG6	L	endophyte	microbiome_survey	Fragaria vesca		ITS1	F4					F10	D6	PowerPlant	2x300
US_349	Fungi	TAAGACAC	GTAGAGAG	UINCG	2017-08-05	US	2772.7	40.7995	-110.874	UINCG8	L	endophyte	microbiome_survey	Fragaria vesca		ITS1	F4					F10	D7	PowerPlant	2x300
US_365	Fungi	TAAGACAC	AGCGTAGC	WP	2017-08-02	US	2337.1	40.5743	-111.68	WP4	L	endophyte	microbiome_survey	Fragaria vesca		ITS1	F4					F10	D9	PowerPlant	2x300
US_303	Fungi	CTAATCGA	GTCGTGAT	UINBC	2017-08-03	US	2186.2	40.6263	-111.177	UINBC4	R	endophyte	microbiome_survey	Fragaria vesca		ITS1	F4					F10	E1	PowerPlant	2x300
US_374	Fungi	CTAATCGA	TGGTCACA	WP	2017-08-02	US	2359	40.5743	-111.679	WP6	L	epiphyte	microbiome_survey	Fragaria vesca		ITS1	F4					F10	E10	PowerPlant	2x300
US_382	Fungi	CTAATCGA	TGCCTCTT	WP	2017-08-02	US	2353.1	40.5745	-111.679	WP8	L	epiphyte	microbiome_survey	Fragaria vesca		ITS1	F4					F10	E11	PowerPlant	2x300
US_310	Fungi	CTAATCGA	ACCACTGT	UINBC	2017-08-03	US	2170.5	40.6266	-111.176	UINBC6	L	epiphyte	microbiome_survey	Fragaria vesca		ITS1	F4					F10	E2	PowerPlant	2x300
US_318	Fungi	CTAATCGA	TGGATCTG	UINBC	2017-08-03	US	2166	40.6266	-111.178	UINBC8	L	epiphyte	microbiome_survey	Fragaria vesca		ITS1	F4					F10	E3	PowerPlant	2x300
US_326	Fungi	CTAATCGA	GCTCAGGA	UINCG	2017-08-05	US	2759.3	40.8003	-110.878	UINCG2	L	epiphyte	microbiome_survey	Fragaria vesca		ITS1	F4					F10	E4	PowerPlant	2x300
US_334	Fungi	CTAATCGA	AGGAGTCC	UINCG	2017-08-05	US	2755.8	40.7995	-110.875	UINCG4	L	epiphyte	microbiome_survey	Fragaria vesca		ITS1	F4					F10	E5	PowerPlant	2x300
US_342	Fungi	CTAATCGA	CATGCCTA	UINCG	2017-08-05	US	2765.5	40.7995	-110.875	UINCG6	L	epiphyte	microbiome_survey	Fragaria vesca		ITS1	F4					F10	E6	PowerPlant	2x300
US_350	Fungi	CTAATCGA	GTAGAGAG	UINCG	2017-08-05	US	2772.7	40.7995	-110.874	UINCG8	L	epiphyte	microbiome_survey	Fragaria vesca		ITS1	F4					F10	E7	PowerPlant	2x300
US_366	Fungi	CTAATCGA	AGCGTAGC	WP	2017-08-02	US	2337.1	40.5743	-111.68	WP4	L	epiphyte	microbiome_survey	Fragaria vesca		ITS1	F4					F10	E9	PowerPlant	2x300
US_304	Fungi	CTAGAACA	GTCGTGAT	UINBC	2017-08-03	US	2186.2	40.6263	-111.177	UINBC4	R	epiphyte	microbiome_survey	Fragaria vesca		ITS1	F4					F10	F1	PowerPlant	2x300
US_375	Fungi	CTAGAACA	TGGTCACA	WP	2017-08-02	US	2359	40.5743	-111.679	WP6	R	endophyte	microbiome_survey	Fragaria vesca		ITS1	F4					F10	F10	PowerPlant	2x300
US_383	Fungi	CTAGAACA	TGCCTCTT	WP	2017-08-02	US	2353.1	40.5745	-111.679	WP8	R	endophyte	microbiome_survey	Fragaria vesca		ITS1	F4					F10	F11	PowerPlant	2x300
US_311	Fungi	CTAGAACA	ACCACTGT	UINBC	2017-08-03	US	2170.5	40.6266	-111.176	UINBC6	R	endophyte	microbiome_survey	Fragaria vesca		ITS1	F4					F10	F2	PowerPlant	2x300
US_319	Fungi	CTAGAACA	TGGATCTG	UINBC	2017-08-03	US	2166	40.6266	-111.178	UINBC8	R	endophyte	microbiome_survey	Fragaria vesca		ITS1	F4					F10	F3	PowerPlant	2x300
US_327	Fungi	CTAGAACA	GCTCAGGA	UINCG	2017-08-05	US	2759.3	40.8003	-110.878	UINCG2	R	endophyte	microbiome_survey	Fragaria vesca		ITS1	F4					F10	F4	PowerPlant	2x300
US_335	Fungi	CTAGAACA	AGGAGTCC	UINCG	2017-08-05	US	2755.8	40.7995	-110.875	UINCG4	R	endophyte	microbiome_survey	Fragaria vesca		ITS1	F4					F10	F5	PowerPlant	2x300
US_343	Fungi	CTAGAACA	CATGCCTA	UINCG	2017-08-05	US	2765.5	40.7995	-110.875	UINCG6	R	endophyte	microbiome_survey	Fragaria vesca		ITS1	F4					F10	F6	PowerPlant	2x300
US_351	Fungi	CTAGAACA	GTAGAGAG	UINCG	2017-08-05	US	2772.7	40.7995	-110.874	UINCG8	R	endophyte	microbiome_survey	Fragaria vesca		ITS1	F4					F10	F7	PowerPlant	2x300
US_359	Fungi	CTAGAACA	CCTCTCTG	WP	2017-08-02	US	2336.7	40.5751	-111.681	WP2	R	endophyte	microbiome_survey	Fragaria vesca		ITS1	F4					F10	F8	PowerPlant	2x300
US_367	Fungi	CTAGAACA	AGCGTAGC	WP	2017-08-02	US	2337.1	40.5743	-111.68	WP4	R	endophyte	microbiome_survey	Fragaria vesca		ITS1	F4					F10	F9	PowerPlant	2x300
US_305	Fungi	TAAGTTCC	GTCGTGAT	UINBC	2017-08-03	US	2177.6	40.6263	-111.177	UINBC5	L	endophyte	microbiome_survey	Fragaria vesca		ITS1	F4					F10	G1	PowerPlant	2x300
US_376	Fungi	TAAGTTCC	TGGTCACA	WP	2017-08-02	US	2359	40.5743	-111.679	WP6	R	epiphyte	microbiome_survey	Fragaria vesca		ITS1	F4					F10	G10	PowerPlant	2x300
US_384	Fungi	TAAGTTCC	TGCCTCTT	WP	2017-08-02	US	2353.1	40.5745	-111.679	WP8	R	epiphyte	microbiome_survey	Fragaria vesca		ITS1	F4					F10	G11	PowerPlant	2x300
US_312	Fungi	TAAGTTCC	ACCACTGT	UINBC	2017-08-03	US	2170.5	40.6266	-111.176	UINBC6	R	epiphyte	microbiome_survey	Fragaria vesca		ITS1	F4					F10	G2	PowerPlant	2x300
US_320	Fungi	TAAGTTCC	TGGATCTG	UINBC	2017-08-03	US	2166	40.6266	-111.178	UINBC8	R	epiphyte	microbiome_survey	Fragaria vesca		ITS1	F4					F10	G3	PowerPlant	2x300
US_328	Fungi	TAAGTTCC	GCTCAGGA	UINCG	2017-08-05	US	2759.3	40.8003	-110.878	UINCG2	R	epiphyte	microbiome_survey	Fragaria vesca		ITS1	F4					F10	G4	PowerPlant	2x300
US_336	Fungi	TAAGTTCC	AGGAGTCC	UINCG	2017-08-05	US	2755.8	40.7995	-110.875	UINCG4	R	epiphyte	microbiome_survey	Fragaria vesca		ITS1	F4					F10	G5	PowerPlant	2x300
US_344	Fungi	TAAGTTCC	CATGCCTA	UINCG	2017-08-05	US	2765.5	40.7995	-110.875	UINCG6	R	epiphyte	microbiome_survey	Fragaria vesca		ITS1	F4					F10	G6	PowerPlant	2x300
US_352	Fungi	TAAGTTCC	GTAGAGAG	UINCG	2017-08-05	US	2772.7	40.7995	-110.874	UINCG8	R	epiphyte	microbiome_survey	Fragaria vesca		ITS1	F4					F10	G7	PowerPlant	2x300
US_360	Fungi	TAAGTTCC	CCTCTCTG	WP	2017-08-02	US	2336.7	40.5751	-111.681	WP2	R	epiphyte	microbiome_survey	Fragaria vesca		ITS1	F4					F10	G8	PowerPlant	2x300
US_368	Fungi	TAAGTTCC	AGCGTAGC	WP	2017-08-02	US	2337.1	40.5743	-111.68	WP4	R	epiphyte	microbiome_survey	Fragaria vesca		ITS1	F4					F10	G9	PowerPlant	2x300
US_306	Fungi	TAGACCTA	GTCGTGAT	UINBC	2017-08-03	US	2177.6	40.6263	-111.177	UINBC5	L	epiphyte	microbiome_survey	Fragaria vesca		ITS1	F4					F10	H1	PowerPlant	2x300
US_377	Fungi	TAGACCTA	TGGTCACA	WP	2017-08-02	US	2357.1	40.5748	-111.678	WP7	L	endophyte	microbiome_survey	Fragaria vesca		ITS1	F4					F10	H10	PowerPlant	2x300
US_385	Fungi	TAGACCTA	TGCCTCTT	SLF	2017-08-01	US	2666	40.6049	-111.589	SLFglauca	L	endophyte	microbiome_survey	Fragaria vesca glauca		ITS1	F4					F10	H11	PowerPlant	2x300
US_313	Fungi	TAGACCTA	ACCACTGT	UINBC	2017-08-03	US	2166.2	40.6267	-111.177	UINBC7	L	endophyte	microbiome_survey	Fragaria vesca		ITS1	F4					F10	H2	PowerPlant	2x300
US_321	Fungi	TAGACCTA	TGGATCTG	UINCG	2017-08-05	US	2758	40.8004	-110.877	UINCG1	L	endophyte	microbiome_survey	Fragaria vesca		ITS1	F4					F10	H3	PowerPlant	2x300
US_329	Fungi	TAGACCTA	GCTCAGGA	UINCG	2017-08-05	US	2759.8	40.7994	-110.876	UINCG3	L	endophyte	microbiome_survey	Fragaria vesca		ITS1	F4					F10	H4	PowerPlant	2x300
US_337	Fungi	TAGACCTA	AGGAGTCC	UINCG	2017-08-05	US	2766.3	40.7994	-110.875	UINCG5	L	endophyte	microbiome_survey	Fragaria vesca		ITS1	F4					F10	H5	PowerPlant	2x300
US_345	Fungi	TAGACCTA	CATGCCTA	UINCG	2017-08-05	US	2769.9	40.7995	-110.874	UINCG7	L	endophyte	microbiome_survey	Fragaria vesca		ITS1	F4					F10	H6	PowerPlant	2x300
US_353	Fungi	TAGACCTA	GTAGAGAG	WP	2017-08-02	US	2343.5	40.5752	-111.681	WP1	L	endophyte	microbiome_survey	Fragaria vesca		ITS1	F4					F10	H7	PowerPlant	2x300
US_361	Fungi	TAGACCTA	CCTCTCTG	WP	2017-08-02	US	2369.4	40.5744	-111.681	WP3	L	endophyte	microbiome_survey	Fragaria vesca		ITS1	F4					F10	H8	PowerPlant	2x300
US_369	Fungi	TAGACCTA	AGCGTAGC	WP	2017-08-02	US	2324.3	40.5739	-111.68	WP5	L	endophyte	microbiome_survey	Fragaria vesca		ITS1	F4					F10	H9	PowerPlant	2x300
US_355	Fungi	NA	NA	WP	2017-08-02	US	2343.5	40.5752	-111.681	WP1	R	endophyte	microbiome_survey	Fragaria vesca		ITS1	F4					F10		PowerPlant	2x300
US_356	Fungi	NA	NA	WP	2017-08-02	US	2343.5	40.5752	-111.681	WP1	R	epiphyte	microbiome_survey	Fragaria vesca		ITS1	F4					F10		PowerPlant	2x300
US_357	Fungi	NA	NA	WP	2017-08-02	US	2336.7	40.5751	-111.681	WP2	L	endophyte	microbiome_survey	Fragaria vesca		ITS1	F4					F10		PowerPlant	2x300
US_358	Fungi	NA	NA	WP	2017-08-02	US	2336.7	40.5751	-111.681	WP2	L	epiphyte	microbiome_survey	Fragaria vesca		ITS1	F4					F10		PowerPlant	2x300
ITS_123	Fungi	TGAACCTT	GTCGTGAT	GLU	2017-06-19	IT	1229.7	46.6406	10.5543	GLU7	R	endophyte	microbiome_survey	Fragaria vesca		ITS1	F1	FGCZ	2017-12-10	p2320_4005		F2	A1	PowerSoil	2x250
ITS_218	Fungi	TGAACCTT	TGGTCACA	PER	2017-06-16	AT	1044.5	47.4283	11.6844	PER7	L	epiphyte	microbiome_survey	Fragaria vesca		ITS1	F1	FGCZ	2017-12-10	p2320_4005		F2	A10	PowerSoil	2x250
ITS_228	Fungi	TGAACCTT	TGCCTCTT	RIE	2017-06-13	CH	1121.2	47.2233	9.09249	RIE1	R	epiphyte	microbiome_survey	Fragaria vesca		ITS1	F1	FGCZ	2017-12-10	p2320_4005		F2	A11	PowerSoil	2x250
ITS_239	Fungi	TGAACCTT	CCACTCCT	RIE	2017-06-13	CH	1155.4	47.2231	9.09303	RIE4	R	endophyte	microbiome_survey	Fragaria vesca		ITS1	F1	FGCZ	2017-12-10	p2320_4005		F2	A12	PowerSoil	2x250
ITS_143	Fungi	TGAACCTT	TGGATCTG	GTR	2017-06-14	CH	1124.1	46.7471	7.34522	GTR4	R	endophyte	microbiome_survey	Fragaria vesca		ITS1	F1	FGCZ	2017-12-10	p2320_4005		F2	A3	PowerSoil	2x250
ITS_154	Fungi	TGAACCTT	GCTCAGGA	GTR	2017-06-14	CH	1109.6	46.7476	7.34571	GTR7	L	epiphyte	microbiome_survey	Fragaria vesca		ITS1	F1	FGCZ	2017-12-10	p2320_4005		F2	A4	PowerSoil	2x250
ITS_164	Fungi	TGAACCTT	AGGAGTCC	LHE	2017-06-16	AT	1048.6	46.7516	12.5286	LHE1	R	epiphyte	microbiome_survey	Fragaria vesca		ITS1	F1	FGCZ	2017-12-10	p2320_4005		F2	A5	PowerSoil	2x250
ITS_175	Fungi	TGAACCTT	CATGCCTA	LHE	2017-06-16	AT	1040.9	46.752	12.5281	LHE4	R	endophyte	microbiome_survey	Fragaria vesca		ITS1	F1	FGCZ	2017-12-10	p2320_4005		F2	A6	PowerSoil	2x250
ITS_186	Fungi	TGAACCTT	GTAGAGAG	LHE	2017-06-16	AT	1052	46.751	12.5311	LHE7	L	epiphyte	microbiome_survey	Fragaria vesca		ITS1	F1	FGCZ	2017-12-10	p2320_4005		F2	A7	PowerSoil	2x250
ITS_196	Fungi	TGAACCTT	CCTCTCTG	PER	2017-06-16	AT	1027.9	47.429	11.6847	PER1	R	epiphyte	microbiome_survey	Fragaria vesca		ITS1	F1	FGCZ	2017-12-10	p2320_4005		F2	A8	PowerSoil	2x250
ITS_207	Fungi	TGAACCTT	AGCGTAGC	PER	2017-06-16	AT	1033.7	47.4289	11.6839	PER4	R	endophyte	microbiome_survey	Fragaria vesca		ITS1	F1	FGCZ	2017-12-10	p2320_4005		F2	A9	PowerSoil	2x250
ITS_124	Fungi	TGCTAAGT	GTCGTGAT	GLU	2017-06-19	IT	1229.7	46.6406	10.5543	GLU7	R	epiphyte	microbiome_survey	Fragaria vesca		ITS1	F1	FGCZ	2017-12-10	p2320_4005		F2	B1	PowerSoil	2x250
ITS_219	Fungi	TGCTAAGT	TGGTCACA	PER	2017-06-16	AT	1044.5	47.4283	11.6844	PER7	R	endophyte	microbiome_survey	Fragaria vesca		ITS1	F1	FGCZ	2017-12-10	p2320_4005		F2	B10	PowerSoil	2x250
ITS_230	Fungi	TGCTAAGT	TGCCTCTT	RIE	2017-06-13	CH	1122.7	47.2233	9.0928	RIE2	L	epiphyte	microbiome_survey	Fragaria vesca		ITS1	F1	FGCZ	2017-12-10	p2320_4005		F2	B11	PowerSoil	2x250
ITS_240	Fungi	TGCTAAGT	CCACTCCT	RIE	2017-06-13	CH	1155.4	47.2231	9.09303	RIE4	R	epiphyte	microbiome_survey	Fragaria vesca		ITS1	F1	FGCZ	2017-12-10	p2320_4005		F2	B12	PowerSoil	2x250
ITS_134	Fungi	TGCTAAGT	ACCACTGT	GTR	2017-06-14	CH	1117.8	46.7482	7.34512	GTR2	L	epiphyte	microbiome_survey	Fragaria vesca		ITS1	F1	FGCZ	2017-12-10	p2320_4005		F2	B2	PowerSoil	2x250
ITS_144	Fungi	TGCTAAGT	TGGATCTG	GTR	2017-06-14	CH	1124.1	46.7471	7.34522	GTR4	R	epiphyte	microbiome_survey	Fragaria vesca		ITS1	F1	FGCZ	2017-12-10	p2320_4005		F2	B3	PowerSoil	2x250
ITS_155	Fungi	TGCTAAGT	GCTCAGGA	GTR	2017-06-14	CH	1109.6	46.7476	7.34571	GTR7	R	endophyte	microbiome_survey	Fragaria vesca		ITS1	F1	FGCZ	2017-12-10	p2320_4005		F2	B4	PowerSoil	2x250
ITS_166	Fungi	TGCTAAGT	AGGAGTCC	LHE	2017-06-16	AT	1035.3	46.7515	12.5285	LHE2	L	epiphyte	microbiome_survey	Fragaria vesca		ITS1	F1	FGCZ	2017-12-10	p2320_4005		F2	B5	PowerSoil	2x250
ITS_176	Fungi	TGCTAAGT	CATGCCTA	LHE	2017-06-16	AT	1040.9	46.752	12.5281	LHE4	R	epiphyte	microbiome_survey	Fragaria vesca		ITS1	F1	FGCZ	2017-12-10	p2320_4005		F2	B6	PowerSoil	2x250
ITS_187	Fungi	TGCTAAGT	GTAGAGAG	LHE	2017-06-16	AT	1052	46.751	12.5311	LHE7	R	endophyte	microbiome_survey	Fragaria vesca		ITS1	F1	FGCZ	2017-12-10	p2320_4005		F2	B7	PowerSoil	2x250
ITS_198	Fungi	TGCTAAGT	CCTCTCTG	PER	2017-06-16	AT	1025.6	47.429	11.6843	PER2	L	epiphyte	microbiome_survey	Fragaria vesca		ITS1	F1	FGCZ	2017-12-10	p2320_4005		F2	B8	PowerSoil	2x250
ITS_208	Fungi	TGCTAAGT	AGCGTAGC	PER	2017-06-16	AT	1033.7	47.4289	11.6839	PER4	R	epiphyte	microbiome_survey	Fragaria vesca		ITS1	F1	FGCZ	2017-12-10	p2320_4005		F2	B9	PowerSoil	2x250
ITS_126	Fungi	TGTTCTCT	GTCGTGAT	GLU	2017-06-19	IT	1229.7	46.6406	10.5545	GLU8	L	epiphyte	microbiome_survey	Fragaria vesca		ITS1	F1	FGCZ	2017-12-10	p2320_4005		F2	C1	PowerSoil	2x250
ITS_220	Fungi	TGTTCTCT	TGGTCACA	PER	2017-06-16	AT	1044.5	47.4283	11.6844	PER7	R	epiphyte	microbiome_survey	Fragaria vesca		ITS1	F1	FGCZ	2017-12-10	p2320_4005		F2	C10	PowerSoil	2x250
ITS_231	Fungi	TGTTCTCT	TGCCTCTT	RIE	2017-06-13	CH	1122.7	47.2233	9.0928	RIE2	R	endophyte	microbiome_survey	Fragaria vesca		ITS1	F1	FGCZ	2017-12-10	p2320_4005		F2	C11	PowerSoil	2x250
ITS_242	Fungi	TGTTCTCT	CCACTCCT	RIE	2017-06-13	CH	1135.1	47.2228	9.09307	RIE5	L	epiphyte	microbiome_survey	Fragaria vesca		ITS1	F1	FGCZ	2017-12-10	p2320_4005		F2	C12	PowerSoil	2x250
ITS_135	Fungi	TGTTCTCT	ACCACTGT	GTR	2017-06-14	CH	1117.8	46.7482	7.34512	GTR2	R	endophyte	microbiome_survey	Fragaria vesca		ITS1	F1	FGCZ	2017-12-10	p2320_4005		F2	C2	PowerSoil	2x250
ITS_146	Fungi	TGTTCTCT	TGGATCTG	GTR	2017-06-14	CH	1122.6	46.7473	7.34572	GTR5	L	epiphyte	microbiome_survey	Fragaria vesca		ITS1	F1	FGCZ	2017-12-10	p2320_4005		F2	C3	PowerSoil	2x250
ITS_156	Fungi	TGTTCTCT	GCTCAGGA	GTR	2017-06-14	CH	1109.6	46.7476	7.34571	GTR7	R	epiphyte	microbiome_survey	Fragaria vesca		ITS1	F1	FGCZ	2017-12-10	p2320_4005		F2	C4	PowerSoil	2x250
ITS_167	Fungi	TGTTCTCT	AGGAGTCC	LHE	2017-06-16	AT	1035.3	46.7515	12.5285	LHE2	R	endophyte	microbiome_survey	Fragaria vesca		ITS1	F1	FGCZ	2017-12-10	p2320_4005		F2	C5	PowerSoil	2x250
ITS_178	Fungi	TGTTCTCT	CATGCCTA	LHE	2017-06-16	AT	1034.6	46.7511	12.5309	LHE5	L	epiphyte	microbiome_survey	Fragaria vesca		ITS1	F1	FGCZ	2017-12-10	p2320_4005		F2	C6	PowerSoil	2x250
ITS_188	Fungi	TGTTCTCT	GTAGAGAG	LHE	2017-06-16	AT	1052	46.751	12.5311	LHE7	R	epiphyte	microbiome_survey	Fragaria vesca		ITS1	F1	FGCZ	2017-12-10	p2320_4005		F2	C7	PowerSoil	2x250
ITS_199	Fungi	TGTTCTCT	CCTCTCTG	PER	2017-06-16	AT	1025.6	47.429	11.6843	PER2	R	endophyte	microbiome_survey	Fragaria vesca		ITS1	F1	FGCZ	2017-12-10	p2320_4005		F2	C8	PowerSoil	2x250
ITS_210	Fungi	TGTTCTCT	AGCGTAGC	PER	2017-06-16	AT	1043.5	47.4283	11.6838	PER5	L	epiphyte	microbiome_survey	Fragaria vesca		ITS1	F1	FGCZ	2017-12-10	p2320_4005		F2	C9	PowerSoil	2x250
ITS_127	Fungi	TAAGACAC	GTCGTGAT	GLU	2017-06-19	IT	1229.7	46.6406	10.5545	GLU8	R	endophyte	microbiome_survey	Fragaria vesca		ITS1	F1	FGCZ	2017-12-10	p2320_4005		F2	D1	PowerSoil	2x250
ITS_222	Fungi	TAAGACAC	TGGTCACA	PER	2017-06-16	AT	1053.5	47.4284	11.6849	PER8	L	epiphyte	microbiome_survey	Fragaria vesca		ITS1	F1	FGCZ	2017-12-10	p2320_4005		F2	D10	PowerSoil	2x250
ITS_232	Fungi	TAAGACAC	TGCCTCTT	RIE	2017-06-13	CH	1122.7	47.2233	9.0928	RIE2	R	epiphyte	microbiome_survey	Fragaria vesca		ITS1	F1	FGCZ	2017-12-10	p2320_4005		F2	D11	PowerSoil	2x250
ITS_243	Fungi	TAAGACAC	CCACTCCT	RIE	2017-06-13	CH	1135.1	47.2228	9.09307	RIE5	R	endophyte	microbiome_survey	Fragaria vesca		ITS1	F1	FGCZ	2017-12-10	p2320_4005		F2	D12	PowerSoil	2x250
ITS_136	Fungi	TAAGACAC	ACCACTGT	GTR	2017-06-14	CH	1117.8	46.7482	7.34512	GTR2	R	epiphyte	microbiome_survey	Fragaria vesca		ITS1	F1	FGCZ	2017-12-10	p2320_4005		F2	D2	PowerSoil	2x250
ITS_147	Fungi	TAAGACAC	TGGATCTG	GTR	2017-06-14	CH	1122.6	46.7473	7.34572	GTR5	R	endophyte	microbiome_survey	Fragaria vesca		ITS1	F1	FGCZ	2017-12-10	p2320_4005		F2	D3	PowerSoil	2x250
ITS_158	Fungi	TAAGACAC	GCTCAGGA	GTR	2017-06-14	CH	1113.6	46.7483	7.34516	GTR8	L	epiphyte	microbiome_survey	Fragaria vesca		ITS1	F1	FGCZ	2017-12-10	p2320_4005		F2	D4	PowerSoil	2x250
ITS_168	Fungi	TAAGACAC	AGGAGTCC	LHE	2017-06-16	AT	1035.3	46.7515	12.5285	LHE2	R	epiphyte	microbiome_survey	Fragaria vesca		ITS1	F1	FGCZ	2017-12-10	p2320_4005		F2	D5	PowerSoil	2x250
ITS_179	Fungi	TAAGACAC	CATGCCTA	LHE	2017-06-16	AT	1034.6	46.7511	12.5309	LHE5	R	endophyte	microbiome_survey	Fragaria vesca		ITS1	F1	FGCZ	2017-12-10	p2320_4005		F2	D6	PowerSoil	2x250
ITS_190	Fungi	TAAGACAC	GTAGAGAG	LHE	2017-06-16	AT	1039	46.7509	12.5312	LHE8	L	epiphyte	microbiome_survey	Fragaria vesca		ITS1	F1	FGCZ	2017-12-10	p2320_4005		F2	D7	PowerSoil	2x250
ITS_200	Fungi	TAAGACAC	CCTCTCTG	PER	2017-06-16	AT	1025.6	47.429	11.6843	PER2	R	epiphyte	microbiome_survey	Fragaria vesca		ITS1	F1	FGCZ	2017-12-10	p2320_4005		F2	D8	PowerSoil	2x250
ITS_211	Fungi	TAAGACAC	AGCGTAGC	PER	2017-06-16	AT	1043.5	47.4283	11.6838	PER5	R	endophyte	microbiome_survey	Fragaria vesca		ITS1	F1	FGCZ	2017-12-10	p2320_4005		F2	D9	PowerSoil	2x250
ITS_128	Fungi	CTAATCGA	GTCGTGAT	GLU	2017-06-19	IT	1229.7	46.6406	10.5545	GLU8	R	epiphyte	microbiome_survey	Fragaria vesca		ITS1	F1	FGCZ	2017-12-10	p2320_4005		F2	E1	PowerSoil	2x250
ITS_223	Fungi	CTAATCGA	TGGTCACA	PER	2017-06-16	AT	1053.5	47.4284	11.6849	PER8	R	endophyte	microbiome_survey	Fragaria vesca		ITS1	F1	FGCZ	2017-12-10	p2320_4005		F2	E10	PowerSoil	2x250
ITS_234	Fungi	CTAATCGA	TGCCTCTT	RIE	2017-06-13	CH	1137.3	47.2233	9.09315	RIE3	L	epiphyte	microbiome_survey	Fragaria vesca		ITS1	F1	FGCZ	2017-12-10	p2320_4005		F2	E11	PowerSoil	2x250
ITS_148	Fungi	CTAATCGA	TGGATCTG	GTR	2017-06-14	CH	1122.6	46.7473	7.34572	GTR5	R	epiphyte	microbiome_survey	Fragaria vesca		ITS1	F1	FGCZ	2017-12-10	p2320_4005		F2	E3	PowerSoil	2x250
ITS_159	Fungi	CTAATCGA	GCTCAGGA	GTR	2017-06-14	CH	1113.6	46.7483	7.34516	GTR8	R	endophyte	microbiome_survey	Fragaria vesca		ITS1	F1	FGCZ	2017-12-10	p2320_4005		F2	E4	PowerSoil	2x250
ITS_170	Fungi	CTAATCGA	AGGAGTCC	LHE	2017-06-16	AT	1047.5	46.7516	12.5282	LHE3	L	epiphyte	microbiome_survey	Fragaria vesca		ITS1	F1	FGCZ	2017-12-10	p2320_4005		F2	E5	PowerSoil	2x250
ITS_180	Fungi	CTAATCGA	CATGCCTA	LHE	2017-06-16	AT	1034.6	46.7511	12.5309	LHE5	R	epiphyte	microbiome_survey	Fragaria vesca		ITS1	F1	FGCZ	2017-12-10	p2320_4005		F2	E6	PowerSoil	2x250
ITS_191	Fungi	CTAATCGA	GTAGAGAG	LHE	2017-06-16	AT	1039	46.7509	12.5312	LHE8	R	endophyte	microbiome_survey	Fragaria vesca		ITS1	F1	FGCZ	2017-12-10	p2320_4005		F2	E7	PowerSoil	2x250
ITS_202	Fungi	CTAATCGA	CCTCTCTG	PER	2017-06-16	AT	1029.2	47.4289	11.6841	PER3	L	epiphyte	microbiome_survey	Fragaria vesca		ITS1	F1	FGCZ	2017-12-10	p2320_4005		F2	E8	PowerSoil	2x250
ITS_212	Fungi	CTAATCGA	AGCGTAGC	PER	2017-06-16	AT	1043.5	47.4283	11.6838	PER5	R	epiphyte	microbiome_survey	Fragaria vesca		ITS1	F1	FGCZ	2017-12-10	p2320_4005		F2	E9	PowerSoil	2x250
ITS_130	Fungi	CTAGAACA	GTCGTGAT	GTR	2017-06-14	CH	1122.6	46.7482	7.34509	GTR1	L	epiphyte	microbiome_survey	Fragaria vesca		ITS1	F1	FGCZ	2017-12-10	p2320_4005		F2	F1	PowerSoil	2x250
ITS_224	Fungi	CTAGAACA	TGGTCACA	PER	2017-06-16	AT	1053.5	47.4284	11.6849	PER8	R	epiphyte	microbiome_survey	Fragaria vesca		ITS1	F1	FGCZ	2017-12-10	p2320_4005		F2	F10	PowerSoil	2x250
ITS_235	Fungi	CTAGAACA	TGCCTCTT	RIE	2017-06-13	CH	1137.3	47.2233	9.09315	RIE3	R	endophyte	microbiome_survey	Fragaria vesca		ITS1	F1	FGCZ	2017-12-10	p2320_4005		F2	F11	PowerSoil	2x250
ITS_139	Fungi	CTAGAACA	ACCACTGT	GTR	2017-06-14	CH	1120.5	46.7476	7.34543	GTR3	R	endophyte	microbiome_survey	Fragaria vesca		ITS1	F1	FGCZ	2017-12-10	p2320_4005		F2	F2	PowerSoil	2x250
ITS_150	Fungi	CTAGAACA	TGGATCTG	GTR	2017-06-14	CH	1123.2	46.7474	7.34584	GTR6	L	epiphyte	microbiome_survey	Fragaria vesca		ITS1	F1	FGCZ	2017-12-10	p2320_4005		F2	F3	PowerSoil	2x250
ITS_160	Fungi	CTAGAACA	GCTCAGGA	GTR	2017-06-14	CH	1113.6	46.7483	7.34516	GTR8	R	epiphyte	microbiome_survey	Fragaria vesca		ITS1	F1	FGCZ	2017-12-10	p2320_4005		F2	F4	PowerSoil	2x250
ITS_171	Fungi	CTAGAACA	AGGAGTCC	LHE	2017-06-16	AT	1047.5	46.7516	12.5282	LHE3	R	endophyte	microbiome_survey	Fragaria vesca		ITS1	F1	FGCZ	2017-12-10	p2320_4005		F2	F5	PowerSoil	2x250
ITS_182	Fungi	CTAGAACA	CATGCCTA	LHE	2017-06-16	AT	1049.8	46.7513	12.5309	LHE6	L	epiphyte	microbiome_survey	Fragaria vesca		ITS1	F1	FGCZ	2017-12-10	p2320_4005		F2	F6	PowerSoil	2x250
ITS_192	Fungi	CTAGAACA	GTAGAGAG	LHE	2017-06-16	AT	1039	46.7509	12.5312	LHE8	R	epiphyte	microbiome_survey	Fragaria vesca		ITS1	F1	FGCZ	2017-12-10	p2320_4005		F2	F7	PowerSoil	2x250
ITS_203	Fungi	CTAGAACA	CCTCTCTG	PER	2017-06-16	AT	1029.2	47.4289	11.6841	PER3	R	endophyte	microbiome_survey	Fragaria vesca		ITS1	F1	FGCZ	2017-12-10	p2320_4005		F2	F8	PowerSoil	2x250
ITS_214	Fungi	CTAGAACA	AGCGTAGC	PER	2017-06-16	AT	1045	47.4283	11.6839	PER6	L	epiphyte	microbiome_survey	Fragaria vesca		ITS1	F1	FGCZ	2017-12-10	p2320_4005		F2	F9	PowerSoil	2x250
ITS_131	Fungi	TAAGTTCC	GTCGTGAT	GTR	2017-06-14	CH	1122.6	46.7482	7.34509	GTR1	R	endophyte	microbiome_survey	Fragaria vesca		ITS1	F1	FGCZ	2017-12-10	p2320_4005		F2	G1	PowerSoil	2x250
ITS_226	Fungi	TAAGTTCC	TGGTCACA	RIE	2017-06-13	CH	1121.2	47.2233	9.09249	RIE1	L	epiphyte	microbiome_survey	Fragaria vesca		ITS1	F1	FGCZ	2017-12-10	p2320_4005		F2	G10	PowerSoil	2x250
ITS_236	Fungi	TAAGTTCC	TGCCTCTT	RIE	2017-06-13	CH	1137.3	47.2233	9.09315	RIE3	R	epiphyte	microbiome_survey	Fragaria vesca		ITS1	F1	FGCZ	2017-12-10	p2320_4005		F2	G11	PowerSoil	2x250
ITS_140	Fungi	TAAGTTCC	ACCACTGT	GTR	2017-06-14	CH	1120.5	46.7476	7.34543	GTR3	R	epiphyte	microbiome_survey	Fragaria vesca		ITS1	F1	FGCZ	2017-12-10	p2320_4005		F2	G2	PowerSoil	2x250
ITS_151	Fungi	TAAGTTCC	TGGATCTG	GTR	2017-06-14	CH	1123.2	46.7474	7.34584	GTR6	R	endophyte	microbiome_survey	Fragaria vesca		ITS1	F1	FGCZ	2017-12-10	p2320_4005		F2	G3	PowerSoil	2x250
ITS_162	Fungi	TAAGTTCC	GCTCAGGA	LHE	2017-06-16	AT	1048.6	46.7516	12.5286	LHE1	L	epiphyte	microbiome_survey	Fragaria vesca		ITS1	F1	FGCZ	2017-12-10	p2320_4005		F2	G4	PowerSoil	2x250
ITS_172	Fungi	TAAGTTCC	AGGAGTCC	LHE	2017-06-16	AT	1047.5	46.7516	12.5282	LHE3	R	epiphyte	microbiome_survey	Fragaria vesca		ITS1	F1	FGCZ	2017-12-10	p2320_4005		F2	G5	PowerSoil	2x250
ITS_183	Fungi	TAAGTTCC	CATGCCTA	LHE	2017-06-16	AT	1049.8	46.7513	12.5309	LHE6	R	endophyte	microbiome_survey	Fragaria vesca		ITS1	F1	FGCZ	2017-12-10	p2320_4005		F2	G6	PowerSoil	2x250
ITS_194	Fungi	TAAGTTCC	GTAGAGAG	PER	2017-06-16	AT	1027.9	47.429	11.6847	PER1	L	epiphyte	microbiome_survey	Fragaria vesca		ITS1	F1	FGCZ	2017-12-10	p2320_4005		F2	G7	PowerSoil	2x250
ITS_204	Fungi	TAAGTTCC	CCTCTCTG	PER	2017-06-16	AT	1029.2	47.4289	11.6841	PER3	R	epiphyte	microbiome_survey	Fragaria vesca		ITS1	F1	FGCZ	2017-12-10	p2320_4005		F2	G8	PowerSoil	2x250
ITS_215	Fungi	TAAGTTCC	AGCGTAGC	PER	2017-06-16	AT	1045	47.4283	11.6839	PER6	R	endophyte	microbiome_survey	Fragaria vesca		ITS1	F1	FGCZ	2017-12-10	p2320_4005		F2	G9	PowerSoil	2x250
ITS_132	Fungi	TAGACCTA	GTCGTGAT	GTR	2017-06-14	CH	1122.6	46.7482	7.34509	GTR1	R	epiphyte	microbiome_survey	Fragaria vesca		ITS1	F1	FGCZ	2017-12-10	p2320_4005		F2	H1	PowerSoil	2x250
ITS_227	Fungi	TAGACCTA	TGGTCACA	RIE	2017-06-13	CH	1121.2	47.2233	9.09249	RIE1	R	endophyte	microbiome_survey	Fragaria vesca		ITS1	F1	FGCZ	2017-12-10	p2320_4005		F2	H10	PowerSoil	2x250
ITS_238	Fungi	TAGACCTA	TGCCTCTT	RIE	2017-06-13	CH	1155.4	47.2231	9.09303	RIE4	L	epiphyte	microbiome_survey	Fragaria vesca		ITS1	F1	FGCZ	2017-12-10	p2320_4005		F2	H11	PowerSoil	2x250
ITS_142	Fungi	TAGACCTA	ACCACTGT	GTR	2017-06-14	CH	1124.1	46.7471	7.34522	GTR4	L	epiphyte	microbiome_survey	Fragaria vesca		ITS1	F1	FGCZ	2017-12-10	p2320_4005		F2	H2	PowerSoil	2x250
ITS_152	Fungi	TAGACCTA	TGGATCTG	GTR	2017-06-14	CH	1123.2	46.7474	7.34584	GTR6	R	epiphyte	microbiome_survey	Fragaria vesca		ITS1	F1	FGCZ	2017-12-10	p2320_4005		F2	H3	PowerSoil	2x250
ITS_163	Fungi	TAGACCTA	GCTCAGGA	LHE	2017-06-16	AT	1048.6	46.7516	12.5286	LHE1	R	endophyte	microbiome_survey	Fragaria vesca		ITS1	F1	FGCZ	2017-12-10	p2320_4005		F2	H4	PowerSoil	2x250
ITS_174	Fungi	TAGACCTA	AGGAGTCC	LHE	2017-06-16	AT	1040.9	46.752	12.5281	LHE4	L	epiphyte	microbiome_survey	Fragaria vesca		ITS1	F1	FGCZ	2017-12-10	p2320_4005		F2	H5	PowerSoil	2x250
ITS_184	Fungi	TAGACCTA	CATGCCTA	LHE	2017-06-16	AT	1049.8	46.7513	12.5309	LHE6	R	epiphyte	microbiome_survey	Fragaria vesca		ITS1	F1	FGCZ	2017-12-10	p2320_4005		F2	H6	PowerSoil	2x250
ITS_195	Fungi	TAGACCTA	GTAGAGAG	PER	2017-06-16	AT	1027.9	47.429	11.6847	PER1	R	endophyte	microbiome_survey	Fragaria vesca		ITS1	F1	FGCZ	2017-12-10	p2320_4005		F2	H7	PowerSoil	2x250
ITS_206	Fungi	TAGACCTA	CCTCTCTG	PER	2017-06-16	AT	1033.7	47.4289	11.6839	PER4	L	epiphyte	microbiome_survey	Fragaria vesca		ITS1	F1	FGCZ	2017-12-10	p2320_4005		F2	H8	PowerSoil	2x250
ITS_216	Fungi	TAGACCTA	AGCGTAGC	PER	2017-06-16	AT	1045	47.4283	11.6839	PER6	R	epiphyte	microbiome_survey	Fragaria vesca		ITS1	F1	FGCZ	2017-12-10	p2320_4005		F2	H9	PowerSoil	2x250
ITS_244	Fungi	TGAACCTT	ATTACTCG	RIE	2017-06-13	CH	1135.1	47.2228	9.09307	RIE5	R	epiphyte	microbiome_survey	Fragaria vesca		ITS1	F1	FGCZ	2017-12-10	p2320_4005		F3	A1	PowerSoil	2x250
ITS_343	Fungi	TGAACCTT	TCCGCGAA	THAL	2017-06-12	CH	1097.3	47.2881	7.66313	THAL6	R	endophyte	microbiome_survey	Fragaria vesca		ITS1	F1	FGCZ	2017-12-10	p2320_4005		F3	A10	PowerSoil	2x250
ITS_354	Fungi	TGAACCTT	TCTCGCGC	VAL	2017-06-13	CH	1118.4	46.7864	9.31179	VAL1	L	epiphyte	microbiome_survey	Fragaria vesca		ITS1	F1	FGCZ	2017-12-10	p2320_4005		F3	A11	PowerSoil	2x250
ITS_364	Fungi	TGAACCTT	AGCGATAG	VAL	2017-06-13	CH	1143.8	46.7862	9.31206	VAL3	R	epiphyte	microbiome_survey	Fragaria vesca		ITS1	F1	FGCZ	2017-12-10	p2320_4005		F3	A12	PowerSoil	2x250
ITS_264	Fungi	TGAACCTT	CGCTCATT	SCG	2017-06-21	CH	990.5	46.4393	6.16092	SCG2	R	epiphyte	microbiome_survey	Fragaria vesca		ITS1	F1	FGCZ	2017-12-10	p2320_4005		F3	A3	PowerSoil	2x250
ITS_275	Fungi	TGAACCTT	GAGATTCC	SCG	2017-06-21	CH	1137.9	46.439	6.15958	SCG5	R	endophyte	microbiome_survey	Fragaria vesca		ITS1	F1	FGCZ	2017-12-10	p2320_4005		F3	A4	PowerSoil	2x250
ITS_286	Fungi	TGAACCTT	ATTCAGAA	SCG	2017-06-21	CH	990.5	46.4388	6.16015	SCG8	L	epiphyte	microbiome_survey	Fragaria vesca		ITS1	F1	FGCZ	2017-12-10	p2320_4005		F3	A5	PowerSoil	2x250
ITS_296	Fungi	TGAACCTT	GAATTCGT	SOZ	2017-06-21	FR	1070.8	45.8356	6.10227	SOZ2	R	epiphyte	microbiome_survey	Fragaria vesca		ITS1	F1	FGCZ	2017-12-10	p2320_4005		F3	A6	PowerSoil	2x250
ITS_311	Fungi	TGAACCTT	CTGAAGCT	SOZ	2017-06-21	FR	928.05	45.8365	6.10173	SOZ6	R	endophyte	microbiome_survey	Fragaria vesca		ITS1	F1	FGCZ	2017-12-10	p2320_4005		F3	A7	PowerSoil	2x250
ITS_322	Fungi	TGAACCTT	TAATGCGC	THAL	2017-06-12	CH	1088.9	47.2878	7.6633	THAL1	L	epiphyte	microbiome_survey	Fragaria vesca		ITS1	F1	FGCZ	2017-12-10	p2320_4005		F3	A8	PowerSoil	2x250
ITS_332	Fungi	TGAACCTT	CGGCTATG	THAL	2017-06-12	CH	1095	47.2879	7.66321	THAL3	R	epiphyte	microbiome_survey	Fragaria vesca		ITS1	F1	FGCZ	2017-12-10	p2320_4005		F3	A9	PowerSoil	2x250
ITS_246	Fungi	TGCTAAGT	ATTACTCG	RIE	2017-06-13	CH	1115.9	47.2228	9.09284	RIE6	L	epiphyte	microbiome_survey	Fragaria vesca		ITS1	F1	FGCZ	2017-12-10	p2320_4005		F3	B1	PowerSoil	2x250
ITS_344	Fungi	TGCTAAGT	TCCGCGAA	THAL	2017-06-12	CH	1097.3	47.2881	7.66313	THAL6	R	epiphyte	microbiome_survey	Fragaria vesca		ITS1	F1	FGCZ	2017-12-10	p2320_4005		F3	B10	PowerSoil	2x250
ITS_355	Fungi	TGCTAAGT	TCTCGCGC	VAL	2017-06-13	CH	1118.4	46.7864	9.31179	VAL1	R	endophyte	microbiome_survey	Fragaria vesca		ITS1	F1	FGCZ	2017-12-10	p2320_4005		F3	B11	PowerSoil	2x250
ITS_366	Fungi	TGCTAAGT	AGCGATAG	VAL	2017-06-13	CH	1146	46.7862	9.31176	VAL4	L	epiphyte	microbiome_survey	Fragaria vesca		ITS1	F1	FGCZ	2017-12-10	p2320_4005		F3	B12	PowerSoil	2x250
ITS_255	Fungi	TGCTAAGT	TCCGGAGA	RIE	2017-06-13	CH	1137	47.2229	9.09253	RIE8	R	endophyte	microbiome_survey	Fragaria vesca		ITS1	F1	FGCZ	2017-12-10	p2320_4005		F3	B2	PowerSoil	2x250
ITS_266	Fungi	TGCTAAGT	CGCTCATT	SCG	2017-06-21	CH	990.5	46.4393	6.16062	SCG3	L	epiphyte	microbiome_survey	Fragaria vesca		ITS1	F1	FGCZ	2017-12-10	p2320_4005		F3	B3	PowerSoil	2x250
ITS_276	Fungi	TGCTAAGT	GAGATTCC	SCG	2017-06-21	CH	1137.9	46.439	6.15958	SCG5	R	epiphyte	microbiome_survey	Fragaria vesca		ITS1	F1	FGCZ	2017-12-10	p2320_4005		F3	B4	PowerSoil	2x250
ITS_287	Fungi	TGCTAAGT	ATTCAGAA	SCG	2017-06-21	CH	990.5	46.4388	6.16015	SCG8	R	endophyte	microbiome_survey	Fragaria vesca		ITS1	F1	FGCZ	2017-12-10	p2320_4005		F3	B5	PowerSoil	2x250
ITS_298	Fungi	TGCTAAGT	GAATTCGT	SOZ	2017-06-21	FR	928.05	45.8358	6.10223	SOZ3	L	epiphyte	microbiome_survey	Fragaria vesca		ITS1	F1	FGCZ	2017-12-10	p2320_4005		F3	B6	PowerSoil	2x250
ITS_312	Fungi	TGCTAAGT	CTGAAGCT	SOZ	2017-06-21	FR	928.05	45.8365	6.10173	SOZ6	R	epiphyte	microbiome_survey	Fragaria vesca		ITS1	F1	FGCZ	2017-12-10	p2320_4005		F3	B7	PowerSoil	2x250
ITS_323	Fungi	TGCTAAGT	TAATGCGC	THAL	2017-06-12	CH	1088.9	47.2878	7.6633	THAL1	R	endophyte	microbiome_survey	Fragaria vesca		ITS1	F1	FGCZ	2017-12-10	p2320_4005		F3	B8	PowerSoil	2x250
ITS_334	Fungi	TGCTAAGT	CGGCTATG	THAL	2017-06-12	CH	1095.8	47.288	7.66325	THAL4	L	epiphyte	microbiome_survey	Fragaria vesca		ITS1	F1	FGCZ	2017-12-10	p2320_4005		F3	B9	PowerSoil	2x250
ITS_247	Fungi	TGTTCTCT	ATTACTCG	RIE	2017-06-13	CH	1115.9	47.2228	9.09284	RIE6	R	endophyte	microbiome_survey	Fragaria vesca		ITS1	F1	FGCZ	2017-12-10	p2320_4005		F3	C1	PowerSoil	2x250
ITS_346	Fungi	TGTTCTCT	TCCGCGAA	THAL	2017-06-12	CH	1096.6	47.288	7.66303	THAL7	L	epiphyte	microbiome_survey	Fragaria vesca		ITS1	F1	FGCZ	2017-12-10	p2320_4005		F3	C10	PowerSoil	2x250
ITS_356	Fungi	TGTTCTCT	TCTCGCGC	VAL	2017-06-13	CH	1118.4	46.7864	9.31179	VAL1	R	epiphyte	microbiome_survey	Fragaria vesca		ITS1	F1	FGCZ	2017-12-10	p2320_4005		F3	C11	PowerSoil	2x250
ITS_367	Fungi	TGTTCTCT	AGCGATAG	VAL	2017-06-13	CH	1146	46.7862	9.31176	VAL4	R	endophyte	microbiome_survey	Fragaria vesca		ITS1	F1	FGCZ	2017-12-10	p2320_4005		F3	C12	PowerSoil	2x250
ITS_256	Fungi	TGTTCTCT	TCCGGAGA	RIE	2017-06-13	CH	1137	47.2229	9.09253	RIE8	R	epiphyte	microbiome_survey	Fragaria vesca		ITS1	F1	FGCZ	2017-12-10	p2320_4005		F3	C2	PowerSoil	2x250
ITS_267	Fungi	TGTTCTCT	CGCTCATT	SCG	2017-06-21	CH	990.5	46.4393	6.16062	SCG3	R	endophyte	microbiome_survey	Fragaria vesca		ITS1	F1	FGCZ	2017-12-10	p2320_4005		F3	C3	PowerSoil	2x250
ITS_278	Fungi	TGTTCTCT	GAGATTCC	SCG	2017-06-21	CH	1137.9	46.4388	6.15917	SCG6	L	epiphyte	microbiome_survey	Fragaria vesca		ITS1	F1	FGCZ	2017-12-10	p2320_4005		F3	C4	PowerSoil	2x250
ITS_288	Fungi	TGTTCTCT	ATTCAGAA	SCG	2017-06-21	CH	990.5	46.4388	6.16015	SCG8	R	epiphyte	microbiome_survey	Fragaria vesca		ITS1	F1	FGCZ	2017-12-10	p2320_4005		F3	C5	PowerSoil	2x250
ITS_299	Fungi	TGTTCTCT	GAATTCGT	SOZ	2017-06-21	FR	928.05	45.8358	6.10223	SOZ3	R	endophyte	microbiome_survey	Fragaria vesca		ITS1	F1	FGCZ	2017-12-10	p2320_4005		F3	C6	PowerSoil	2x250
ITS_314	Fungi	TGTTCTCT	CTGAAGCT	SOZ	2017-06-21	FR	1012.4	45.8366	6.10156	SOZ7	L	epiphyte	microbiome_survey	Fragaria vesca		ITS1	F1	FGCZ	2017-12-10	p2320_4005		F3	C7	PowerSoil	2x250
ITS_324	Fungi	TGTTCTCT	TAATGCGC	THAL	2017-06-12	CH	1088.9	47.2878	7.6633	THAL1	R	epiphyte	microbiome_survey	Fragaria vesca		ITS1	F1	FGCZ	2017-12-10	p2320_4005		F3	C8	PowerSoil	2x250
ITS_335	Fungi	TGTTCTCT	CGGCTATG	THAL	2017-06-12	CH	1095.8	47.288	7.66325	THAL4	R	endophyte	microbiome_survey	Fragaria vesca		ITS1	F1	FGCZ	2017-12-10	p2320_4005		F3	C9	PowerSoil	2x250
ITS_248	Fungi	TAAGACAC	ATTACTCG	RIE	2017-06-13	CH	1115.9	47.2228	9.09284	RIE6	R	epiphyte	microbiome_survey	Fragaria vesca		ITS1	F1	FGCZ	2017-12-10	p2320_4005		F3	D1	PowerSoil	2x250
ITS_347	Fungi	TAAGACAC	TCCGCGAA	THAL	2017-06-12	CH	1096.6	47.288	7.66303	THAL7	R	endophyte	microbiome_survey	Fragaria vesca		ITS1	F1	FGCZ	2017-12-10	p2320_4005		F3	D10	PowerSoil	2x250
ITS_358	Fungi	TAAGACAC	TCTCGCGC	VAL	2017-06-13	CH	1133	46.786	9.31229	VAL2	L	epiphyte	microbiome_survey	Fragaria vesca		ITS1	F1	FGCZ	2017-12-10	p2320_4005		F3	D11	PowerSoil	2x250
ITS_368	Fungi	TAAGACAC	AGCGATAG	VAL	2017-06-13	CH	1146	46.7862	9.31176	VAL4	R	epiphyte	microbiome_survey	Fragaria vesca		ITS1	F1	FGCZ	2017-12-10	p2320_4005		F3	D12	PowerSoil	2x250
ITS_258	Fungi	TAAGACAC	TCCGGAGA	SCG	2017-06-21	CH	990.5	46.4392	6.16092	SCG1	L	epiphyte	microbiome_survey	Fragaria vesca		ITS1	F1	FGCZ	2017-12-10	p2320_4005		F3	D2	PowerSoil	2x250
ITS_268	Fungi	TAAGACAC	CGCTCATT	SCG	2017-06-21	CH	990.5	46.4393	6.16062	SCG3	R	epiphyte	microbiome_survey	Fragaria vesca		ITS1	F1	FGCZ	2017-12-10	p2320_4005		F3	D3	PowerSoil	2x250
ITS_279	Fungi	TAAGACAC	GAGATTCC	SCG	2017-06-21	CH	1137.9	46.4388	6.15917	SCG6	R	endophyte	microbiome_survey	Fragaria vesca		ITS1	F1	FGCZ	2017-12-10	p2320_4005		F3	D4	PowerSoil	2x250
ITS_290	Fungi	TAAGACAC	ATTCAGAA	SOZ	2017-06-21	FR	1070.8	45.8357	6.10245	SOZ1	L	epiphyte	microbiome_survey	Fragaria vesca		ITS1	F1	FGCZ	2017-12-10	p2320_4005		F3	D5	PowerSoil	2x250
ITS_300	Fungi	TAAGACAC	GAATTCGT	SOZ	2017-06-21	FR	928.05	45.8358	6.10223	SOZ3	R	epiphyte	microbiome_survey	Fragaria vesca		ITS1	F1	FGCZ	2017-12-10	p2320_4005		F3	D6	PowerSoil	2x250
ITS_315	Fungi	TAAGACAC	CTGAAGCT	SOZ	2017-06-21	FR	1012.4	45.8366	6.10156	SOZ7	R	endophyte	microbiome_survey	Fragaria vesca		ITS1	F1	FGCZ	2017-12-10	p2320_4005		F3	D7	PowerSoil	2x250
ITS_326	Fungi	TAAGACAC	TAATGCGC	THAL	2017-06-12	CH	1096.5	47.2877	7.66311	THAL2	L	epiphyte	microbiome_survey	Fragaria vesca		ITS1	F1	FGCZ	2017-12-10	p2320_4005		F3	D8	PowerSoil	2x250
ITS_336	Fungi	TAAGACAC	CGGCTATG	THAL	2017-06-12	CH	1095.8	47.288	7.66325	THAL4	R	epiphyte	microbiome_survey	Fragaria vesca		ITS1	F1	FGCZ	2017-12-10	p2320_4005		F3	D9	PowerSoil	2x250
ITS_250	Fungi	CTAATCGA	ATTACTCG	RIE	2017-06-13	CH	1120.9	47.2227	9.09252	RIE7	L	epiphyte	microbiome_survey	Fragaria vesca		ITS1	F1	FGCZ	2017-12-10	p2320_4005		F3	E1	PowerSoil	2x250
ITS_348	Fungi	CTAATCGA	TCCGCGAA	THAL	2017-06-12	CH	1096.6	47.288	7.66303	THAL7	R	epiphyte	microbiome_survey	Fragaria vesca		ITS1	F1	FGCZ	2017-12-10	p2320_4005		F3	E10	PowerSoil	2x250
ITS_359	Fungi	CTAATCGA	TCTCGCGC	VAL	2017-06-13	CH	1133	46.786	9.31229	VAL2	R	endophyte	microbiome_survey	Fragaria vesca		ITS1	F1	FGCZ	2017-12-10	p2320_4005		F3	E11	PowerSoil	2x250
ITS_259	Fungi	CTAATCGA	TCCGGAGA	SCG	2017-06-21	CH	990.5	46.4392	6.16092	SCG1	R	endophyte	microbiome_survey	Fragaria vesca		ITS1	F1	FGCZ	2017-12-10	p2320_4005		F3	E2	PowerSoil	2x250
ITS_270	Fungi	CTAATCGA	CGCTCATT	SCG	2017-06-21	CH	990.5	46.4394	6.16047	SCG4	L	epiphyte	microbiome_survey	Fragaria vesca		ITS1	F1	FGCZ	2017-12-10	p2320_4005		F3	E3	PowerSoil	2x250
ITS_280	Fungi	CTAATCGA	GAGATTCC	SCG	2017-06-21	CH	1137.9	46.4388	6.15917	SCG6	R	epiphyte	microbiome_survey	Fragaria vesca		ITS1	F1	FGCZ	2017-12-10	p2320_4005		F3	E4	PowerSoil	2x250
ITS_291	Fungi	CTAATCGA	ATTCAGAA	SOZ	2017-06-21	FR	1070.8	45.8357	6.10245	SOZ1	R	endophyte	microbiome_survey	Fragaria vesca		ITS1	F1	FGCZ	2017-12-10	p2320_4005		F3	E5	PowerSoil	2x250
ITS_302	Fungi	CTAATCGA	GAATTCGT	SOZ	2017-06-21	FR	928.05	45.8361	6.10205	SOZ4	L	epiphyte	microbiome_survey	Fragaria vesca		ITS1	F1	FGCZ	2017-12-10	p2320_4005		F3	E6	PowerSoil	2x250
ITS_316	Fungi	CTAATCGA	CTGAAGCT	SOZ	2017-06-21	FR	1012.4	45.8366	6.10156	SOZ7	R	epiphyte	microbiome_survey	Fragaria vesca		ITS1	F1	FGCZ	2017-12-10	p2320_4005		F3	E7	PowerSoil	2x250
ITS_327	Fungi	CTAATCGA	TAATGCGC	THAL	2017-06-12	CH	1096.5	47.2877	7.66311	THAL2	R	endophyte	microbiome_survey	Fragaria vesca		ITS1	F1	FGCZ	2017-12-10	p2320_4005		F3	E8	PowerSoil	2x250
ITS_338	Fungi	CTAATCGA	CGGCTATG	THAL	2017-06-12	CH	1092.5	47.2881	7.66322	THAL5	L	epiphyte	microbiome_survey	Fragaria vesca		ITS1	F1	FGCZ	2017-12-10	p2320_4005		F3	E9	PowerSoil	2x250
ITS_251	Fungi	CTAGAACA	ATTACTCG	RIE	2017-06-13	CH	1120.9	47.2227	9.09252	RIE7	R	endophyte	microbiome_survey	Fragaria vesca		ITS1	F1	FGCZ	2017-12-10	p2320_4005		F3	F1	PowerSoil	2x250
ITS_350	Fungi	CTAGAACA	TCCGCGAA	THAL	2017-06-12	CH	1098	47.288	7.66291	THAL8	L	epiphyte	microbiome_survey	Fragaria vesca		ITS1	F1	FGCZ	2017-12-10	p2320_4005		F3	F10	PowerSoil	2x250
ITS_360	Fungi	CTAGAACA	TCTCGCGC	VAL	2017-06-13	CH	1133	46.786	9.31229	VAL2	R	epiphyte	microbiome_survey	Fragaria vesca		ITS1	F1	FGCZ	2017-12-10	p2320_4005		F3	F11	PowerSoil	2x250
ITS_260	Fungi	CTAGAACA	TCCGGAGA	SCG	2017-06-21	CH	990.5	46.4392	6.16092	SCG1	R	epiphyte	microbiome_survey	Fragaria vesca		ITS1	F1	FGCZ	2017-12-10	p2320_4005		F3	F2	PowerSoil	2x250
ITS_271	Fungi	CTAGAACA	CGCTCATT	SCG	2017-06-21	CH	990.5	46.4394	6.16047	SCG4	R	endophyte	microbiome_survey	Fragaria vesca		ITS1	F1	FGCZ	2017-12-10	p2320_4005		F3	F3	PowerSoil	2x250
ITS_282	Fungi	CTAGAACA	GAGATTCC	SCG	2017-06-21	CH	1137.9	46.4386	6.15895	SCG7	L	epiphyte	microbiome_survey	Fragaria vesca		ITS1	F1	FGCZ	2017-12-10	p2320_4005		F3	F4	PowerSoil	2x250
ITS_292	Fungi	CTAGAACA	ATTCAGAA	SOZ	2017-06-21	FR	1070.8	45.8357	6.10245	SOZ1	R	epiphyte	microbiome_survey	Fragaria vesca		ITS1	F1	FGCZ	2017-12-10	p2320_4005		F3	F5	PowerSoil	2x250
ITS_303	Fungi	CTAGAACA	GAATTCGT	SOZ	2017-06-21	FR	928.05	45.8361	6.10205	SOZ4	R	endophyte	microbiome_survey	Fragaria vesca		ITS1	F1	FGCZ	2017-12-10	p2320_4005		F3	F6	PowerSoil	2x250
ITS_318	Fungi	CTAGAACA	CTGAAGCT	SOZ	2017-06-21	FR	1012.4	45.8367	6.10139	SOZ8	L	epiphyte	microbiome_survey	Fragaria vesca		ITS1	F1	FGCZ	2017-12-10	p2320_4005		F3	F7	PowerSoil	2x250
ITS_328	Fungi	CTAGAACA	TAATGCGC	THAL	2017-06-12	CH	1096.5	47.2877	7.66311	THAL2	R	epiphyte	microbiome_survey	Fragaria vesca		ITS1	F1	FGCZ	2017-12-10	p2320_4005		F3	F8	PowerSoil	2x250
ITS_339	Fungi	CTAGAACA	CGGCTATG	THAL	2017-06-12	CH	1092.5	47.2881	7.66322	THAL5	R	endophyte	microbiome_survey	Fragaria vesca		ITS1	F1	FGCZ	2017-12-10	p2320_4005		F3	F9	PowerSoil	2x250
ITS_252	Fungi	TAAGTTCC	ATTACTCG	RIE	2017-06-13	CH	1120.9	47.2227	9.09252	RIE7	R	epiphyte	microbiome_survey	Fragaria vesca		ITS1	F1	FGCZ	2017-12-10	p2320_4005		F3	G1	PowerSoil	2x250
ITS_351	Fungi	TAAGTTCC	TCCGCGAA	THAL	2017-06-12	CH	1098	47.288	7.66291	THAL8	R	endophyte	microbiome_survey	Fragaria vesca		ITS1	F1	FGCZ	2017-12-10	p2320_4005		F3	G10	PowerSoil	2x250
ITS_362	Fungi	TAAGTTCC	TCTCGCGC	VAL	2017-06-13	CH	1143.8	46.7862	9.31206	VAL3	L	epiphyte	microbiome_survey	Fragaria vesca		ITS1	F1	FGCZ	2017-12-10	p2320_4005		F3	G11	PowerSoil	2x250
ITS_262	Fungi	TAAGTTCC	TCCGGAGA	SCG	2017-06-21	CH	990.5	46.4393	6.16092	SCG2	L	epiphyte	microbiome_survey	Fragaria vesca		ITS1	F1	FGCZ	2017-12-10	p2320_4005		F3	G2	PowerSoil	2x250
ITS_272	Fungi	TAAGTTCC	CGCTCATT	SCG	2017-06-21	CH	990.5	46.4394	6.16047	SCG4	R	epiphyte	microbiome_survey	Fragaria vesca		ITS1	F1	FGCZ	2017-12-10	p2320_4005		F3	G3	PowerSoil	2x250
ITS_283	Fungi	TAAGTTCC	GAGATTCC	SCG	2017-06-21	CH	1137.9	46.4386	6.15895	SCG7	R	endophyte	microbiome_survey	Fragaria vesca		ITS1	F1	FGCZ	2017-12-10	p2320_4005		F3	G4	PowerSoil	2x250
ITS_294	Fungi	TAAGTTCC	ATTCAGAA	SOZ	2017-06-21	FR	1070.8	45.8356	6.10227	SOZ2	L	epiphyte	microbiome_survey	Fragaria vesca		ITS1	F1	FGCZ	2017-12-10	p2320_4005		F3	G5	PowerSoil	2x250
ITS_304	Fungi	TAAGTTCC	GAATTCGT	SOZ	2017-06-21	FR	928.05	45.8361	6.10205	SOZ4	R	epiphyte	microbiome_survey	Fragaria vesca		ITS1	F1	FGCZ	2017-12-10	p2320_4005		F3	G6	PowerSoil	2x250
ITS_319	Fungi	TAAGTTCC	CTGAAGCT	SOZ	2017-06-21	FR	1012.4	45.8367	6.10139	SOZ8	R	endophyte	microbiome_survey	Fragaria vesca		ITS1	F1	FGCZ	2017-12-10	p2320_4005		F3	G7	PowerSoil	2x250
ITS_330	Fungi	TAAGTTCC	TAATGCGC	THAL	2017-06-12	CH	1095	47.2879	7.66321	THAL3	L	epiphyte	microbiome_survey	Fragaria vesca		ITS1	F1	FGCZ	2017-12-10	p2320_4005		F3	G8	PowerSoil	2x250
ITS_340	Fungi	TAAGTTCC	CGGCTATG	THAL	2017-06-12	CH	1092.5	47.2881	7.66322	THAL5	R	epiphyte	microbiome_survey	Fragaria vesca		ITS1	F1	FGCZ	2017-12-10	p2320_4005		F3	G9	PowerSoil	2x250
ITS_254	Fungi	TAGACCTA	ATTACTCG	RIE	2017-06-13	CH	1137	47.2229	9.09253	RIE8	L	epiphyte	microbiome_survey	Fragaria vesca		ITS1	F1	FGCZ	2017-12-10	p2320_4005		F3	H1	PowerSoil	2x250
ITS_352	Fungi	TAGACCTA	TCCGCGAA	THAL	2017-06-12	CH	1098	47.288	7.66291	THAL8	R	epiphyte	microbiome_survey	Fragaria vesca		ITS1	F1	FGCZ	2017-12-10	p2320_4005		F3	H10	PowerSoil	2x250
ITS_363	Fungi	TAGACCTA	TCTCGCGC	VAL	2017-06-13	CH	1143.8	46.7862	9.31206	VAL3	R	endophyte	microbiome_survey	Fragaria vesca		ITS1	F1	FGCZ	2017-12-10	p2320_4005		F3	H11	PowerSoil	2x250
ITS_263	Fungi	TAGACCTA	TCCGGAGA	SCG	2017-06-21	CH	990.5	46.4393	6.16092	SCG2	R	endophyte	microbiome_survey	Fragaria vesca		ITS1	F1	FGCZ	2017-12-10	p2320_4005		F3	H2	PowerSoil	2x250
ITS_274	Fungi	TAGACCTA	CGCTCATT	SCG	2017-06-21	CH	1137.9	46.439	6.15958	SCG5	L	epiphyte	microbiome_survey	Fragaria vesca		ITS1	F1	FGCZ	2017-12-10	p2320_4005		F3	H3	PowerSoil	2x250
ITS_284	Fungi	TAGACCTA	GAGATTCC	SCG	2017-06-21	CH	1137.9	46.4386	6.15895	SCG7	R	epiphyte	microbiome_survey	Fragaria vesca		ITS1	F1	FGCZ	2017-12-10	p2320_4005		F3	H4	PowerSoil	2x250
ITS_295	Fungi	TAGACCTA	ATTCAGAA	SOZ	2017-06-21	FR	1070.8	45.8356	6.10227	SOZ2	R	endophyte	microbiome_survey	Fragaria vesca		ITS1	F1	FGCZ	2017-12-10	p2320_4005		F3	H5	PowerSoil	2x250
ITS_310	Fungi	TAGACCTA	GAATTCGT	SOZ	2017-06-21	FR	928.05	45.8365	6.10173	SOZ6	L	epiphyte	microbiome_survey	Fragaria vesca		ITS1	F1	FGCZ	2017-12-10	p2320_4005		F3	H6	PowerSoil	2x250
ITS_320	Fungi	TAGACCTA	CTGAAGCT	SOZ	2017-06-21	FR	1012.4	45.8367	6.10139	SOZ8	R	epiphyte	microbiome_survey	Fragaria vesca		ITS1	F1	FGCZ	2017-12-10	p2320_4005		F3	H7	PowerSoil	2x250
ITS_331	Fungi	TAGACCTA	TAATGCGC	THAL	2017-06-12	CH	1095	47.2879	7.66321	THAL3	R	endophyte	microbiome_survey	Fragaria vesca		ITS1	F1	FGCZ	2017-12-10	p2320_4005		F3	H8	PowerSoil	2x250
ITS_342	Fungi	TAGACCTA	CGGCTATG	THAL	2017-06-12	CH	1097.3	47.2881	7.66313	THAL6	L	epiphyte	microbiome_survey	Fragaria vesca		ITS1	F1	FGCZ	2017-12-10	p2320_4005		F3	H9	PowerSoil	2x250
ITS_370	Fungi	TATAGCCT	ATTACTCG	VAL	2017-06-13	CH	1145.3	46.7857	9.31027	VAL5	L	epiphyte	microbiome_survey	Fragaria vesca		ITS1	F2	FGCZ	2017-12-10	p2320_4005		F4	A1	PowerSoil	2x250
ITS_so12	Fungi	TATAGCCT	TCCGCGAA	GTR	2017-06-14	CH	1113.6	46.7483	7.34516	GTR-SO3	soil		microbiome_survey			ITS1	F2					F4	A10	PowerSoil	2x250
ITS_so20	Fungi	TATAGCCT	TCTCGCGC	AMB	2017-06-20	CH	991.2	47.0007	8.00482	AMB-SO2	soil		microbiome_survey			ITS1	F2					F4	A11	PowerSoil	2x250
ITS_so28	Fungi	TATAGCCT	AGCGATAG	LHE	2017-06-16	AT	1045.8	46.7516	12.5285	LHE-SO1	soil		microbiome_survey			ITS1	F2					F4	A12	PowerSoil	2x250
ITS_390	Fungi	TATAGCCT	CGCTCATT	VIL	2017-06-21	FR	900.8	45.4565	6.53055	VIL2	L	epiphyte	microbiome_survey	Fragaria vesca		ITS1	F2					F4	A3	PowerSoil	2x250
ITS_400	Fungi	TATAGCCT	GAGATTCC	VIL	2017-06-21	FR	900.8	45.4563	6.53084	VIL4	R	epiphyte	microbiome_survey	Fragaria vesca		ITS1	F2					F4	A4	PowerSoil	2x250
ITS_411	Fungi	TATAGCCT	ATTCAGAA	VIL	2017-06-21	FR	882.3	45.456	6.53155	VIL7	R	endophyte	microbiome_survey	Fragaria vesca		ITS1	F2					F4	A5	PowerSoil	2x250
ITS_422	Fungi	TATAGCCT	GAATTCGT	VRD	2017-07-17	AT	1031.8	46.7041	13.8044	VRD2	L	epiphyte	microbiome_survey	Fragaria vesca		ITS1	F2					F4	A6	PowerSoil	2x250
ITS_432	Fungi	TATAGCCT	CTGAAGCT	VRD	2017-07-17	AT	1035.3	46.7038	13.8042	VRD4	R	epiphyte	microbiome_survey	Fragaria vesca		ITS1	F2					F4	A7	PowerSoil	2x250
ITS_443	Fungi	TATAGCCT	TAATGCGC	VRD	2017-07-17	AT	1023.3	46.7035	13.8052	VRD7	R	endophyte	microbiome_survey	Fragaria vesca		ITS1	F2					F4	A8	PowerSoil	2x250
ITS_so4	Fungi	TATAGCCT	CGGCTATG	VIL	2017-06-21	FR	900.8	45.4565	6.53031	VIL-SO1	soil		microbiome_survey			ITS1	F2					F4	A9	PowerSoil	2x250
ITS_371	Fungi	ATAGAGGC	ATTACTCG	VAL	2017-06-13	CH	1145.3	46.7857	9.31027	VAL5	R	endophyte	microbiome_survey	Fragaria vesca		ITS1	F2	FGCZ	2017-12-10	p2320_4005		F4	B1	PowerSoil	2x250
ITS_so13	Fungi	ATAGAGGC	TCCGCGAA	DUR	2017-06-12	CH	777.1	47.3353	7.53767	DUR-SO1	soil		microbiome_survey			ITS1	F2					F4	B10	PowerSoil	2x250
ITS_so21	Fungi	ATAGAGGC	TCTCGCGC	AMB	2017-06-20	CH	997.2	47.0001	8.00479	AMB-SO3	soil		microbiome_survey			ITS1	F2					F4	B11	PowerSoil	2x250
ITS_so29	Fungi	ATAGAGGC	AGCGATAG	LHE	2017-06-16	AT	1046.1	46.7511	12.5308	LHE-SO2	soil		microbiome_survey			ITS1	F2					F4	B12	PowerSoil	2x250
ITS_380	Fungi	ATAGAGGC	TCCGGAGA	VAL	2017-06-13	CH	1136.3	46.7856	9.31011	VAL7	R	epiphyte	microbiome_survey	Fragaria vesca		ITS1	F2	FGCZ	2017-12-10	p2320_4005		F4	B2	PowerSoil	2x250
ITS_391	Fungi	ATAGAGGC	CGCTCATT	VIL	2017-06-21	FR	900.8	45.4565	6.53055	VIL2	R	endophyte	microbiome_survey	Fragaria vesca		ITS1	F2					F4	B3	PowerSoil	2x250
ITS_402	Fungi	ATAGAGGC	GAGATTCC	VIL	2017-06-21	FR	900.8	45.4562	6.53086	VIL5	L	epiphyte	microbiome_survey	Fragaria vesca		ITS1	F2					F4	B4	PowerSoil	2x250
ITS_412	Fungi	ATAGAGGC	ATTCAGAA	VIL	2017-06-21	FR	882.3	45.456	6.53155	VIL7	R	epiphyte	microbiome_survey	Fragaria vesca		ITS1	F2					F4	B5	PowerSoil	2x250
ITS_423	Fungi	ATAGAGGC	GAATTCGT	VRD	2017-07-17	AT	1031.8	46.7041	13.8044	VRD2	R	endophyte	microbiome_survey	Fragaria vesca		ITS1	F2					F4	B6	PowerSoil	2x250
ITS_434	Fungi	ATAGAGGC	CTGAAGCT	VRD	2017-07-17	AT	1016	46.7036	13.8047	VRD5	L	epiphyte	microbiome_survey	Fragaria vesca		ITS1	F2					F4	B7	PowerSoil	2x250
ITS_444	Fungi	ATAGAGGC	TAATGCGC	VRD	2017-07-17	AT	1023.3	46.7035	13.8052	VRD7	R	epiphyte	microbiome_survey	Fragaria vesca		ITS1	F2					F4	B8	PowerSoil	2x250
ITS_so5	Fungi	ATAGAGGC	CGGCTATG	VIL	2017-06-21	FR	900.8	45.4563	6.53084	VIL-SO2	soil		microbiome_survey			ITS1	F2					F4	B9	PowerSoil	2x250
ITS_372	Fungi	CCTATCCT	ATTACTCG	VAL	2017-06-13	CH	1145.3	46.7857	9.31027	VAL5	R	epiphyte	microbiome_survey	Fragaria vesca		ITS1	F2	FGCZ	2017-12-10	p2320_4005		F4	C1	PowerSoil	2x250
ITS_so14	Fungi	CCTATCCT	TCCGCGAA	DUR	2017-06-12	CH	748.1	47.3352	7.53805	DUR-SO2	soil		microbiome_survey			ITS1	F2					F4	C10	PowerSoil	2x250
ITS_so22	Fungi	CCTATCCT	TCTCGCGC	RIE	2017-06-13	CH	1121.2	47.2233	9.09249	RIE-SO1	soil		microbiome_survey			ITS1	F2					F4	C11	PowerSoil	2x250
ITS_so30	Fungi	CCTATCCT	AGCGATAG	LHE	2017-06-16	AT	1039	46.7509	12.5312	LHE-SO3	soil		microbiome_survey			ITS1	F2					F4	C12	PowerSoil	2x250
ITS_382	Fungi	CCTATCCT	TCCGGAGA	VAL	2017-06-13	CH	1131	46.7856	9.30984	VAL8	L	epiphyte	microbiome_survey	Fragaria vesca		ITS1	F2	FGCZ	2017-12-10	p2320_4005		F4	C2	PowerSoil	2x250
ITS_392	Fungi	CCTATCCT	CGCTCATT	VIL	2017-06-21	FR	900.8	45.4565	6.53055	VIL2	R	epiphyte	microbiome_survey	Fragaria vesca		ITS1	F2					F4	C3	PowerSoil	2x250
ITS_403	Fungi	CCTATCCT	GAGATTCC	VIL	2017-06-21	FR	900.8	45.4562	6.53086	VIL5	R	endophyte	microbiome_survey	Fragaria vesca		ITS1	F2					F4	C4	PowerSoil	2x250
ITS_414	Fungi	CCTATCCT	ATTCAGAA	VIL	2017-06-21	FR	882.3	45.4558	6.53169	VIL8	L	epiphyte	microbiome_survey	Fragaria vesca		ITS1	F2					F4	C5	PowerSoil	2x250
ITS_424	Fungi	CCTATCCT	GAATTCGT	VRD	2017-07-17	AT	1031.8	46.7041	13.8044	VRD2	R	epiphyte	microbiome_survey	Fragaria vesca		ITS1	F2					F4	C6	PowerSoil	2x250
ITS_435	Fungi	CCTATCCT	CTGAAGCT	VRD	2017-07-17	AT	1016	46.7036	13.8047	VRD5	R	endophyte	microbiome_survey	Fragaria vesca		ITS1	F2					F4	C7	PowerSoil	2x250
ITS_446	Fungi	CCTATCCT	TAATGCGC	VRD	2017-07-17	AT	1024.3	46.7036	13.8051	VRD8	L	epiphyte	microbiome_survey	Fragaria vesca		ITS1	F2					F4	C8	PowerSoil	2x250
ITS_so6	Fungi	CCTATCCT	CGGCTATG	VIL	2017-06-21	FR	882.3	45.4558	6.53169	VIL-SO3	soil		microbiome_survey			ITS1	F2					F4	C9	PowerSoil	2x250
ITS_374	Fungi	GGCTCTGA	ATTACTCG	VAL	2017-06-13	CH	1131.6	46.7857	9.31033	VAL6	L	epiphyte	microbiome_survey	Fragaria vesca		ITS1	F2	FGCZ	2017-12-10	p2320_4005		F4	D1	PowerSoil	2x250
ITS_so15	Fungi	GGCTCTGA	TCCGCGAA	DUR	2017-06-12	CH	748	47.3351	7.54218	DUR-SO3	soil		microbiome_survey			ITS1	F2					F4	D10	PowerSoil	2x250
ITS_so23	Fungi	GGCTCTGA	TCTCGCGC	RIE	2017-06-13	CH	1155.4	47.2231	9.09303	RIE-SO2	soil		microbiome_survey			ITS1	F2					F4	D11	PowerSoil	2x250
ITS_so31	Fungi	GGCTCTGA	AGCGATAG	GLU	2017-06-19	IT	1229.7	46.6404	10.5549	GLU-SO1	soil		microbiome_survey			ITS1	F2					F4	D12	PowerSoil	2x250
ITS_383	Fungi	GGCTCTGA	TCCGGAGA	VAL	2017-06-13	CH	1131	46.7856	9.30984	VAL8	R	endophyte	microbiome_survey	Fragaria vesca		ITS1	F2	FGCZ	2017-12-10	p2320_4005		F4	D2	PowerSoil	2x250
ITS_394	Fungi	GGCTCTGA	CGCTCATT	VIL	2017-06-21	FR	900.8	45.4564	6.53061	VIL3	L	epiphyte	microbiome_survey	Fragaria vesca		ITS1	F2					F4	D3	PowerSoil	2x250
ITS_404	Fungi	GGCTCTGA	GAGATTCC	VIL	2017-06-21	FR	900.8	45.4562	6.53086	VIL5	R	epiphyte	microbiome_survey	Fragaria vesca		ITS1	F2					F4	D4	PowerSoil	2x250
ITS_415	Fungi	GGCTCTGA	ATTCAGAA	VIL	2017-06-21	FR	882.3	45.4558	6.53169	VIL8	R	endophyte	microbiome_survey	Fragaria vesca		ITS1	F2					F4	D5	PowerSoil	2x250
ITS_426	Fungi	GGCTCTGA	GAATTCGT	VRD	2017-07-17	AT	1020.8	46.7039	13.8045	VRD3	L	epiphyte	microbiome_survey	Fragaria vesca		ITS1	F2					F4	D6	PowerSoil	2x250
ITS_436	Fungi	GGCTCTGA	CTGAAGCT	VRD	2017-07-17	AT	1016	46.7036	13.8047	VRD5	R	epiphyte	microbiome_survey	Fragaria vesca		ITS1	F2					F4	D7	PowerSoil	2x250
ITS_447	Fungi	GGCTCTGA	TAATGCGC	VRD	2017-07-17	AT	1024.3	46.7036	13.8051	VRD8	R	endophyte	microbiome_survey	Fragaria vesca		ITS1	F2					F4	D8	PowerSoil	2x250
ITS_so7	Fungi	GGCTCTGA	CGGCTATG	SCG	2017-06-21	CH	990.5	46.4392	6.16092	SCG-SO1	soil		microbiome_survey			ITS1	F2					F4	D9	PowerSoil	2x250
ITS_375	Fungi	AGGCGAAG	ATTACTCG	VAL	2017-06-13	CH	1131.6	46.7857	9.31033	VAL6	R	endophyte	microbiome_survey	Fragaria vesca		ITS1	F2	FGCZ	2017-12-10	p2320_4005		F4	E1	PowerSoil	2x250
ITS_so16	Fungi	AGGCGAAG	TCCGCGAA	THAL	2017-06-12	CH	1089.1	47.2879	7.6633	THAL-SO1	soil		microbiome_survey			ITS1	F2					F4	E10	PowerSoil	2x250
ITS_so24	Fungi	AGGCGAAG	TCTCGCGC	RIE	2017-06-13	CH	1134.5	47.2229	9.09273	RIE-SO3	soil		microbiome_survey			ITS1	F2					F4	E11	PowerSoil	2x250
ITS_so32	Fungi	AGGCGAAG	AGCGATAG	GLU	2017-06-19	IT	1229.7	46.6406	10.5549	GLU-SO2	soil		microbiome_survey			ITS1	F2					F4	E12	PowerSoil	2x250
ITS_384	Fungi	AGGCGAAG	TCCGGAGA	VAL	2017-06-13	CH	1131	46.7856	9.30984	VAL8	R	epiphyte	microbiome_survey	Fragaria vesca		ITS1	F2	FGCZ	2017-12-10	p2320_4005		F4	E2	PowerSoil	2x250
ITS_395	Fungi	AGGCGAAG	CGCTCATT	VIL	2017-06-21	FR	900.8	45.4564	6.53061	VIL3	R	endophyte	microbiome_survey	Fragaria vesca		ITS1	F2					F4	E3	PowerSoil	2x250
ITS_406	Fungi	AGGCGAAG	GAGATTCC	VIL	2017-06-21	FR	900.8	45.456	6.5313	VIL6	L	epiphyte	microbiome_survey	Fragaria vesca		ITS1	F2					F4	E4	PowerSoil	2x250
ITS_416	Fungi	AGGCGAAG	ATTCAGAA	VIL	2017-06-21	FR	882.3	45.4558	6.53169	VIL8	R	epiphyte	microbiome_survey	Fragaria vesca		ITS1	F2					F4	E5	PowerSoil	2x250
ITS_427	Fungi	AGGCGAAG	GAATTCGT	VRD	2017-07-17	AT	1020.8	46.7039	13.8045	VRD3	R	endophyte	microbiome_survey	Fragaria vesca		ITS1	F2					F4	E6	PowerSoil	2x250
ITS_438	Fungi	AGGCGAAG	CTGAAGCT	VRD	2017-07-17	AT	1029.5	46.7036	13.8048	VRD6	L	epiphyte	microbiome_survey	Fragaria vesca		ITS1	F2					F4	E7	PowerSoil	2x250
ITS_448	Fungi	AGGCGAAG	TAATGCGC	VRD	2017-07-17	AT	1024.3	46.7036	13.8051	VRD8	R	epiphyte	microbiome_survey	Fragaria vesca		ITS1	F2					F4	E8	PowerSoil	2x250
ITS_so8	Fungi	AGGCGAAG	CGGCTATG	SCG	2017-06-21	CH	990.5	46.4394	6.16047	SCG-SO2	soil		microbiome_survey			ITS1	F2					F4	E9	PowerSoil	2x250
ITS_376	Fungi	TAATCTTA	ATTACTCG	VAL	2017-06-13	CH	1131.6	46.7857	9.31033	VAL6	R	epiphyte	microbiome_survey	Fragaria vesca		ITS1	F2	FGCZ	2017-12-10	p2320_4005		F4	F1	PowerSoil	2x250
ITS_so17	Fungi	TAATCTTA	TCCGCGAA	THAL	2017-06-12	CH	1095.8	47.288	7.66325	THAL-SO2	soil		microbiome_survey			ITS1	F2					F4	F10	PowerSoil	2x250
ITS_so25	Fungi	TAATCTTA	TCTCGCGC	VAL	2017-06-13	CH	1146	46.7864	9.31179	VAL-SO1	soil		microbiome_survey			ITS1	F2					F4	F11	PowerSoil	2x250
ITS_so33	Fungi	TAATCTTA	AGCGATAG	GLU	2017-06-19	IT	1229.7	46.6406	10.5545	GLU-SO3	soil		microbiome_survey			ITS1	F2					F4	F12	PowerSoil	2x250
ITS_386	Fungi	TAATCTTA	TCCGGAGA	VIL	2017-06-21	FR	900.8	45.4565	6.53031	VIL1	L	epiphyte	microbiome_survey	Fragaria vesca		ITS1	F2	FGCZ	2017-12-10	p2320_4005		F4	F2	PowerSoil	2x250
ITS_396	Fungi	TAATCTTA	CGCTCATT	VIL	2017-06-21	FR	900.8	45.4564	6.53061	VIL3	R	epiphyte	microbiome_survey	Fragaria vesca		ITS1	F2					F4	F3	PowerSoil	2x250
ITS_407	Fungi	TAATCTTA	GAGATTCC	VIL	2017-06-21	FR	900.8	45.456	6.5313	VIL6	R	endophyte	microbiome_survey	Fragaria vesca		ITS1	F2					F4	F4	PowerSoil	2x250
ITS_418	Fungi	TAATCTTA	ATTCAGAA	VRD	2017-07-17	AT	1030.3	46.7043	13.8047	VRD1	L	epiphyte	microbiome_survey	Fragaria vesca		ITS1	F2					F4	F5	PowerSoil	2x250
ITS_428	Fungi	TAATCTTA	GAATTCGT	VRD	2017-07-17	AT	1020.8	46.7039	13.8045	VRD3	R	epiphyte	microbiome_survey	Fragaria vesca		ITS1	F2					F4	F6	PowerSoil	2x250
ITS_439	Fungi	TAATCTTA	CTGAAGCT	VRD	2017-07-17	AT	1029.5	46.7036	13.8048	VRD6	R	endophyte	microbiome_survey	Fragaria vesca		ITS1	F2					F4	F7	PowerSoil	2x250
ITS_so1	Fungi	TAATCTTA	TAATGCGC	SOZ	2017-06-21	FR	1070.8	45.8357	6.10245	SOZ-SO1	soil		microbiome_survey			ITS1	F2					F4	F8	PowerSoil	2x250
ITS_so9	Fungi	TAATCTTA	CGGCTATG	SCG	2017-06-21	CH	1137.9	46.4386	6.15895	SCG-SO3	soil		microbiome_survey			ITS1	F2					F4	F9	PowerSoil	2x250
ITS_378	Fungi	CAGGACGT	ATTACTCG	VAL	2017-06-13	CH	1136.3	46.7856	9.31011	VAL7	L	epiphyte	microbiome_survey	Fragaria vesca		ITS1	F2	FGCZ	2017-12-10	p2320_4005		F4	G1	PowerSoil	2x250
ITS_so18	Fungi	CAGGACGT	TCCGCGAA	THAL	2017-06-12	CH	1096.2	47.288	7.66295	THAL-SO3	soil		microbiome_survey			ITS1	F2					F4	G10	PowerSoil	2x250
ITS_so26	Fungi	CAGGACGT	TCTCGCGC	VAL	2017-06-13	CH	1146	46.7862	9.31176	VAL-SO2	soil		microbiome_survey			ITS1	F2					F4	G11	PowerSoil	2x250
ITS_387	Fungi	CAGGACGT	TCCGGAGA	VIL	2017-06-21	FR	900.8	45.4565	6.53031	VIL1	R	endophyte	microbiome_survey	Fragaria vesca		ITS1	F2					F4	G2	PowerSoil	2x250
ITS_398	Fungi	CAGGACGT	CGCTCATT	VIL	2017-06-21	FR	900.8	45.4563	6.53084	VIL4	L	epiphyte	microbiome_survey	Fragaria vesca		ITS1	F2					F4	G3	PowerSoil	2x250
ITS_408	Fungi	CAGGACGT	GAGATTCC	VIL	2017-06-21	FR	900.8	45.456	6.5313	VIL6	R	epiphyte	microbiome_survey	Fragaria vesca		ITS1	F2					F4	G4	PowerSoil	2x250
ITS_419	Fungi	CAGGACGT	ATTCAGAA	VRD	2017-07-17	AT	1030.3	46.7043	13.8047	VRD1	R	endophyte	microbiome_survey	Fragaria vesca		ITS1	F2					F4	G5	PowerSoil	2x250
ITS_430	Fungi	CAGGACGT	GAATTCGT	VRD	2017-07-17	AT	1035.3	46.7038	13.8042	VRD4	L	epiphyte	microbiome_survey	Fragaria vesca		ITS1	F2					F4	G6	PowerSoil	2x250
ITS_440	Fungi	CAGGACGT	CTGAAGCT	VRD	2017-07-17	AT	1029.5	46.7036	13.8048	VRD6	R	epiphyte	microbiome_survey	Fragaria vesca		ITS1	F2					F4	G7	PowerSoil	2x250
ITS_so2	Fungi	CAGGACGT	TAATGCGC	SOZ	2017-06-21	FR	928.05	45.8361	6.10205	SOZ-SO2	soil		microbiome_survey			ITS1	F2					F4	G8	PowerSoil	2x250
ITS_so10	Fungi	CAGGACGT	CGGCTATG	GTR	2017-06-14	CH	1117.8	46.7482	7.34509	GTR-SO1	soil		microbiome_survey			ITS1	F2					F4	G9	PowerSoil	2x250
ITS_379	Fungi	GTACTGAC	ATTACTCG	VAL	2017-06-13	CH	1136.3	46.7856	9.31011	VAL7	R	endophyte	microbiome_survey	Fragaria vesca		ITS1	F2	FGCZ	2017-12-10	p2320_4005		F4	H1	PowerSoil	2x250
ITS_so19	Fungi	GTACTGAC	TCCGCGAA	AMB	2017-06-20	CH	1040.3	47	8.00486	AMB-SO1	soil		microbiome_survey			ITS1	F2					F4	H10	PowerSoil	2x250
ITS_so27	Fungi	GTACTGAC	TCTCGCGC	VAL	2017-06-13	CH	1128.9	46.7856	9.30984	VAL-SO3	soil		microbiome_survey			ITS1	F2					F4	H11	PowerSoil	2x250
ITS_388	Fungi	GTACTGAC	TCCGGAGA	VIL	2017-06-21	FR	900.8	45.4565	6.53031	VIL1	R	epiphyte	microbiome_survey	Fragaria vesca		ITS1	F2					F4	H2	PowerSoil	2x250
ITS_399	Fungi	GTACTGAC	CGCTCATT	VIL	2017-06-21	FR	900.8	45.4563	6.53084	VIL4	R	endophyte	microbiome_survey	Fragaria vesca		ITS1	F2					F4	H3	PowerSoil	2x250
ITS_410	Fungi	GTACTGAC	GAGATTCC	VIL	2017-06-21	FR	882.3	45.456	6.53155	VIL7	L	epiphyte	microbiome_survey	Fragaria vesca		ITS1	F2					F4	H4	PowerSoil	2x250
ITS_420	Fungi	GTACTGAC	ATTCAGAA	VRD	2017-07-17	AT	1030.3	46.7043	13.8047	VRD1	R	epiphyte	microbiome_survey	Fragaria vesca		ITS1	F2					F4	H5	PowerSoil	2x250
ITS_431	Fungi	GTACTGAC	GAATTCGT	VRD	2017-07-17	AT	1035.3	46.7038	13.8042	VRD4	R	endophyte	microbiome_survey	Fragaria vesca		ITS1	F2					F4	H6	PowerSoil	2x250
ITS_442	Fungi	GTACTGAC	CTGAAGCT	VRD	2017-07-17	AT	1023.3	46.7035	13.8052	VRD7	L	epiphyte	microbiome_survey	Fragaria vesca		ITS1	F2					F4	H7	PowerSoil	2x250
ITS_so3	Fungi	GTACTGAC	TAATGCGC	SOZ	2017-06-21	FR	1012.4	45.8367	6.10139	SOZ-SO3	soil		microbiome_survey			ITS1	F2					F4	H8	PowerSoil	2x250
ITS_so11	Fungi	GTACTGAC	CGGCTATG	GTR	2017-06-14	CH	1124.1	46.7471	7.34522	GTR-SO2	soil		microbiome_survey			ITS1	F2					F4	H9	PowerSoil	2x250
ITS_so34	Fungi	TGAACCTT	GTCGTGAT	PER	2017-06-16	AT	1005.6	47.4291	11.6846	PER-SO1	soil		microbiome_survey			ITS1	F2					F5	A1	PowerSoil	2x250
ITS_249	Fungi	TGAACCTT	TGGTCACA	RIE	2017-06-13	CH	1120.9	47.2227	9.09252	RIE7	L	endophyte	microbiome_survey	Fragaria vesca		ITS1	F2	FGCZ	2017-12-10	p2320_4005		F5	A10	PowerSoil	2x250
ITS_281	Fungi	TGAACCTT	TGCCTCTT	SCG	2017-06-21	CH	1137.9	46.4386	6.15895	SCG7	L	endophyte	microbiome_survey	Fragaria vesca		ITS1	F2	FGCZ	2017-12-10	p2320_4005		F5	A11	PowerSoil	2x250
ITS_317	Fungi	TGAACCTT	CCACTCCT	SOZ	2017-06-21	FR	1012.4	45.8367	6.10139	SOZ8	L	endophyte	microbiome_survey	Fragaria vesca		ITS1	F2	FGCZ	2017-12-10	p2320_4005		F5	A12	PowerSoil	2x250
ITS_25	Fungi	TGAACCTT	TGGATCTG	AMB	2017-06-20	CH	997.2	47.0001	8.00479	AMB7	L	endophyte	microbiome_survey	Fragaria vesca		ITS1	F2	FGCZ	2017-12-10	p2320_4005		F5	A3	PowerSoil	2x250
ITS_57	Fungi	TGAACCTT	GCTCAGGA	DUR	2017-06-12	CH	771.9	47.3354	7.54197	DUR7	L	endophyte	microbiome_survey	Fragaria vesca		ITS1	F2	FGCZ	2017-12-10	p2320_4005		F5	A4	PowerSoil	2x250
ITS_89	Fungi	TGAACCTT	AGGAGTCC	FAS	2017-07-17	AT	942.4	46.7524	13.7549	FAS7	L	endophyte	microbiome_survey	Fragaria vesca		ITS1	F2	FGCZ	2017-12-10	p2320_4005		F5	A5	PowerSoil	2x250
ITS_121	Fungi	TGAACCTT	CATGCCTA	GLU	2017-06-19	IT	1229.7	46.6406	10.5543	GLU7	L	endophyte	microbiome_survey	Fragaria vesca		ITS1	F2	FGCZ	2017-12-10	p2320_4005		F5	A6	PowerSoil	2x250
ITS_153	Fungi	TGAACCTT	GTAGAGAG	GTR	2017-06-14	CH	1109.6	46.7476	7.34571	GTR7	L	endophyte	microbiome_survey	Fragaria vesca		ITS1	F2	FGCZ	2017-12-10	p2320_4005		F5	A7	PowerSoil	2x250
ITS_185	Fungi	TGAACCTT	CCTCTCTG	LHE	2017-06-16	AT	1052	46.751	12.5311	LHE7	L	endophyte	microbiome_survey	Fragaria vesca		ITS1	F2	FGCZ	2017-12-10	p2320_4005		F5	A8	PowerSoil	2x250
ITS_217	Fungi	TGAACCTT	AGCGTAGC	PER	2017-06-16	AT	1044.5	47.4283	11.6844	PER7	L	endophyte	microbiome_survey	Fragaria vesca		ITS1	F2	FGCZ	2017-12-10	p2320_4005		F5	A9	PowerSoil	2x250
ITS_so35	Fungi	TGCTAAGT	GTCGTGAT	PER	2017-06-16	AT	1031.6	47.4287	11.6839	PER-SO2	soil		microbiome_survey			ITS1	F2					F5	B1	PowerSoil	2x250
ITS_253	Fungi	TGCTAAGT	TGGTCACA	RIE	2017-06-13	CH	1137	47.2229	9.09253	RIE8	L	endophyte	microbiome_survey	Fragaria vesca		ITS1	F2	FGCZ	2017-12-10	p2320_4005		F5	B10	PowerSoil	2x250
ITS_285	Fungi	TGCTAAGT	TGCCTCTT	SCG	2017-06-21	CH	990.5	46.4388	6.16015	SCG8	L	endophyte	microbiome_survey	Fragaria vesca		ITS1	F2	FGCZ	2017-12-10	p2320_4005		F5	B11	PowerSoil	2x250
ITS_321	Fungi	TGCTAAGT	CCACTCCT	THAL	2017-06-12	CH	1088.9	47.2878	7.6633	THAL1	L	endophyte	microbiome_survey	Fragaria vesca		ITS1	F2	FGCZ	2017-12-10	p2320_4005		F5	B12	PowerSoil	2x250
ITS_so42	Fungi	TGCTAAGT	ACCACTGT	VRD	2017-07-17	AT	1023.3	46.7035	13.8052	VRD-SO3	soil		microbiome_survey			ITS1	F2					F5	B2	PowerSoil	2x250
ITS_29	Fungi	TGCTAAGT	TGGATCTG	AMB	2017-06-20	CH	1012.5	46.9997	8.005	AMB8	L	endophyte	microbiome_survey	Fragaria vesca		ITS1	F2	FGCZ	2017-12-10	p2320_4005		F5	B3	PowerSoil	2x250
ITS_61	Fungi	TGCTAAGT	GCTCAGGA	DUR	2017-06-12	CH	750.4	47.3352	7.54213	DUR8	L	endophyte	microbiome_survey	Fragaria vesca		ITS1	F2	FGCZ	2017-12-10	p2320_4005		F5	B4	PowerSoil	2x250
ITS_93	Fungi	TGCTAAGT	AGGAGTCC	FAS	2017-07-17	AT	942	46.7524	13.755	FAS8	L	endophyte	microbiome_survey	Fragaria vesca		ITS1	F2	FGCZ	2017-12-10	p2320_4005		F5	B5	PowerSoil	2x250
ITS_125	Fungi	TGCTAAGT	CATGCCTA	GLU	2017-06-19	IT	1229.7	46.6406	10.5545	GLU8	L	endophyte	microbiome_survey	Fragaria vesca		ITS1	F2	FGCZ	2017-12-10	p2320_4005		F5	B6	PowerSoil	2x250
ITS_157	Fungi	TGCTAAGT	GTAGAGAG	GTR	2017-06-14	CH	1113.6	46.7483	7.34516	GTR8	L	endophyte	microbiome_survey	Fragaria vesca		ITS1	F2	FGCZ	2017-12-10	p2320_4005		F5	B7	PowerSoil	2x250
ITS_189	Fungi	TGCTAAGT	CCTCTCTG	LHE	2017-06-16	AT	1039	46.7509	12.5312	LHE8	L	endophyte	microbiome_survey	Fragaria vesca		ITS1	F2	FGCZ	2017-12-10	p2320_4005		F5	B8	PowerSoil	2x250
ITS_221	Fungi	TGCTAAGT	AGCGTAGC	PER	2017-06-16	AT	1053.5	47.4284	11.6849	PER8	L	endophyte	microbiome_survey	Fragaria vesca		ITS1	F2	FGCZ	2017-12-10	p2320_4005		F5	B9	PowerSoil	2x250
ITS_so36	Fungi	TGTTCTCT	GTCGTGAT	PER	2017-06-16	AT	1044.8	47.4283	11.6845	PER-SO3	soil		microbiome_survey			ITS1	F2					F5	C1	PowerSoil	2x250
ITS_257	Fungi	TGTTCTCT	TGGTCACA	SCG	2017-06-21	CH	990.5	46.4392	6.16092	SCG1	L	endophyte	microbiome_survey	Fragaria vesca		ITS1	F2	FGCZ	2017-12-10	p2320_4005		F5	C10	PowerSoil	2x250
ITS_289	Fungi	TGTTCTCT	TGCCTCTT	SOZ	2017-06-21	FR	1070.8	45.8357	6.10245	SOZ1	L	endophyte	microbiome_survey	Fragaria vesca		ITS1	F2	FGCZ	2017-12-10	p2320_4005		F5	C11	PowerSoil	2x250
ITS_325	Fungi	TGTTCTCT	CCACTCCT	THAL	2017-06-12	CH	1096.5	47.2877	7.66311	THAL2	L	endophyte	microbiome_survey	Fragaria vesca		ITS1	F2	FGCZ	2017-12-10	p2320_4005		F5	C12	PowerSoil	2x250
ITS_1	Fungi	TGTTCTCT	ACCACTGT	AMB	2017-06-20	CH	1040.3	47	8.00486	AMB1	L	endophyte	microbiome_survey	Fragaria vesca		ITS1	F2	FGCZ	2017-12-10	p2320_4005		F5	C2	PowerSoil	2x250
ITS_33	Fungi	TGTTCTCT	TGGATCTG	DUR	2017-06-12	CH	764.56	47.3351	7.53806	DUR1	L	endophyte	microbiome_survey	Fragaria vesca		ITS1	F2	FGCZ	2017-12-10	p2320_4005		F5	C3	PowerSoil	2x250
ITS_65	Fungi	TGTTCTCT	GCTCAGGA	FAS	2017-07-17	AT	942.3	46.7528	13.7552	FAS1	L	endophyte	microbiome_survey	Fragaria vesca		ITS1	F2	FGCZ	2017-12-10	p2320_4005		F5	C4	PowerSoil	2x250
ITS_97	Fungi	TGTTCTCT	AGGAGTCC	GLU	2017-06-19	IT	1229.7	46.6404	10.5549	GLU1	L	endophyte	microbiome_survey	Fragaria vesca		ITS1	F2	FGCZ	2017-12-10	p2320_4005		F5	C5	PowerSoil	2x250
ITS_129	Fungi	TGTTCTCT	CATGCCTA	GTR	2017-06-14	CH	1122.6	46.7482	7.34509	GTR1	L	endophyte	microbiome_survey	Fragaria vesca		ITS1	F2	FGCZ	2017-12-10	p2320_4005		F5	C6	PowerSoil	2x250
ITS_161	Fungi	TGTTCTCT	GTAGAGAG	LHE	2017-06-16	AT	1048.6	46.7516	12.5286	LHE1	L	endophyte	microbiome_survey	Fragaria vesca		ITS1	F2	FGCZ	2017-12-10	p2320_4005		F5	C7	PowerSoil	2x250
ITS_193	Fungi	TGTTCTCT	CCTCTCTG	PER	2017-06-16	AT	1027.9	47.429	11.6847	PER1	L	endophyte	microbiome_survey	Fragaria vesca		ITS1	F2	FGCZ	2017-12-10	p2320_4005		F5	C8	PowerSoil	2x250
ITS_225	Fungi	TGTTCTCT	AGCGTAGC	RIE	2017-06-13	CH	1121.2	47.2233	9.09249	RIE1	L	endophyte	microbiome_survey	Fragaria vesca		ITS1	F2	FGCZ	2017-12-10	p2320_4005		F5	C9	PowerSoil	2x250
ITS_so37	Fungi	TAAGACAC	GTCGTGAT	FAS	2017-07-17	AT	942.3	46.7528	13.7552	FAS-SO1	soil		microbiome_survey			ITS1	F2					F5	D1	PowerSoil	2x250
ITS_261	Fungi	TAAGACAC	TGGTCACA	SCG	2017-06-21	CH	990.5	46.4393	6.16092	SCG2	L	endophyte	microbiome_survey	Fragaria vesca		ITS1	F2	FGCZ	2017-12-10	p2320_4005		F5	D10	PowerSoil	2x250
ITS_293	Fungi	TAAGACAC	TGCCTCTT	SOZ	2017-06-21	FR	1070.8	45.8356	6.10227	SOZ2	L	endophyte	microbiome_survey	Fragaria vesca		ITS1	F2	FGCZ	2017-12-10	p2320_4005		F5	D11	PowerSoil	2x250
ITS_329	Fungi	TAAGACAC	CCACTCCT	THAL	2017-06-12	CH	1095	47.2879	7.66321	THAL3	L	endophyte	microbiome_survey	Fragaria vesca		ITS1	F2	FGCZ	2017-12-10	p2320_4005		F5	D12	PowerSoil	2x250
ITS_5	Fungi	TAAGACAC	ACCACTGT	AMB	2017-06-20	CH	997.4	47.0006	8.00464	AMB2	L	endophyte	microbiome_survey	Fragaria vesca		ITS1	F2	FGCZ	2017-12-10	p2320_4005		F5	D2	PowerSoil	2x250
ITS_37	Fungi	TAAGACAC	TGGATCTG	DUR	2017-06-12	CH	774.9	47.3353	7.53771	DUR2	L	endophyte	microbiome_survey	Fragaria vesca		ITS1	F2	FGCZ	2017-12-10	p2320_4005		F5	D3	PowerSoil	2x250
ITS_69	Fungi	TAAGACAC	GCTCAGGA	FAS	2017-07-17	AT	948.9	46.7527	13.7551	FAS2	L	endophyte	microbiome_survey	Fragaria vesca		ITS1	F2	FGCZ	2017-12-10	p2320_4005		F5	D4	PowerSoil	2x250
ITS_101	Fungi	TAAGACAC	AGGAGTCC	GLU	2017-06-19	IT	1229.7	46.6405	10.5548	GLU2	L	endophyte	microbiome_survey	Fragaria vesca		ITS1	F2	FGCZ	2017-12-10	p2320_4005		F5	D5	PowerSoil	2x250
ITS_133	Fungi	TAAGACAC	CATGCCTA	GTR	2017-06-14	CH	1117.8	46.7482	7.34512	GTR2	L	endophyte	microbiome_survey	Fragaria vesca		ITS1	F2	FGCZ	2017-12-10	p2320_4005		F5	D6	PowerSoil	2x250
ITS_165	Fungi	TAAGACAC	GTAGAGAG	LHE	2017-06-16	AT	1035.3	46.7515	12.5285	LHE2	L	endophyte	microbiome_survey	Fragaria vesca		ITS1	F2	FGCZ	2017-12-10	p2320_4005		F5	D7	PowerSoil	2x250
ITS_197	Fungi	TAAGACAC	CCTCTCTG	PER	2017-06-16	AT	1025.6	47.429	11.6843	PER2	L	endophyte	microbiome_survey	Fragaria vesca		ITS1	F2	FGCZ	2017-12-10	p2320_4005		F5	D8	PowerSoil	2x250
ITS_229	Fungi	TAAGACAC	AGCGTAGC	RIE	2017-06-13	CH	1122.7	47.2233	9.0928	RIE2	L	endophyte	microbiome_survey	Fragaria vesca		ITS1	F2	FGCZ	2017-12-10	p2320_4005		F5	D9	PowerSoil	2x250
ITS_so38	Fungi	CTAATCGA	GTCGTGAT	FAS	2017-07-17	AT	941.8	46.7525	13.7549	FAS-SO2	soil		microbiome_survey			ITS1	F2					F5	E1	PowerSoil	2x250
ITS_265	Fungi	CTAATCGA	TGGTCACA	SCG	2017-06-21	CH	990.5	46.4393	6.16062	SCG3	L	endophyte	microbiome_survey	Fragaria vesca		ITS1	F2	FGCZ	2017-12-10	p2320_4005		F5	E10	PowerSoil	2x250
ITS_297	Fungi	CTAATCGA	TGCCTCTT	SOZ	2017-06-21	FR	928.05	45.8358	6.10223	SOZ3	L	endophyte	microbiome_survey	Fragaria vesca		ITS1	F2	FGCZ	2017-12-10	p2320_4005		F5	E11	PowerSoil	2x250
ITS_333	Fungi	CTAATCGA	CCACTCCT	THAL	2017-06-12	CH	1095.8	47.288	7.66325	THAL4	L	endophyte	microbiome_survey	Fragaria vesca		ITS1	F2	FGCZ	2017-12-10	p2320_4005		F5	E12	PowerSoil	2x250
ITS_9	Fungi	CTAATCGA	ACCACTGT	AMB	2017-06-20	CH	992.7	47.0007	8.00482	AMB3	L	endophyte	microbiome_survey	Fragaria vesca		ITS1	F2	FGCZ	2017-12-10	p2320_4005		F5	E2	PowerSoil	2x250
ITS_41	Fungi	CTAATCGA	TGGATCTG	DUR	2017-06-12	CH	804.7	47.3359	7.54075	DUR3	L	endophyte	microbiome_survey	Fragaria vesca		ITS1	F2	FGCZ	2017-12-10	p2320_4005		F5	E3	PowerSoil	2x250
ITS_73	Fungi	CTAATCGA	GCTCAGGA	FAS	2017-07-17	AT	941.8	46.7525	13.7549	FAS3	L	endophyte	microbiome_survey	Fragaria vesca		ITS1	F2	FGCZ	2017-12-10	p2320_4005		F5	E4	PowerSoil	2x250
ITS_105	Fungi	CTAATCGA	AGGAGTCC	GLU	2017-06-19	IT	1176.5	46.6403	10.5551	GLU3	L	endophyte	microbiome_survey	Fragaria vesca		ITS1	F2	FGCZ	2017-12-10	p2320_4005		F5	E5	PowerSoil	2x250
ITS_137	Fungi	CTAATCGA	CATGCCTA	GTR	2017-06-14	CH	1120.5	46.7476	7.34543	GTR3	L	endophyte	microbiome_survey	Fragaria vesca		ITS1	F2	FGCZ	2017-12-10	p2320_4005		F5	E6	PowerSoil	2x250
ITS_169	Fungi	CTAATCGA	GTAGAGAG	LHE	2017-06-16	AT	1047.5	46.7516	12.5282	LHE3	L	endophyte	microbiome_survey	Fragaria vesca		ITS1	F2	FGCZ	2017-12-10	p2320_4005		F5	E7	PowerSoil	2x250
ITS_201	Fungi	CTAATCGA	CCTCTCTG	PER	2017-06-16	AT	1029.2	47.4289	11.6841	PER3	L	endophyte	microbiome_survey	Fragaria vesca		ITS1	F2	FGCZ	2017-12-10	p2320_4005		F5	E8	PowerSoil	2x250
ITS_233	Fungi	CTAATCGA	AGCGTAGC	RIE	2017-06-13	CH	1137.3	47.2233	9.09315	RIE3	L	endophyte	microbiome_survey	Fragaria vesca		ITS1	F2	FGCZ	2017-12-10	p2320_4005		F5	E9	PowerSoil	2x250
ITS_so39	Fungi	CTAGAACA	GTCGTGAT	FAS	2017-07-17	AT	942	46.7524	13.755	FAS-SO3	soil		microbiome_survey			ITS1	F2					F5	F1	PowerSoil	2x250
ITS_269	Fungi	CTAGAACA	TGGTCACA	SCG	2017-06-21	CH	990.5	46.4394	6.16047	SCG4	L	endophyte	microbiome_survey	Fragaria vesca		ITS1	F2	FGCZ	2017-12-10	p2320_4005		F5	F10	PowerSoil	2x250
ITS_301	Fungi	CTAGAACA	TGCCTCTT	SOZ	2017-06-21	FR	928.05	45.8361	6.10205	SOZ4	L	endophyte	microbiome_survey	Fragaria vesca		ITS1	F2	FGCZ	2017-12-10	p2320_4005		F5	F11	PowerSoil	2x250
ITS_337	Fungi	CTAGAACA	CCACTCCT	THAL	2017-06-12	CH	1092.5	47.2881	7.66322	THAL5	L	endophyte	microbiome_survey	Fragaria vesca		ITS1	F2	FGCZ	2017-12-10	p2320_4005		F5	F12	PowerSoil	2x250
ITS_13	Fungi	CTAGAACA	ACCACTGT	AMB	2017-06-20	CH	988.8	47.0006	8.00502	AMB4	L	endophyte	microbiome_survey	Fragaria vesca		ITS1	F2	FGCZ	2017-12-10	p2320_4005		F5	F2	PowerSoil	2x250
ITS_45	Fungi	CTAGAACA	TGGATCTG	DUR	2017-06-12	CH	800.8	47.336	7.541	DUR4	L	endophyte	microbiome_survey	Fragaria vesca		ITS1	F2	FGCZ	2017-12-10	p2320_4005		F5	F3	PowerSoil	2x250
ITS_77	Fungi	CTAGAACA	GCTCAGGA	FAS	2017-07-17	AT	951	46.7525	13.7547	FAS4	L	endophyte	microbiome_survey	Fragaria vesca		ITS1	F2	FGCZ	2017-12-10	p2320_4005		F5	F4	PowerSoil	2x250
ITS_109	Fungi	CTAGAACA	AGGAGTCC	GLU	2017-06-19	IT	1229.7	46.6406	10.5549	GLU4	L	endophyte	microbiome_survey	Fragaria vesca		ITS1	F2	FGCZ	2017-12-10	p2320_4005		F5	F5	PowerSoil	2x250
ITS_141	Fungi	CTAGAACA	CATGCCTA	GTR	2017-06-14	CH	1124.1	46.7471	7.34522	GTR4	L	endophyte	microbiome_survey	Fragaria vesca		ITS1	F2	FGCZ	2017-12-10	p2320_4005		F5	F6	PowerSoil	2x250
ITS_173	Fungi	CTAGAACA	GTAGAGAG	LHE	2017-06-16	AT	1040.9	46.752	12.5281	LHE4	L	endophyte	microbiome_survey	Fragaria vesca		ITS1	F2	FGCZ	2017-12-10	p2320_4005		F5	F7	PowerSoil	2x250
ITS_205	Fungi	CTAGAACA	CCTCTCTG	PER	2017-06-16	AT	1033.7	47.4289	11.6839	PER4	L	endophyte	microbiome_survey	Fragaria vesca		ITS1	F2	FGCZ	2017-12-10	p2320_4005		F5	F8	PowerSoil	2x250
ITS_237	Fungi	CTAGAACA	AGCGTAGC	RIE	2017-06-13	CH	1155.4	47.2231	9.09303	RIE4	L	endophyte	microbiome_survey	Fragaria vesca		ITS1	F2	FGCZ	2017-12-10	p2320_4005		F5	F9	PowerSoil	2x250
ITS_so40	Fungi	TAAGTTCC	GTCGTGAT	VRD	2017-07-17	AT	1030.3	46.7043	13.8047	VRD-SO1	soil		microbiome_survey			ITS1	F2					F5	G1	PowerSoil	2x250
ITS_273	Fungi	TAAGTTCC	TGGTCACA	SCG	2017-06-21	CH	1137.9	46.439	6.15958	SCG5	L	endophyte	microbiome_survey	Fragaria vesca		ITS1	F2	FGCZ	2017-12-10	p2320_4005		F5	G10	PowerSoil	2x250
ITS_17	Fungi	TAAGTTCC	ACCACTGT	AMB	2017-06-20	CH	990.2	47.0005	8.00493	AMB5	L	endophyte	microbiome_survey	Fragaria vesca		ITS1	F2	FGCZ	2017-12-10	p2320_4005		F5	G2	PowerSoil	2x250
ITS_49	Fungi	TAAGTTCC	TGGATCTG	DUR	2017-06-12	CH	788.4	47.3359	7.54195	DUR5	L	endophyte	microbiome_survey	Fragaria vesca		ITS1	F2	FGCZ	2017-12-10	p2320_4005		F5	G3	PowerSoil	2x250
ITS_81	Fungi	TAAGTTCC	GCTCAGGA	FAS	2017-07-17	AT	950.4	46.7523	13.7545	FAS5	L	endophyte	microbiome_survey	Fragaria vesca		ITS1	F2	FGCZ	2017-12-10	p2320_4005		F5	G4	PowerSoil	2x250
ITS_113	Fungi	TAAGTTCC	AGGAGTCC	GLU	2017-06-19	IT	1230	46.6404	10.5545	GLU5	L	endophyte	microbiome_survey	Fragaria vesca		ITS1	F2	FGCZ	2017-12-10	p2320_4005		F5	G5	PowerSoil	2x250
ITS_145	Fungi	TAAGTTCC	CATGCCTA	GTR	2017-06-14	CH	1122.6	46.7473	7.34572	GTR5	L	endophyte	microbiome_survey	Fragaria vesca		ITS1	F2	FGCZ	2017-12-10	p2320_4005		F5	G6	PowerSoil	2x250
ITS_177	Fungi	TAAGTTCC	GTAGAGAG	LHE	2017-06-16	AT	1034.6	46.7511	12.5309	LHE5	L	endophyte	microbiome_survey	Fragaria vesca		ITS1	F2	FGCZ	2017-12-10	p2320_4005		F5	G7	PowerSoil	2x250
ITS_209	Fungi	TAAGTTCC	CCTCTCTG	PER	2017-06-16	AT	1043.5	47.4283	11.6838	PER5	L	endophyte	microbiome_survey	Fragaria vesca		ITS1	F2	FGCZ	2017-12-10	p2320_4005		F5	G8	PowerSoil	2x250
ITS_241	Fungi	TAAGTTCC	AGCGTAGC	RIE	2017-06-13	CH	1135.1	47.2228	9.09307	RIE5	L	endophyte	microbiome_survey	Fragaria vesca		ITS1	F2	FGCZ	2017-12-10	p2320_4005		F5	G9	PowerSoil	2x250
ITS_so41	Fungi	TAGACCTA	GTCGTGAT	VRD	2017-07-17	AT	1035.3	46.7038	13.8042	VRD-SO2	soil		microbiome_survey			ITS1	F2					F5	H1	PowerSoil	2x250
ITS_277	Fungi	TAGACCTA	TGGTCACA	SCG	2017-06-21	CH	1137.9	46.4388	6.15917	SCG6	L	endophyte	microbiome_survey	Fragaria vesca		ITS1	F2	FGCZ	2017-12-10	p2320_4005		F5	H10	PowerSoil	2x250
ITS_313	Fungi	TAGACCTA	TGCCTCTT	SOZ	2017-06-21	FR	1012.4	45.8366	6.10156	SOZ7	L	endophyte	microbiome_survey	Fragaria vesca		ITS1	F2	FGCZ	2017-12-10	p2320_4005		F5	H11	PowerSoil	2x250
ITS_21	Fungi	TAGACCTA	ACCACTGT	AMB	2017-06-20	CH	991.3	47.0003	8.0049	AMB6	L	endophyte	microbiome_survey	Fragaria vesca		ITS1	F2	FGCZ	2017-12-10	p2320_4005		F5	H2	PowerSoil	2x250
ITS_53	Fungi	TAGACCTA	TGGATCTG	DUR	2017-06-12	CH	786.9	47.3356	7.54203	DUR6	L	endophyte	microbiome_survey	Fragaria vesca		ITS1	F2	FGCZ	2017-12-10	p2320_4005		F5	H3	PowerSoil	2x250
ITS_85	Fungi	TAGACCTA	GCTCAGGA	FAS	2017-07-17	AT	954.1	46.7522	13.7548	FAS6	L	endophyte	microbiome_survey	Fragaria vesca		ITS1	F2	FGCZ	2017-12-10	p2320_4005		F5	H4	PowerSoil	2x250
ITS_117	Fungi	TAGACCTA	AGGAGTCC	GLU	2017-06-19	IT	1229.7	46.6406	10.5545	GLU6	L	endophyte	microbiome_survey	Fragaria vesca		ITS1	F2	FGCZ	2017-12-10	p2320_4005		F5	H5	PowerSoil	2x250
ITS_149	Fungi	TAGACCTA	CATGCCTA	GTR	2017-06-14	CH	1123.2	46.7474	7.34584	GTR6	L	endophyte	microbiome_survey	Fragaria vesca		ITS1	F2	FGCZ	2017-12-10	p2320_4005		F5	H6	PowerSoil	2x250
ITS_181	Fungi	TAGACCTA	GTAGAGAG	LHE	2017-06-16	AT	1049.8	46.7513	12.5309	LHE6	L	endophyte	microbiome_survey	Fragaria vesca		ITS1	F2	FGCZ	2017-12-10	p2320_4005		F5	H7	PowerSoil	2x250
ITS_213	Fungi	TAGACCTA	CCTCTCTG	PER	2017-06-16	AT	1045	47.4283	11.6839	PER6	L	endophyte	microbiome_survey	Fragaria vesca		ITS1	F2	FGCZ	2017-12-10	p2320_4005		F5	H8	PowerSoil	2x250
ITS_245	Fungi	TAGACCTA	AGCGTAGC	RIE	2017-06-13	CH	1115.9	47.2228	9.09284	RIE6	L	endophyte	microbiome_survey	Fragaria vesca		ITS1	F2	FGCZ	2017-12-10	p2320_4005		F5	H9	PowerSoil	2x250
ITS_341	Fungi	TGAACCTT	ATTACTCG	THAL	2017-06-12	CH	1097.3	47.2881	7.66313	THAL6	L	endophyte	microbiome_survey	Fragaria vesca		ITS1	F2	FGCZ	2017-12-10	p2320_4005		F6	A1	PowerSoil	2x250
ITS_401	Fungi	TGAACCTT	CGCTCATT	VIL	2017-06-21	FR	900.8	45.4562	6.53086	VIL5	L	endophyte	microbiome_survey	Fragaria vesca		ITS1	F2					F6	A3	PowerSoil	2x250
ITS_433	Fungi	TGAACCTT	GAGATTCC	VRD	2017-07-17	AT	1016	46.7036	13.8047	VRD5	L	endophyte	microbiome_survey	Fragaria vesca		ITS1	F2					F6	A4	PowerSoil	2x250
ITS_s2CRM	Fungi	TGAACCTT	ATTCAGAA	CRM	2017-08-05	US	2722.2	40.8476	-110.819	CRM-SO2	soil		microbiome_survey			ITS1	F2					F6	A5	PowerSoil	2x250
ITS_s1MDN	Fungi	TGAACCTT	GAATTCGT	MIL	2017-08-01	US	2278.7	40.6394	-111.651	MIL-SO1	soil		microbiome_survey			ITS1	F2					F6	A6	PowerSoil	2x250
ITS_s3SLF	Fungi	TGAACCTT	CTGAAGCT	SLF	2017-08-01	US	2684.2	40.6019	-111.589	SLF-SO3	soil		microbiome_survey			ITS1	F2					F6	A7	PowerSoil	2x250
ITS_s2UINBC	Fungi	TGAACCTT	TAATGCGC	UINBC	2017-08-03	US	2186.2	40.6263	-111.177	UINBC-SO2	soil		microbiome_survey			ITS1	F2					F6	A8	PowerSoil	2x250
ITS_345	Fungi	TGCTAAGT	ATTACTCG	THAL	2017-06-12	CH	1096.6	47.288	7.66303	THAL7	L	endophyte	microbiome_survey	Fragaria vesca		ITS1	F2	FGCZ	2017-12-10	p2320_4005		F6	B1	PowerSoil	2x250
ITS_373	Fungi	TGCTAAGT	TCCGGAGA	VAL	2017-06-13	CH	1131.6	46.7857	9.31033	VAL6	L	endophyte	microbiome_survey	Fragaria vesca		ITS1	F2	FGCZ	2017-12-10	p2320_4005		F6	B2	PowerSoil	2x250
ITS_405	Fungi	TGCTAAGT	CGCTCATT	VIL	2017-06-21	FR	900.8	45.456	6.5313	VIL6	L	endophyte	microbiome_survey	Fragaria vesca		ITS1	F2					F6	B3	PowerSoil	2x250
ITS_437	Fungi	TGCTAAGT	GAGATTCC	VRD	2017-07-17	AT	1029.5	46.7036	13.8048	VRD6	L	endophyte	microbiome_survey	Fragaria vesca		ITS1	F2					F6	B4	PowerSoil	2x250
ITS_s3CRM	Fungi	TGCTAAGT	ATTCAGAA	CRM	2017-08-05	US	2729.5	40.8478	-110.818	CRM-SO3	soil		microbiome_survey			ITS1	F2					F6	B5	PowerSoil	2x250
ITS_s2MDN	Fungi	TGCTAAGT	GAATTCGT	MIL	2017-08-01	US	2283	40.6411	-111.65	MIL-SO2	soil		microbiome_survey			ITS1	F2					F6	B6	PowerSoil	2x250
ITS_s1SOP	Fungi	TGCTAAGT	CTGAAGCT	SOP	2017-08-03	US	2541.8	40.566	-111.041	SOP-SO1	soil		microbiome_survey			ITS1	F2					F6	B7	PowerSoil	2x250
ITS_s3UINBC	Fungi	TGCTAAGT	TAATGCGC	UINBC	2017-08-03	US	2166.2	40.6267	-111.177	UINBC-SO3	soil		microbiome_survey			ITS1	F2					F6	B8	PowerSoil	2x250
ITS_349	Fungi	TGTTCTCT	ATTACTCG	THAL	2017-06-12	CH	1098	47.288	7.66291	THAL8	L	endophyte	microbiome_survey	Fragaria vesca		ITS1	F2	FGCZ	2017-12-10	p2320_4005		F6	C1	PowerSoil	2x250
ITS_377	Fungi	TGTTCTCT	TCCGGAGA	VAL	2017-06-13	CH	1136.3	46.7856	9.31011	VAL7	L	endophyte	microbiome_survey	Fragaria vesca		ITS1	F2	FGCZ	2017-12-10	p2320_4005		F6	C2	PowerSoil	2x250
ITS_409	Fungi	TGTTCTCT	CGCTCATT	VIL	2017-06-21	FR	882.3	45.456	6.53155	VIL7	L	endophyte	microbiome_survey	Fragaria vesca		ITS1	F2					F6	C3	PowerSoil	2x250
ITS_441	Fungi	TGTTCTCT	GAGATTCC	VRD	2017-07-17	AT	1023.3	46.7035	13.8052	VRD7	L	endophyte	microbiome_survey	Fragaria vesca		ITS1	F2					F6	C4	PowerSoil	2x250
ITS_s1ECY	Fungi	TGTTCTCT	ATTCAGAA	ECY	2017-08-06	US	2223.5	40.8323	-111.651	ECY-SO1	soil		microbiome_survey			ITS1	F2					F6	C5	PowerSoil	2x250
ITS_s3MDN	Fungi	TGTTCTCT	GAATTCGT	MIL	2017-08-01	US	2275.9	40.6521	-111.648	MIL-SO3	soil		microbiome_survey			ITS1	F2					F6	C6	PowerSoil	2x250
ITS_s2SOP	Fungi	TGTTCTCT	CTGAAGCT	SOP	2017-08-03	US	2542.5	40.5661	-111.04	SOP-SO2	soil		microbiome_survey			ITS1	F2					F6	C7	PowerSoil	2x250
ITS_s1UINCG	Fungi	TGTTCTCT	TAATGCGC	UINCG	2017-08-05	US	2758	40.8004	-110.877	UINCG-SO1	soil		microbiome_survey			ITS1	F2					F6	C8	PowerSoil	2x250
ITS_353	Fungi	TAAGACAC	ATTACTCG	VAL	2017-06-13	CH	1118.4	46.7864	9.31179	VAL1	L	endophyte	microbiome_survey	Fragaria vesca		ITS1	F2	FGCZ	2017-12-10	p2320_4005		F6	D1	PowerSoil	2x250
ITS_381	Fungi	TAAGACAC	TCCGGAGA	VAL	2017-06-13	CH	1131	46.7856	9.30984	VAL8	L	endophyte	microbiome_survey	Fragaria vesca		ITS1	F2	FGCZ	2017-12-10	p2320_4005		F6	D2	PowerSoil	2x250
ITS_413	Fungi	TAAGACAC	CGCTCATT	VIL	2017-06-21	FR	882.3	45.4558	6.53169	VIL8	L	endophyte	microbiome_survey	Fragaria vesca		ITS1	F2					F6	D3	PowerSoil	2x250
ITS_445	Fungi	TAAGACAC	GAGATTCC	VRD	2017-07-17	AT	1024.3	46.7036	13.8051	VRD8	L	endophyte	microbiome_survey	Fragaria vesca		ITS1	F2					F6	D4	PowerSoil	2x250
ITS_s2ECY	Fungi	TAAGACAC	ATTCAGAA	ECY	2017-08-06	US	2212.5	40.8321	-111.651	ECY-SO2	soil		microbiome_survey			ITS1	F2					F6	D5	PowerSoil	2x250
ITS_s1SILV	Fungi	TAAGACAC	GAATTCGT	SILV	2017-08-04	US	2270.6	40.4989	-111.655	SILV-SO1	soil		microbiome_survey			ITS1	F2					F6	D6	PowerSoil	2x250
ITS_s3SOP	Fungi	TAAGACAC	CTGAAGCT	SOP	2017-08-03	US	2541.7	40.5654	-111.04	SOP-SO3	soil		microbiome_survey			ITS1	F2					F6	D7	PowerSoil	2x250
ITS_s2UINCG	Fungi	TAAGACAC	TAATGCGC	UINCG	2017-08-05	US	2755.8	40.7995	-110.875	UINCG-SO2	soil		microbiome_survey			ITS1	F2					F6	D8	PowerSoil	2x250
ITS_357	Fungi	CTAATCGA	ATTACTCG	VAL	2017-06-13	CH	1133	46.786	9.31229	VAL2	L	endophyte	microbiome_survey	Fragaria vesca		ITS1	F2	FGCZ	2017-12-10	p2320_4005		F6	E1	PowerSoil	2x250
ITS_385	Fungi	CTAATCGA	TCCGGAGA	VIL	2017-06-21	FR	900.8	45.4565	6.53031	VIL1	L	endophyte	microbiome_survey	Fragaria vesca		ITS1	F2	FGCZ	2017-12-10	p2320_4005		F6	E2	PowerSoil	2x250
ITS_417	Fungi	CTAATCGA	CGCTCATT	VRD	2017-07-17	AT	1030.3	46.7043	13.8047	VRD1	L	endophyte	microbiome_survey	Fragaria vesca		ITS1	F2					F6	E3	PowerSoil	2x250
ITS_s1CASC	Fungi	CTAATCGA	GAGATTCC	CASC	2017-08-04	US	2248.9	40.4344	-111.631	CASC-SO1	soil		microbiome_survey			ITS1	F2					F6	E4	PowerSoil	2x250
ITS_s3ECY	Fungi	CTAATCGA	ATTCAGAA	ECY	2017-08-06	US	2208.5	40.8324	-111.651	ECY-SO3	soil		microbiome_survey			ITS1	F2					F6	E5	PowerSoil	2x250
ITS_s2SILV	Fungi	CTAATCGA	GAATTCGT	SILV	2017-08-04	US	2296.8	40.5069	-111.658	SILV-SO2	soil		microbiome_survey			ITS1	F2					F6	E6	PowerSoil	2x250
ITS_s1TIB	Fungi	CTAATCGA	CTGAAGCT	TIB	2017-08-04	US	1967.8	40.4842	-111.639	TIB-SO1	soil		microbiome_survey			ITS1	F2					F6	E7	PowerSoil	2x250
ITS_s3UINCG	Fungi	CTAATCGA	TAATGCGC	UINCG	2017-08-05	US	2769.9	40.7995	-110.874	UINCG-SO3	soil		microbiome_survey			ITS1	F2					F6	E8	PowerSoil	2x250
ITS_361	Fungi	CTAGAACA	ATTACTCG	VAL	2017-06-13	CH	1143.8	46.7862	9.31206	VAL3	L	endophyte	microbiome_survey	Fragaria vesca		ITS1	F2	FGCZ	2017-12-10	p2320_4005		F6	F1	PowerSoil	2x250
ITS_389	Fungi	CTAGAACA	TCCGGAGA	VIL	2017-06-21	FR	900.8	45.4565	6.53055	VIL2	L	endophyte	microbiome_survey	Fragaria vesca		ITS1	F2					F6	F2	PowerSoil	2x250
ITS_421	Fungi	CTAGAACA	CGCTCATT	VRD	2017-07-17	AT	1031.8	46.7041	13.8044	VRD2	L	endophyte	microbiome_survey	Fragaria vesca		ITS1	F2					F6	F3	PowerSoil	2x250
ITS_s2CASC	Fungi	CTAGAACA	GAGATTCC	CASC	2017-08-04	US	2264.5	40.4338	-111.631	CASC-SO2	soil		microbiome_survey			ITS1	F2					F6	F4	PowerSoil	2x250
ITS_s1LAM	Fungi	CTAGAACA	ATTCAGAA	LAM	2017-08-06	US	2198	40.7164	-111.622	LAM-SO1	soil		microbiome_survey			ITS1	F2					F6	F5	PowerSoil	2x250
ITS_s3SILVna	Fungi	CTAGAACA	GAATTCGT	SILV	2017-08-04	US	2291.3	40.5073	-111.659	SILV-SO3	soil		microbiome_survey			ITS1	F2					F6	F6	PowerSoil	2x250
ITS_s2TIB	Fungi	CTAGAACA	CTGAAGCT	TIB	2017-08-04	US	1991.7	40.4839	-111.638	TIB-SO2	soil		microbiome_survey			ITS1	F2					F6	F7	PowerSoil	2x250
ITS_s1WP	Fungi	CTAGAACA	TAATGCGC	WP	2017-08-02	US	2343.5	40.5752	-111.681	WP-SO1	soil		microbiome_survey			ITS1	F2					F6	F8	PowerSoil	2x250
ITS_365	Fungi	TAAGTTCC	ATTACTCG	VAL	2017-06-13	CH	1146	46.7862	9.31176	VAL4	L	endophyte	microbiome_survey	Fragaria vesca		ITS1	F2	FGCZ	2017-12-10	p2320_4005		F6	G1	PowerSoil	2x250
ITS_393	Fungi	TAAGTTCC	TCCGGAGA	VIL	2017-06-21	FR	900.8	45.4564	6.53061	VIL3	L	endophyte	microbiome_survey	Fragaria vesca		ITS1	F2					F6	G2	PowerSoil	2x250
ITS_425	Fungi	TAAGTTCC	CGCTCATT	VRD	2017-07-17	AT	1020.8	46.7039	13.8045	VRD3	L	endophyte	microbiome_survey	Fragaria vesca		ITS1	F2					F6	G3	PowerSoil	2x250
ITS_s3CASC	Fungi	TAAGTTCC	GAGATTCC	CASC	2017-08-04	US	2270.3	40.434	-111.631	CASC-SO3	soil		microbiome_survey			ITS1	F2					F6	G4	PowerSoil	2x250
ITS_s2LAM	Fungi	TAAGTTCC	ATTCAGAA	LAM	2017-08-06	US	2200	40.7164	-111.623	LAM-SO2	soil		microbiome_survey			ITS1	F2					F6	G5	PowerSoil	2x250
ITS_s1SLF	Fungi	TAAGTTCC	GAATTCGT	SLF	2017-08-01	US	2685.4	40.6058	-111.589	SLF-SO1	soil		microbiome_survey			ITS1	F2					F6	G6	PowerSoil	2x250
ITS_s3TIB	Fungi	TAAGTTCC	CTGAAGCT	TIB	2017-08-04	US	1988.7	40.4852	-111.637	TIB-SO3	soil		microbiome_survey			ITS1	F2					F6	G7	PowerSoil	2x250
ITS_s2WP	Fungi	TAAGTTCC	TAATGCGC	WP	2017-08-02	US	2337.1	40.5743	-111.68	WP-SO2	soil		microbiome_survey			ITS1	F2					F6	G8	PowerSoil	2x250
ITS_369	Fungi	TAGACCTA	ATTACTCG	VAL	2017-06-13	CH	1145.3	46.7857	9.31027	VAL5	L	endophyte	microbiome_survey	Fragaria vesca		ITS1	F2	FGCZ	2017-12-10	p2320_4005		F6	H1	PowerSoil	2x250
ITS_397	Fungi	TAGACCTA	TCCGGAGA	VIL	2017-06-21	FR	900.8	45.4563	6.53084	VIL4	L	endophyte	microbiome_survey	Fragaria vesca		ITS1	F2					F6	H2	PowerSoil	2x250
ITS_429	Fungi	TAGACCTA	CGCTCATT	VRD	2017-07-17	AT	1035.3	46.7038	13.8042	VRD4	L	endophyte	microbiome_survey	Fragaria vesca		ITS1	F2					F6	H3	PowerSoil	2x250
ITS_s1CRM	Fungi	TAGACCTA	GAGATTCC	CRM	2017-08-05	US	2700.6	40.8479	-110.819	CRM-SO1	soil		microbiome_survey			ITS1	F2					F6	H4	PowerSoil	2x250
ITS_s3LAM	Fungi	TAGACCTA	ATTCAGAA	LAM	2017-08-06	US	2200	40.7164	-111.623	LAM-SO3	soil		microbiome_survey			ITS1	F2					F6	H5	PowerSoil	2x250
ITS_s2SLF	Fungi	TAGACCTA	GAATTCGT	SLF	2017-08-01	US	2721.4	40.6089	-111.593	SLF-SO2	soil		microbiome_survey			ITS1	F2					F6	H6	PowerSoil	2x250
ITS_s1UINBC	Fungi	TAGACCTA	CTGAAGCT	UINBC	2017-08-03	US	2178.4	40.6265	-111.178	UINBC-SO1	soil		microbiome_survey			ITS1	F2					F6	H7	PowerSoil	2x250
ITS_s3WP	Fungi	TAGACCTA	TAATGCGC	WP	2017-08-02	US	2357.1	40.5748	-111.678	WP-SO3	soil		microbiome_survey			ITS1	F2					F6	H8	PowerSoil	2x250
US_1	Fungi	TATAGCCT	ATTACTCG	CASC	2017-08-04	US	2248.9	40.4344	-111.631	CASC1	L	endophyte	microbiome_survey	Fragaria vesca		ITS1	F3					F7	A1	PowerPlant	2x300
US_72	Fungi	TATAGCCT	TCCGCGAA	ECY	2017-08-06	US	2222	40.8323	-111.651	ECY2	R	epiphyte	microbiome_survey	Fragaria vesca		ITS1	F3					F7	A10	PowerPlant	2x300
US_80	Fungi	TATAGCCT	TCTCGCGC	ECY	2017-08-06	US	2212.5	40.8321	-111.651	ECY4	R	epiphyte	microbiome_survey	Fragaria vesca		ITS1	F3					F7	A11	PowerPlant	2x300
US_88	Fungi	TATAGCCT	AGCGATAG	ECY	2017-08-06	US	2223.2	40.8321	-111.65	ECY6	R	epiphyte	microbiome_survey	Fragaria vesca		ITS1	F3					F7	A12	PowerPlant	2x300
US_16	Fungi	TATAGCCT	CGCTCATT	CASC	2017-08-04	US	2264.5	40.4338	-111.631	CASC4	R	epiphyte	microbiome_survey	Fragaria vesca		ITS1	F3					F7	A3	PowerPlant	2x300
US_24	Fungi	TATAGCCT	GAGATTCC	CASC	2017-08-04	US	2268.8	40.4339	-111.631	CASC6	R	epiphyte	microbiome_survey	Fragaria vesca		ITS1	F3					F7	A4	PowerPlant	2x300
US_32	Fungi	TATAGCCT	ATTCAGAA	CASC	2017-08-04	US	2276.6	40.4341	-111.631	CASC8	R	epiphyte	microbiome_survey	Fragaria vesca		ITS1	F3					F7	A5	PowerPlant	2x300
US_40	Fungi	TATAGCCT	GAATTCGT	CRM	2017-08-05	US	2709.3	40.8478	-110.819	CRM2	R	epiphyte	microbiome_survey	Fragaria vesca		ITS1	F3					F7	A6	PowerPlant	2x300
US_48	Fungi	TATAGCCT	CTGAAGCT	CRM	2017-08-05	US	2722.2	40.8476	-110.819	CRM4	R	epiphyte	microbiome_survey	Fragaria vesca		ITS1	F3					F7	A7	PowerPlant	2x300
US_56	Fungi	TATAGCCT	TAATGCGC	CRM	2017-08-05	US	2724.4	40.8478	-110.818	CRM6	R	epiphyte	microbiome_survey	Fragaria vesca		ITS1	F3					F7	A8	PowerPlant	2x300
US_64	Fungi	TATAGCCT	CGGCTATG	CRM	2017-08-05	US	2730.3	40.8478	-110.818	CRM8	R	epiphyte	microbiome_survey	Fragaria vesca		ITS1	F3					F7	A9	PowerPlant	2x300
US_2	Fungi	ATAGAGGC	ATTACTCG	CASC	2017-08-04	US	2248.9	40.4344	-111.631	CASC1	L	epiphyte	microbiome_survey	Fragaria vesca		ITS1	F3					F7	B1	PowerPlant	2x300
US_73	Fungi	ATAGAGGC	TCCGCGAA	ECY	2017-08-06	US	2217.4	40.8322	-111.651	ECY3	L	endophyte	microbiome_survey	Fragaria vesca		ITS1	F3					F7	B10	PowerPlant	2x300
US_81	Fungi	ATAGAGGC	TCTCGCGC	ECY	2017-08-06	US	2219.2	40.8321	-111.65	ECY5	L	endophyte	microbiome_survey	Fragaria vesca		ITS1	F3					F7	B11	PowerPlant	2x300
US_89	Fungi	ATAGAGGC	AGCGATAG	ECY	2017-08-06	US	2212.7	40.8324	-111.651	ECY7	L	endophyte	microbiome_survey	Fragaria vesca		ITS1	F3					F7	B12	PowerPlant	2x300
US_9	Fungi	ATAGAGGC	TCCGGAGA	CASC	2017-08-04	US	2266.8	40.4337	-111.632	CASC3	L	endophyte	microbiome_survey	Fragaria vesca		ITS1	F3					F7	B2	PowerPlant	2x300
US_17	Fungi	ATAGAGGC	CGCTCATT	CASC	2017-08-04	US	2266.2	40.4339	-111.631	CASC5	L	endophyte	microbiome_survey	Fragaria vesca		ITS1	F3					F7	B3	PowerPlant	2x300
US_25	Fungi	ATAGAGGC	GAGATTCC	CASC	2017-08-04	US	2270.3	40.434	-111.631	CASC7	L	endophyte	microbiome_survey	Fragaria vesca		ITS1	F3					F7	B4	PowerPlant	2x300
US_33	Fungi	ATAGAGGC	ATTCAGAA	CRM	2017-08-05	US	2700.6	40.8479	-110.819	CRM1	L	endophyte	microbiome_survey	Fragaria vesca		ITS1	F3					F7	B5	PowerPlant	2x300
US_41	Fungi	ATAGAGGC	GAATTCGT	CRM	2017-08-05	US	2717.9	40.8477	-110.819	CRM3	L	endophyte	microbiome_survey	Fragaria vesca		ITS1	F3					F7	B6	PowerPlant	2x300
US_49	Fungi	ATAGAGGC	CTGAAGCT	CRM	2017-08-05	US	2724.7	40.8476	-110.818	CRM5	L	endophyte	microbiome_survey	Fragaria vesca		ITS1	F3					F7	B7	PowerPlant	2x300
US_57	Fungi	ATAGAGGC	TAATGCGC	CRM	2017-08-05	US	2729.5	40.8478	-110.818	CRM7	L	endophyte	microbiome_survey	Fragaria vesca		ITS1	F3					F7	B8	PowerPlant	2x300
US_65	Fungi	ATAGAGGC	CGGCTATG	ECY	2017-08-06	US	2223.5	40.8323	-111.651	ECY1	L	endophyte	microbiome_survey	Fragaria vesca		ITS1	F3					F7	B9	PowerPlant	2x300
US_3	Fungi	CCTATCCT	ATTACTCG	CASC	2017-08-04	US	2248.9	40.4344	-111.631	CASC1	R	endophyte	microbiome_survey	Fragaria vesca		ITS1	F3					F7	C1	PowerPlant	2x300
US_74	Fungi	CCTATCCT	TCCGCGAA	ECY	2017-08-06	US	2217.4	40.8322	-111.651	ECY3	L	epiphyte	microbiome_survey	Fragaria vesca		ITS1	F3					F7	C10	PowerPlant	2x300
US_82	Fungi	CCTATCCT	TCTCGCGC	ECY	2017-08-06	US	2219.2	40.8321	-111.65	ECY5	L	epiphyte	microbiome_survey	Fragaria vesca		ITS1	F3					F7	C11	PowerPlant	2x300
US_90	Fungi	CCTATCCT	AGCGATAG	ECY	2017-08-06	US	2212.7	40.8324	-111.651	ECY7	L	epiphyte	microbiome_survey	Fragaria vesca		ITS1	F3					F7	C12	PowerPlant	2x300
US_10	Fungi	CCTATCCT	TCCGGAGA	CASC	2017-08-04	US	2266.8	40.4337	-111.632	CASC3	L	epiphyte	microbiome_survey	Fragaria vesca		ITS1	F3					F7	C2	PowerPlant	2x300
US_18	Fungi	CCTATCCT	CGCTCATT	CASC	2017-08-04	US	2266.2	40.4339	-111.631	CASC5	L	epiphyte	microbiome_survey	Fragaria vesca		ITS1	F3					F7	C3	PowerPlant	2x300
US_26	Fungi	CCTATCCT	GAGATTCC	CASC	2017-08-04	US	2270.3	40.434	-111.631	CASC7	L	epiphyte	microbiome_survey	Fragaria vesca		ITS1	F3					F7	C4	PowerPlant	2x300
US_34	Fungi	CCTATCCT	ATTCAGAA	CRM	2017-08-05	US	2700.6	40.8479	-110.819	CRM1	L	epiphyte	microbiome_survey	Fragaria vesca		ITS1	F3					F7	C5	PowerPlant	2x300
US_42	Fungi	CCTATCCT	GAATTCGT	CRM	2017-08-05	US	2717.9	40.8477	-110.819	CRM3	L	epiphyte	microbiome_survey	Fragaria vesca		ITS1	F3					F7	C6	PowerPlant	2x300
US_50	Fungi	CCTATCCT	CTGAAGCT	CRM	2017-08-05	US	2724.7	40.8476	-110.818	CRM5	L	epiphyte	microbiome_survey	Fragaria vesca		ITS1	F3					F7	C7	PowerPlant	2x300
US_58	Fungi	CCTATCCT	TAATGCGC	CRM	2017-08-05	US	2729.5	40.8478	-110.818	CRM7	L	epiphyte	microbiome_survey	Fragaria vesca		ITS1	F3					F7	C8	PowerPlant	2x300
US_66	Fungi	CCTATCCT	CGGCTATG	ECY	2017-08-06	US	2223.5	40.8323	-111.651	ECY1	L	epiphyte	microbiome_survey	Fragaria vesca		ITS1	F3					F7	C9	PowerPlant	2x300
US_4	Fungi	GGCTCTGA	ATTACTCG	CASC	2017-08-04	US	2248.9	40.4344	-111.631	CASC1	R	epiphyte	microbiome_survey	Fragaria vesca		ITS1	F3					F7	D1	PowerPlant	2x300
US_75	Fungi	GGCTCTGA	TCCGCGAA	ECY	2017-08-06	US	2217.4	40.8322	-111.651	ECY3	R	endophyte	microbiome_survey	Fragaria vesca		ITS1	F3					F7	D10	PowerPlant	2x300
US_83	Fungi	GGCTCTGA	TCTCGCGC	ECY	2017-08-06	US	2219.2	40.8321	-111.65	ECY5	R	endophyte	microbiome_survey	Fragaria vesca		ITS1	F3					F7	D11	PowerPlant	2x300
US_91	Fungi	GGCTCTGA	AGCGATAG	ECY	2017-08-06	US	2212.7	40.8324	-111.651	ECY7	R	endophyte	microbiome_survey	Fragaria vesca		ITS1	F3					F7	D12	PowerPlant	2x300
US_11	Fungi	GGCTCTGA	TCCGGAGA	CASC	2017-08-04	US	2266.8	40.4337	-111.632	CASC3	R	endophyte	microbiome_survey	Fragaria vesca		ITS1	F3					F7	D2	PowerPlant	2x300
US_19	Fungi	GGCTCTGA	CGCTCATT	CASC	2017-08-04	US	2266.2	40.4339	-111.631	CASC5	R	endophyte	microbiome_survey	Fragaria vesca		ITS1	F3					F7	D3	PowerPlant	2x300
US_27	Fungi	GGCTCTGA	GAGATTCC	CASC	2017-08-04	US	2270.3	40.434	-111.631	CASC7	R	endophyte	microbiome_survey	Fragaria vesca		ITS1	F3					F7	D4	PowerPlant	2x300
US_35	Fungi	GGCTCTGA	ATTCAGAA	CRM	2017-08-05	US	2700.6	40.8479	-110.819	CRM1	R	endophyte	microbiome_survey	Fragaria vesca		ITS1	F3					F7	D5	PowerPlant	2x300
US_43	Fungi	GGCTCTGA	GAATTCGT	CRM	2017-08-05	US	2717.9	40.8477	-110.819	CRM3	R	endophyte	microbiome_survey	Fragaria vesca		ITS1	F3					F7	D6	PowerPlant	2x300
US_51	Fungi	GGCTCTGA	CTGAAGCT	CRM	2017-08-05	US	2724.7	40.8476	-110.818	CRM5	R	endophyte	microbiome_survey	Fragaria vesca		ITS1	F3					F7	D7	PowerPlant	2x300
US_59	Fungi	GGCTCTGA	TAATGCGC	CRM	2017-08-05	US	2729.5	40.8478	-110.818	CRM7	R	endophyte	microbiome_survey	Fragaria vesca		ITS1	F3					F7	D8	PowerPlant	2x300
US_67	Fungi	GGCTCTGA	CGGCTATG	ECY	2017-08-06	US	2223.5	40.8323	-111.651	ECY1	R	endophyte	microbiome_survey	Fragaria vesca		ITS1	F3					F7	D9	PowerPlant	2x300
US_5	Fungi	AGGCGAAG	ATTACTCG	CASC	2017-08-04	US	2244.9	40.4337	-111.632	CASC2	L	endophyte	microbiome_survey	Fragaria vesca		ITS1	F3					F7	E1	PowerPlant	2x300
US_76	Fungi	AGGCGAAG	TCCGCGAA	ECY	2017-08-06	US	2217.4	40.8322	-111.651	ECY3	R	epiphyte	microbiome_survey	Fragaria vesca		ITS1	F3					F7	E10	PowerPlant	2x300
US_84	Fungi	AGGCGAAG	TCTCGCGC	ECY	2017-08-06	US	2219.2	40.8321	-111.65	ECY5	R	epiphyte	microbiome_survey	Fragaria vesca		ITS1	F3					F7	E11	PowerPlant	2x300
US_92	Fungi	AGGCGAAG	AGCGATAG	ECY	2017-08-06	US	2212.7	40.8324	-111.651	ECY7	R	epiphyte	microbiome_survey	Fragaria vesca		ITS1	F3					F7	E12	PowerPlant	2x300
US_12	Fungi	AGGCGAAG	TCCGGAGA	CASC	2017-08-04	US	2266.8	40.4337	-111.632	CASC3	R	epiphyte	microbiome_survey	Fragaria vesca		ITS1	F3					F7	E2	PowerPlant	2x300
US_20	Fungi	AGGCGAAG	CGCTCATT	CASC	2017-08-04	US	2266.2	40.4339	-111.631	CASC5	R	epiphyte	microbiome_survey	Fragaria vesca		ITS1	F3					F7	E3	PowerPlant	2x300
US_28	Fungi	AGGCGAAG	GAGATTCC	CASC	2017-08-04	US	2270.3	40.434	-111.631	CASC7	R	epiphyte	microbiome_survey	Fragaria vesca		ITS1	F3					F7	E4	PowerPlant	2x300
US_36	Fungi	AGGCGAAG	ATTCAGAA	CRM	2017-08-05	US	2700.6	40.8479	-110.819	CRM1	R	epiphyte	microbiome_survey	Fragaria vesca		ITS1	F3					F7	E5	PowerPlant	2x300
US_44	Fungi	AGGCGAAG	GAATTCGT	CRM	2017-08-05	US	2717.9	40.8477	-110.819	CRM3	R	epiphyte	microbiome_survey	Fragaria vesca		ITS1	F3					F7	E6	PowerPlant	2x300
US_52	Fungi	AGGCGAAG	CTGAAGCT	CRM	2017-08-05	US	2724.7	40.8476	-110.818	CRM5	R	epiphyte	microbiome_survey	Fragaria vesca		ITS1	F3					F7	E7	PowerPlant	2x300
US_60	Fungi	AGGCGAAG	TAATGCGC	CRM	2017-08-05	US	2729.5	40.8478	-110.818	CRM7	R	epiphyte	microbiome_survey	Fragaria vesca		ITS1	F3					F7	E8	PowerPlant	2x300
US_68	Fungi	AGGCGAAG	CGGCTATG	ECY	2017-08-06	US	2223.5	40.8323	-111.651	ECY1	R	epiphyte	microbiome_survey	Fragaria vesca		ITS1	F3					F7	E9	PowerPlant	2x300
US_6	Fungi	TAATCTTA	ATTACTCG	CASC	2017-08-04	US	2244.9	40.4337	-111.632	CASC2	L	epiphyte	microbiome_survey	Fragaria vesca		ITS1	F3					F7	F1	PowerPlant	2x300
US_77	Fungi	TAATCTTA	TCCGCGAA	ECY	2017-08-06	US	2212.5	40.8321	-111.651	ECY4	L	endophyte	microbiome_survey	Fragaria vesca		ITS1	F3					F7	F10	PowerPlant	2x300
US_85	Fungi	TAATCTTA	TCTCGCGC	ECY	2017-08-06	US	2223.2	40.8321	-111.65	ECY6	L	endophyte	microbiome_survey	Fragaria vesca		ITS1	F3					F7	F11	PowerPlant	2x300
US_13	Fungi	TAATCTTA	TCCGGAGA	CASC	2017-08-04	US	2264.5	40.4338	-111.631	CASC4	L	endophyte	microbiome_survey	Fragaria vesca		ITS1	F3					F7	F2	PowerPlant	2x300
US_21	Fungi	TAATCTTA	CGCTCATT	CASC	2017-08-04	US	2268.8	40.4339	-111.631	CASC6	L	endophyte	microbiome_survey	Fragaria vesca		ITS1	F3					F7	F3	PowerPlant	2x300
US_29	Fungi	TAATCTTA	GAGATTCC	CASC	2017-08-04	US	2276.6	40.4341	-111.631	CASC8	L	endophyte	microbiome_survey	Fragaria vesca		ITS1	F3					F7	F4	PowerPlant	2x300
US_37	Fungi	TAATCTTA	ATTCAGAA	CRM	2017-08-05	US	2709.3	40.8478	-110.819	CRM2	L	endophyte	microbiome_survey	Fragaria vesca		ITS1	F3					F7	F5	PowerPlant	2x300
US_45	Fungi	TAATCTTA	GAATTCGT	CRM	2017-08-05	US	2722.2	40.8476	-110.819	CRM4	L	endophyte	microbiome_survey	Fragaria vesca		ITS1	F3					F7	F6	PowerPlant	2x300
US_53	Fungi	TAATCTTA	CTGAAGCT	CRM	2017-08-05	US	2724.4	40.8478	-110.818	CRM6	L	endophyte	microbiome_survey	Fragaria vesca		ITS1	F3					F7	F7	PowerPlant	2x300
US_61	Fungi	TAATCTTA	TAATGCGC	CRM	2017-08-05	US	2730.3	40.8478	-110.818	CRM8	L	endophyte	microbiome_survey	Fragaria vesca		ITS1	F3					F7	F8	PowerPlant	2x300
US_69	Fungi	TAATCTTA	CGGCTATG	ECY	2017-08-06	US	2222	40.8323	-111.651	ECY2	L	endophyte	microbiome_survey	Fragaria vesca		ITS1	F3					F7	F9	PowerPlant	2x300
US_7	Fungi	CAGGACGT	ATTACTCG	CASC	2017-08-04	US	2244.9	40.4337	-111.632	CASC2	R	endophyte	microbiome_survey	Fragaria vesca		ITS1	F3					F7	G1	PowerPlant	2x300
US_78	Fungi	CAGGACGT	TCCGCGAA	ECY	2017-08-06	US	2212.5	40.8321	-111.651	ECY4	L	epiphyte	microbiome_survey	Fragaria vesca		ITS1	F3					F7	G10	PowerPlant	2x300
US_86	Fungi	CAGGACGT	TCTCGCGC	ECY	2017-08-06	US	2223.2	40.8321	-111.65	ECY6	L	epiphyte	microbiome_survey	Fragaria vesca		ITS1	F3					F7	G11	PowerPlant	2x300
US_14	Fungi	CAGGACGT	TCCGGAGA	CASC	2017-08-04	US	2264.5	40.4338	-111.631	CASC4	L	epiphyte	microbiome_survey	Fragaria vesca		ITS1	F3					F7	G2	PowerPlant	2x300
US_22	Fungi	CAGGACGT	CGCTCATT	CASC	2017-08-04	US	2268.8	40.4339	-111.631	CASC6	L	epiphyte	microbiome_survey	Fragaria vesca		ITS1	F3					F7	G3	PowerPlant	2x300
US_30	Fungi	CAGGACGT	GAGATTCC	CASC	2017-08-04	US	2276.6	40.4341	-111.631	CASC8	L	epiphyte	microbiome_survey	Fragaria vesca		ITS1	F3					F7	G4	PowerPlant	2x300
US_38	Fungi	CAGGACGT	ATTCAGAA	CRM	2017-08-05	US	2709.3	40.8478	-110.819	CRM2	L	epiphyte	microbiome_survey	Fragaria vesca		ITS1	F3					F7	G5	PowerPlant	2x300
US_46	Fungi	CAGGACGT	GAATTCGT	CRM	2017-08-05	US	2722.2	40.8476	-110.819	CRM4	L	epiphyte	microbiome_survey	Fragaria vesca		ITS1	F3					F7	G6	PowerPlant	2x300
US_54	Fungi	CAGGACGT	CTGAAGCT	CRM	2017-08-05	US	2724.4	40.8478	-110.818	CRM6	L	epiphyte	microbiome_survey	Fragaria vesca		ITS1	F3					F7	G7	PowerPlant	2x300
US_62	Fungi	CAGGACGT	TAATGCGC	CRM	2017-08-05	US	2730.3	40.8478	-110.818	CRM8	L	epiphyte	microbiome_survey	Fragaria vesca		ITS1	F3					F7	G8	PowerPlant	2x300
US_70	Fungi	CAGGACGT	CGGCTATG	ECY	2017-08-06	US	2222	40.8323	-111.651	ECY2	L	epiphyte	microbiome_survey	Fragaria vesca		ITS1	F3					F7	G9	PowerPlant	2x300
US_8	Fungi	GTACTGAC	ATTACTCG	CASC	2017-08-04	US	2244.9	40.4337	-111.632	CASC2	R	epiphyte	microbiome_survey	Fragaria vesca		ITS1	F3					F7	H1	PowerPlant	2x300
US_79	Fungi	GTACTGAC	TCCGCGAA	ECY	2017-08-06	US	2212.5	40.8321	-111.651	ECY4	R	endophyte	microbiome_survey	Fragaria vesca		ITS1	F3					F7	H10	PowerPlant	2x300
US_87	Fungi	GTACTGAC	TCTCGCGC	ECY	2017-08-06	US	2223.2	40.8321	-111.65	ECY6	R	endophyte	microbiome_survey	Fragaria vesca		ITS1	F3					F7	H11	PowerPlant	2x300
US_15	Fungi	GTACTGAC	TCCGGAGA	CASC	2017-08-04	US	2264.5	40.4338	-111.631	CASC4	R	endophyte	microbiome_survey	Fragaria vesca		ITS1	F3					F7	H2	PowerPlant	2x300
US_23	Fungi	GTACTGAC	CGCTCATT	CASC	2017-08-04	US	2268.8	40.4339	-111.631	CASC6	R	endophyte	microbiome_survey	Fragaria vesca		ITS1	F3					F7	H3	PowerPlant	2x300
US_31	Fungi	GTACTGAC	GAGATTCC	CASC	2017-08-04	US	2276.6	40.4341	-111.631	CASC8	R	endophyte	microbiome_survey	Fragaria vesca		ITS1	F3					F7	H4	PowerPlant	2x300
US_39	Fungi	GTACTGAC	ATTCAGAA	CRM	2017-08-05	US	2709.3	40.8478	-110.819	CRM2	R	endophyte	microbiome_survey	Fragaria vesca		ITS1	F3					F7	H5	PowerPlant	2x300
US_47	Fungi	GTACTGAC	GAATTCGT	CRM	2017-08-05	US	2722.2	40.8476	-110.819	CRM4	R	endophyte	microbiome_survey	Fragaria vesca		ITS1	F3					F7	H6	PowerPlant	2x300
US_55	Fungi	GTACTGAC	CTGAAGCT	CRM	2017-08-05	US	2724.4	40.8478	-110.818	CRM6	R	endophyte	microbiome_survey	Fragaria vesca		ITS1	F3					F7	H7	PowerPlant	2x300
US_63	Fungi	GTACTGAC	TAATGCGC	CRM	2017-08-05	US	2730.3	40.8478	-110.818	CRM8	R	endophyte	microbiome_survey	Fragaria vesca		ITS1	F3					F7	H8	PowerPlant	2x300
US_71	Fungi	GTACTGAC	CGGCTATG	ECY	2017-08-06	US	2222	40.8323	-111.651	ECY2	R	endophyte	microbiome_survey	Fragaria vesca		ITS1	F3					F7	H9	PowerPlant	2x300
US_93	Fungi	TGAACCTT	ATTACTCG	ECY	2017-08-06	US	2208.5	40.8324	-111.651	ECY8	L	endophyte	microbiome_survey	Fragaria vesca		ITS1	F3					F8	A1	PowerPlant	2x300
US_164	Fungi	TGAACCTT	TCCGCGAA	SILV	2017-08-04	US	2270.6	40.4989	-111.655	SILV1	R	epiphyte	microbiome_survey	Fragaria vesca		ITS1	F3					F8	A10	PowerPlant	2x300
US_196	Fungi	TGAACCTT	TCTCGCGC	SLF	2017-08-01	US	2685.4	40.6058	-111.589	SLF1	R	epiphyte	microbiome_survey	Fragaria vesca		ITS1	F3					F8	A11	PowerPlant	2x300
US_204	Fungi	TGAACCTT	AGCGATAG	SLF	2017-08-01	US	2725.5	40.6096	-111.594	SLF3	R	epiphyte	microbiome_survey	Fragaria vesca		ITS1	F3					F8	A12	PowerPlant	2x300
US_108	Fungi	TGAACCTT	CGCTCATT	LAM	2017-08-06	US	2198	40.7164	-111.622	LAM3	R	epiphyte	microbiome_survey	Fragaria vesca		ITS1	F3					F8	A3	PowerPlant	2x300
US_116	Fungi	TGAACCTT	GAGATTCC	LAM	2017-08-06	US	2200	40.7164	-111.623	LAM5	R	epiphyte	microbiome_survey	Fragaria vesca		ITS1	F3					F8	A4	PowerPlant	2x300
US_124	Fungi	TGAACCTT	ATTCAGAA	LAM	2017-08-06	US	2200	40.7164	-111.623	LAM7	R	epiphyte	microbiome_survey	Fragaria vesca		ITS1	F3					F8	A5	PowerPlant	2x300
US_132	Fungi	TGAACCTT	GAATTCGT	MIL	2017-08-01	US	2265.2	40.6503	-111.648	MIL1	R	epiphyte	microbiome_survey	Fragaria vesca		ITS1	F3					F8	A6	PowerPlant	2x300
US_140	Fungi	TGAACCTT	CTGAAGCT	MIL	2017-08-01	US	2280.8	40.6516	-111.648	MIL3	R	epiphyte	microbiome_survey	Fragaria vesca		ITS1	F3					F8	A7	PowerPlant	2x300
US_148	Fungi	TGAACCTT	TAATGCGC	MIL	2017-08-01	US	2278.7	40.6394	-111.651	MIL5	R	epiphyte	microbiome_survey	Fragaria vesca		ITS1	F3					F8	A8	PowerPlant	2x300
US_156	Fungi	TGAACCTT	CGGCTATG	MIL	2017-08-01	US	2291.8	40.6399	-111.651	MIL7	R	epiphyte	microbiome_survey	Fragaria vesca		ITS1	F3					F8	A9	PowerPlant	2x300
US_94	Fungi	TGCTAAGT	ATTACTCG	ECY	2017-08-06	US	2208.5	40.8324	-111.651	ECY8	L	epiphyte	microbiome_survey	Fragaria vesca		ITS1	F3					F8	B1	PowerPlant	2x300
US_165	Fungi	TGCTAAGT	TCCGCGAA	SILV	2017-08-04	US	2296.8	40.5069	-111.658	SILV4	L	endophyte	microbiome_survey	Fragaria vesca		ITS1	F3					F8	B10	PowerPlant	2x300
US_197	Fungi	TGCTAAGT	TCTCGCGC	SLF	2017-08-01	US	2681	40.6064	-111.59	SLF2	L	endophyte	microbiome_survey	Fragaria vesca		ITS1	F3					F8	B11	PowerPlant	2x300
US_205	Fungi	TGCTAAGT	AGCGATAG	SLF	2017-08-01	US	2721.4	40.6089	-111.593	SLF4	L	endophyte	microbiome_survey	Fragaria vesca		ITS1	F3					F8	B12	PowerPlant	2x300
US_101	Fungi	TGCTAAGT	TCCGGAGA	LAM	2017-08-06	US	2198	40.7164	-111.622	LAM2	L	endophyte	microbiome_survey	Fragaria vesca		ITS1	F3					F8	B2	PowerPlant	2x300
US_109	Fungi	TGCTAAGT	CGCTCATT	LAM	2017-08-06	US	2200	40.7164	-111.623	LAM4	L	endophyte	microbiome_survey	Fragaria vesca		ITS1	F3					F8	B3	PowerPlant	2x300
US_117	Fungi	TGCTAAGT	GAGATTCC	LAM	2017-08-06	US	2200	40.7164	-111.623	LAM6	L	endophyte	microbiome_survey	Fragaria vesca		ITS1	F3					F8	B4	PowerPlant	2x300
US_125	Fungi	TGCTAAGT	ATTCAGAA	LAM	2017-08-06	US	2200	40.7164	-111.623	LAM8	L	endophyte	microbiome_survey	Fragaria vesca		ITS1	F3					F8	B5	PowerPlant	2x300
US_133	Fungi	TGCTAAGT	GAATTCGT	MIL	2017-08-01	US	2265.2	40.6503	-111.648	MIL2	L	endophyte	microbiome_survey	Fragaria vesca		ITS1	F3					F8	B6	PowerPlant	2x300
US_141	Fungi	TGCTAAGT	CTGAAGCT	MIL	2017-08-01	US	2275.9	40.6521	-111.648	MIL4	L	endophyte	microbiome_survey	Fragaria vesca		ITS1	F3					F8	B7	PowerPlant	2x300
US_149	Fungi	TGCTAAGT	TAATGCGC	MIL	2017-08-01	US	2295.8	40.6396	-111.651	MIL6	L	endophyte	microbiome_survey	Fragaria vesca		ITS1	F3					F8	B8	PowerPlant	2x300
US_157	Fungi	TGCTAAGT	CGGCTATG	MIL	2017-08-01	US	2283	40.6411	-111.65	MIL8	L	endophyte	microbiome_survey	Fragaria vesca		ITS1	F3					F8	B9	PowerPlant	2x300
US_95	Fungi	TGTTCTCT	ATTACTCG	ECY	2017-08-06	US	2208.5	40.8324	-111.651	ECY8	R	endophyte	microbiome_survey	Fragaria vesca		ITS1	F3					F8	C1	PowerPlant	2x300
US_166	Fungi	TGTTCTCT	TCCGCGAA	SILV	2017-08-04	US	2296.8	40.5069	-111.658	SILV4	L	epiphyte	microbiome_survey	Fragaria vesca		ITS1	F3					F8	C10	PowerPlant	2x300
US_198	Fungi	TGTTCTCT	TCTCGCGC	SLF	2017-08-01	US	2681	40.6064	-111.59	SLF2	L	epiphyte	microbiome_survey	Fragaria vesca		ITS1	F3					F8	C11	PowerPlant	2x300
US_206	Fungi	TGTTCTCT	AGCGATAG	SLF	2017-08-01	US	2721.4	40.6089	-111.593	SLF4	L	epiphyte	microbiome_survey	Fragaria vesca		ITS1	F3					F8	C12	PowerPlant	2x300
US_102	Fungi	TGTTCTCT	TCCGGAGA	LAM	2017-08-06	US	2198	40.7164	-111.622	LAM2	L	epiphyte	microbiome_survey	Fragaria vesca		ITS1	F3					F8	C2	PowerPlant	2x300
US_110	Fungi	TGTTCTCT	CGCTCATT	LAM	2017-08-06	US	2200	40.7164	-111.623	LAM4	L	epiphyte	microbiome_survey	Fragaria vesca		ITS1	F3					F8	C3	PowerPlant	2x300
US_118	Fungi	TGTTCTCT	GAGATTCC	LAM	2017-08-06	US	2200	40.7164	-111.623	LAM6	L	epiphyte	microbiome_survey	Fragaria vesca		ITS1	F3					F8	C4	PowerPlant	2x300
US_126	Fungi	TGTTCTCT	ATTCAGAA	LAM	2017-08-06	US	2200	40.7164	-111.623	LAM8	L	epiphyte	microbiome_survey	Fragaria vesca		ITS1	F3					F8	C5	PowerPlant	2x300
US_134	Fungi	TGTTCTCT	GAATTCGT	MIL	2017-08-01	US	2265.2	40.6503	-111.648	MIL2	L	epiphyte	microbiome_survey	Fragaria vesca		ITS1	F3					F8	C6	PowerPlant	2x300
US_142	Fungi	TGTTCTCT	CTGAAGCT	MIL	2017-08-01	US	2275.9	40.6521	-111.648	MIL4	L	epiphyte	microbiome_survey	Fragaria vesca		ITS1	F3					F8	C7	PowerPlant	2x300
US_150	Fungi	TGTTCTCT	TAATGCGC	MIL	2017-08-01	US	2295.8	40.6396	-111.651	MIL6	L	epiphyte	microbiome_survey	Fragaria vesca		ITS1	F3					F8	C8	PowerPlant	2x300
US_158	Fungi	TGTTCTCT	CGGCTATG	MIL	2017-08-01	US	2283	40.6411	-111.65	MIL8	L	epiphyte	microbiome_survey	Fragaria vesca		ITS1	F3					F8	C9	PowerPlant	2x300
US_96	Fungi	TAAGACAC	ATTACTCG	ECY	2017-08-06	US	2208.5	40.8324	-111.651	ECY8	R	epiphyte	microbiome_survey	Fragaria vesca		ITS1	F3					F8	D1	PowerPlant	2x300
US_167	Fungi	TAAGACAC	TCCGCGAA	SILV	2017-08-04	US	2296.8	40.5069	-111.658	SILV4	R	endophyte	microbiome_survey	Fragaria vesca		ITS1	F3					F8	D10	PowerPlant	2x300
US_199	Fungi	TAAGACAC	TCTCGCGC	SLF	2017-08-01	US	2681	40.6064	-111.59	SLF2	R	endophyte	microbiome_survey	Fragaria vesca		ITS1	F3					F8	D11	PowerPlant	2x300
US_207	Fungi	TAAGACAC	AGCGATAG	SLF	2017-08-01	US	2721.4	40.6089	-111.593	SLF4	R	endophyte	microbiome_survey	Fragaria vesca		ITS1	F3					F8	D12	PowerPlant	2x300
US_103	Fungi	TAAGACAC	TCCGGAGA	LAM	2017-08-06	US	2198	40.7164	-111.622	LAM2	R	endophyte	microbiome_survey	Fragaria vesca		ITS1	F3					F8	D2	PowerPlant	2x300
US_111	Fungi	TAAGACAC	CGCTCATT	LAM	2017-08-06	US	2200	40.7164	-111.623	LAM4	R	endophyte	microbiome_survey	Fragaria vesca		ITS1	F3					F8	D3	PowerPlant	2x300
US_119	Fungi	TAAGACAC	GAGATTCC	LAM	2017-08-06	US	2200	40.7164	-111.623	LAM6	R	endophyte	microbiome_survey	Fragaria vesca		ITS1	F3					F8	D4	PowerPlant	2x300
US_127	Fungi	TAAGACAC	ATTCAGAA	LAM	2017-08-06	US	2200	40.7164	-111.623	LAM8	R	endophyte	microbiome_survey	Fragaria vesca		ITS1	F3					F8	D5	PowerPlant	2x300
US_135	Fungi	TAAGACAC	GAATTCGT	MIL	2017-08-01	US	2265.2	40.6503	-111.648	MIL2	R	endophyte	microbiome_survey	Fragaria vesca		ITS1	F3					F8	D6	PowerPlant	2x300
US_143	Fungi	TAAGACAC	CTGAAGCT	MIL	2017-08-01	US	2275.9	40.6521	-111.648	MIL4	R	endophyte	microbiome_survey	Fragaria vesca		ITS1	F3					F8	D7	PowerPlant	2x300
US_151	Fungi	TAAGACAC	TAATGCGC	MIL	2017-08-01	US	2295.8	40.6396	-111.651	MIL6	R	endophyte	microbiome_survey	Fragaria vesca		ITS1	F3					F8	D8	PowerPlant	2x300
US_159	Fungi	TAAGACAC	CGGCTATG	MIL	2017-08-01	US	2283	40.6411	-111.65	MIL8	R	endophyte	microbiome_survey	Fragaria vesca		ITS1	F3					F8	D9	PowerPlant	2x300
US_97	Fungi	CTAATCGA	ATTACTCG	LAM	2017-08-06	US	2198	40.7164	-111.622	LAM1	L	endophyte	microbiome_survey	Fragaria vesca		ITS1	F3					F8	E1	PowerPlant	2x300
US_168	Fungi	CTAATCGA	TCCGCGAA	SILV	2017-08-04	US	2296.8	40.5069	-111.658	SILV4	R	epiphyte	microbiome_survey	Fragaria vesca		ITS1	F3					F8	E10	PowerPlant	2x300
US_200	Fungi	CTAATCGA	TCTCGCGC	SLF	2017-08-01	US	2681	40.6064	-111.59	SLF2	R	epiphyte	microbiome_survey	Fragaria vesca		ITS1	F3					F8	E11	PowerPlant	2x300
US_208	Fungi	CTAATCGA	AGCGATAG	SLF	2017-08-01	US	2721.4	40.6089	-111.593	SLF4	R	epiphyte	microbiome_survey	Fragaria vesca		ITS1	F3					F8	E12	PowerPlant	2x300
US_104	Fungi	CTAATCGA	TCCGGAGA	LAM	2017-08-06	US	2198	40.7164	-111.622	LAM2	R	epiphyte	microbiome_survey	Fragaria vesca		ITS1	F3					F8	E2	PowerPlant	2x300
US_112	Fungi	CTAATCGA	CGCTCATT	LAM	2017-08-06	US	2200	40.7164	-111.623	LAM4	R	epiphyte	microbiome_survey	Fragaria vesca		ITS1	F3					F8	E3	PowerPlant	2x300
US_120	Fungi	CTAATCGA	GAGATTCC	LAM	2017-08-06	US	2200	40.7164	-111.623	LAM6	R	epiphyte	microbiome_survey	Fragaria vesca		ITS1	F3					F8	E4	PowerPlant	2x300
US_128	Fungi	CTAATCGA	ATTCAGAA	LAM	2017-08-06	US	2200	40.7164	-111.623	LAM8	R	epiphyte	microbiome_survey	Fragaria vesca		ITS1	F3					F8	E5	PowerPlant	2x300
US_136	Fungi	CTAATCGA	GAATTCGT	MIL	2017-08-01	US	2265.2	40.6503	-111.648	MIL2	R	epiphyte	microbiome_survey	Fragaria vesca		ITS1	F3					F8	E6	PowerPlant	2x300
US_144	Fungi	CTAATCGA	CTGAAGCT	MIL	2017-08-01	US	2275.9	40.6521	-111.648	MIL4	R	epiphyte	microbiome_survey	Fragaria vesca		ITS1	F3					F8	E7	PowerPlant	2x300
US_152	Fungi	CTAATCGA	TAATGCGC	MIL	2017-08-01	US	2295.8	40.6396	-111.651	MIL6	R	epiphyte	microbiome_survey	Fragaria vesca		ITS1	F3					F8	E8	PowerPlant	2x300
US_160	Fungi	CTAATCGA	CGGCTATG	MIL	2017-08-01	US	2283	40.6411	-111.65	MIL8	R	epiphyte	microbiome_survey	Fragaria vesca		ITS1	F3					F8	E9	PowerPlant	2x300
US_98	Fungi	CTAGAACA	ATTACTCG	LAM	2017-08-06	US	2198	40.7164	-111.622	LAM1	L	epiphyte	microbiome_survey	Fragaria vesca		ITS1	F3					F8	F1	PowerPlant	2x300
US_169	Fungi	CTAGAACA	TCCGCGAA	SLF	2017-08-01	US	2685.4	40.6058	-111.589	SLF1	L	endophyte	microbiome_survey	Fragaria vesca		ITS1	F3					F8	F10	PowerPlant	2x300
US_201	Fungi	CTAGAACA	TCTCGCGC	SLF	2017-08-01	US	2725.5	40.6096	-111.594	SLF3	L	endophyte	microbiome_survey	Fragaria vesca		ITS1	F3					F8	F11	PowerPlant	2x300
US_105	Fungi	CTAGAACA	TCCGGAGA	LAM	2017-08-06	US	2198	40.7164	-111.622	LAM3	L	endophyte	microbiome_survey	Fragaria vesca		ITS1	F3					F8	F2	PowerPlant	2x300
US_113	Fungi	CTAGAACA	CGCTCATT	LAM	2017-08-06	US	2200	40.7164	-111.623	LAM5	L	endophyte	microbiome_survey	Fragaria vesca		ITS1	F3					F8	F3	PowerPlant	2x300
US_121	Fungi	CTAGAACA	GAGATTCC	LAM	2017-08-06	US	2200	40.7164	-111.623	LAM7	L	endophyte	microbiome_survey	Fragaria vesca		ITS1	F3					F8	F4	PowerPlant	2x300
US_129	Fungi	CTAGAACA	ATTCAGAA	MIL	2017-08-01	US	2265.2	40.6503	-111.648	MIL1	L	endophyte	microbiome_survey	Fragaria vesca		ITS1	F3					F8	F5	PowerPlant	2x300
US_137	Fungi	CTAGAACA	GAATTCGT	MIL	2017-08-01	US	2280.8	40.6516	-111.648	MIL3	L	endophyte	microbiome_survey	Fragaria vesca		ITS1	F3					F8	F6	PowerPlant	2x300
US_145	Fungi	CTAGAACA	CTGAAGCT	MIL	2017-08-01	US	2278.7	40.6394	-111.651	MIL5	L	endophyte	microbiome_survey	Fragaria vesca		ITS1	F3					F8	F7	PowerPlant	2x300
US_153	Fungi	CTAGAACA	TAATGCGC	MIL	2017-08-01	US	2291.8	40.6399	-111.651	MIL7	L	endophyte	microbiome_survey	Fragaria vesca		ITS1	F3					F8	F8	PowerPlant	2x300
US_161	Fungi	CTAGAACA	CGGCTATG	SILV	2017-08-04	US	2270.6	40.4989	-111.655	SILV1	L	endophyte	microbiome_survey	Fragaria vesca		ITS1	F3					F8	F9	PowerPlant	2x300
US_99	Fungi	TAAGTTCC	ATTACTCG	LAM	2017-08-06	US	2198	40.7164	-111.622	LAM1	R	endophyte	microbiome_survey	Fragaria vesca		ITS1	F3					F8	G1	PowerPlant	2x300
US_170	Fungi	TAAGTTCC	TCCGCGAA	SLF	2017-08-01	US	2685.4	40.6058	-111.589	SLF1	L	epiphyte	microbiome_survey	Fragaria vesca		ITS1	F3					F8	G10	PowerPlant	2x300
US_202	Fungi	TAAGTTCC	TCTCGCGC	SLF	2017-08-01	US	2725.5	40.6096	-111.594	SLF3	L	epiphyte	microbiome_survey	Fragaria vesca		ITS1	F3					F8	G11	PowerPlant	2x300
US_106	Fungi	TAAGTTCC	TCCGGAGA	LAM	2017-08-06	US	2198	40.7164	-111.622	LAM3	L	epiphyte	microbiome_survey	Fragaria vesca		ITS1	F3					F8	G2	PowerPlant	2x300
US_114	Fungi	TAAGTTCC	CGCTCATT	LAM	2017-08-06	US	2200	40.7164	-111.623	LAM5	L	epiphyte	microbiome_survey	Fragaria vesca		ITS1	F3					F8	G3	PowerPlant	2x300
US_122	Fungi	TAAGTTCC	GAGATTCC	LAM	2017-08-06	US	2200	40.7164	-111.623	LAM7	L	epiphyte	microbiome_survey	Fragaria vesca		ITS1	F3					F8	G4	PowerPlant	2x300
US_130	Fungi	TAAGTTCC	ATTCAGAA	MIL	2017-08-01	US	2265.2	40.6503	-111.648	MIL1	L	epiphyte	microbiome_survey	Fragaria vesca		ITS1	F3					F8	G5	PowerPlant	2x300
US_138	Fungi	TAAGTTCC	GAATTCGT	MIL	2017-08-01	US	2280.8	40.6516	-111.648	MIL3	L	epiphyte	microbiome_survey	Fragaria vesca		ITS1	F3					F8	G6	PowerPlant	2x300
US_146	Fungi	TAAGTTCC	CTGAAGCT	MIL	2017-08-01	US	2278.7	40.6394	-111.651	MIL5	L	epiphyte	microbiome_survey	Fragaria vesca		ITS1	F3					F8	G7	PowerPlant	2x300
US_154	Fungi	TAAGTTCC	TAATGCGC	MIL	2017-08-01	US	2291.8	40.6399	-111.651	MIL7	L	epiphyte	microbiome_survey	Fragaria vesca		ITS1	F3					F8	G8	PowerPlant	2x300
US_162	Fungi	TAAGTTCC	CGGCTATG	SILV	2017-08-04	US	2270.6	40.4989	-111.655	SILV1	L	epiphyte	microbiome_survey	Fragaria vesca		ITS1	F3					F8	G9	PowerPlant	2x300
US_100	Fungi	TAGACCTA	ATTACTCG	LAM	2017-08-06	US	2198	40.7164	-111.622	LAM1	R	epiphyte	microbiome_survey	Fragaria vesca		ITS1	F3					F8	H1	PowerPlant	2x300
US_171	Fungi	TAGACCTA	TCCGCGAA	SLF	2017-08-01	US	2685.4	40.6058	-111.589	SLF1	R	endophyte	microbiome_survey	Fragaria vesca		ITS1	F3					F8	H10	PowerPlant	2x300
US_203	Fungi	TAGACCTA	TCTCGCGC	SLF	2017-08-01	US	2725.5	40.6096	-111.594	SLF3	R	endophyte	microbiome_survey	Fragaria vesca		ITS1	F3					F8	H11	PowerPlant	2x300
US_107	Fungi	TAGACCTA	TCCGGAGA	LAM	2017-08-06	US	2198	40.7164	-111.622	LAM3	R	endophyte	microbiome_survey	Fragaria vesca		ITS1	F3					F8	H2	PowerPlant	2x300
US_115	Fungi	TAGACCTA	CGCTCATT	LAM	2017-08-06	US	2200	40.7164	-111.623	LAM5	R	endophyte	microbiome_survey	Fragaria vesca		ITS1	F3					F8	H3	PowerPlant	2x300
US_123	Fungi	TAGACCTA	GAGATTCC	LAM	2017-08-06	US	2200	40.7164	-111.623	LAM7	R	endophyte	microbiome_survey	Fragaria vesca		ITS1	F3					F8	H4	PowerPlant	2x300
US_131	Fungi	TAGACCTA	ATTCAGAA	MIL	2017-08-01	US	2265.2	40.6503	-111.648	MIL1	R	endophyte	microbiome_survey	Fragaria vesca		ITS1	F3					F8	H5	PowerPlant	2x300
US_139	Fungi	TAGACCTA	GAATTCGT	MIL	2017-08-01	US	2280.8	40.6516	-111.648	MIL3	R	endophyte	microbiome_survey	Fragaria vesca		ITS1	F3					F8	H6	PowerPlant	2x300
US_147	Fungi	TAGACCTA	CTGAAGCT	MIL	2017-08-01	US	2278.7	40.6394	-111.651	MIL5	R	endophyte	microbiome_survey	Fragaria vesca		ITS1	F3					F8	H7	PowerPlant	2x300
US_155	Fungi	TAGACCTA	TAATGCGC	MIL	2017-08-01	US	2291.8	40.6399	-111.651	MIL7	R	endophyte	microbiome_survey	Fragaria vesca		ITS1	F3					F8	H8	PowerPlant	2x300
US_163	Fungi	TAGACCTA	CGGCTATG	SILV	2017-08-04	US	2270.6	40.4989	-111.655	SILV1	R	endophyte	microbiome_survey	Fragaria vesca		ITS1	F3					F8	H9	PowerPlant	2x300
US_172	Fungi	NA	NA	SILV	2017-08-04	US	2319.2	40.5068	-111.658	SILV3	R	epiphyte	microbiome_survey	Fragaria vesca		ITS1	F					F8		PowerPlant	2x300
US_173	Fungi	NA	NA	SILV	2017-08-04	US	2296.8	40.5069	-111.658	SILV4	L	endophyte	microbiome_survey	Fragaria vesca		ITS1	F					F8		PowerPlant	2x300
US_174	Fungi	NA	NA	SILV	2017-08-04	US	2296.8	40.5069	-111.658	SILV4	L	epiphyte	microbiome_survey	Fragaria vesca		ITS1	F					F8		PowerPlant	2x300
US_175	Fungi	NA	NA	SILV	2017-08-04	US	2296.8	40.5069	-111.658	SILV4	R	endophyte	microbiome_survey	Fragaria vesca		ITS1	F					F8		PowerPlant	2x300
US_176	Fungi	NA	NA	SILV	2017-08-04	US	2296.8	40.5069	-111.658	SILV4	R	epiphyte	microbiome_survey	Fragaria vesca		ITS1	F					F8		PowerPlant	2x300
US_177	Fungi	NA	NA	SILV	2017-08-04	US	2291.2	40.5071	-111.658	SILV5	L	endophyte	microbiome_survey	Fragaria vesca		ITS1	F					F8		PowerPlant	2x300
US_178	Fungi	NA	NA	SILV	2017-08-04	US	2291.2	40.5071	-111.658	SILV5	L	epiphyte	microbiome_survey	Fragaria vesca		ITS1	F					F8		PowerPlant	2x300
US_179	Fungi	NA	NA	SILV	2017-08-04	US	2291.2	40.5071	-111.658	SILV5	R	endophyte	microbiome_survey	Fragaria vesca		ITS1	F					F8		PowerPlant	2x300
US_180	Fungi	NA	NA	SILV	2017-08-04	US	2291.2	40.5071	-111.658	SILV5	R	epiphyte	microbiome_survey	Fragaria vesca		ITS1	F					F8		PowerPlant	2x300
US_181	Fungi	NA	NA	SILV	2017-08-04	US	2310.1	40.5072	-111.658	SILV6	L	endophyte	microbiome_survey	Fragaria vesca		ITS1	F					F8		PowerPlant	2x300
US_182	Fungi	NA	NA	SILV	2017-08-04	US	2310.1	40.5072	-111.658	SILV6	L	epiphyte	microbiome_survey	Fragaria vesca		ITS1	F					F8		PowerPlant	2x300
US_183	Fungi	NA	NA	SILV	2017-08-04	US	2310.1	40.5072	-111.658	SILV6	R	endophyte	microbiome_survey	Fragaria vesca		ITS1	F					F8		PowerPlant	2x300
US_184	Fungi	NA	NA	SILV	2017-08-04	US	2310.1	40.5072	-111.658	SILV6	R	epiphyte	microbiome_survey	Fragaria vesca		ITS1	F					F8		PowerPlant	2x300
US_185	Fungi	NA	NA	SILV	2017-08-04	US	2291.3	40.5073	-111.659	SILV7	L	endophyte	microbiome_survey	Fragaria vesca		ITS1	F					F8		PowerPlant	2x300
US_186	Fungi	NA	NA	SILV	2017-08-04	US	2291.3	40.5073	-111.659	SILV7	L	epiphyte	microbiome_survey	Fragaria vesca		ITS1	F					F8		PowerPlant	2x300
US_187	Fungi	NA	NA	SILV	2017-08-04	US	2291.3	40.5073	-111.659	SILV7	R	endophyte	microbiome_survey	Fragaria vesca		ITS1	F					F8		PowerPlant	2x300
US_188	Fungi	NA	NA	SILV	2017-08-04	US	2291.3	40.5073	-111.659	SILV7	R	epiphyte	microbiome_survey	Fragaria vesca		ITS1	F					F8		PowerPlant	2x300
US_189	Fungi	NA	NA	SILV	2017-08-04	US	2291.3	40.5073	-111.659	SILV8	L	endophyte	microbiome_survey	Fragaria vesca		ITS1	F					F8		PowerPlant	2x300
US_190	Fungi	NA	NA	SILV	2017-08-04	US	2291.3	40.5073	-111.659	SILV8	L	epiphyte	microbiome_survey	Fragaria vesca		ITS1	F					F8		PowerPlant	2x300
US_191	Fungi	NA	NA	SILV	2017-08-04	US	2291.3	40.5073	-111.659	SILV8	R	endophyte	microbiome_survey	Fragaria vesca		ITS1	F					F8		PowerPlant	2x300
US_192	Fungi	NA	NA	SILV	2017-08-04	US	2291.3	40.5073	-111.659	SILV8	R	epiphyte	microbiome_survey	Fragaria vesca		ITS1	F					F8		PowerPlant	2x300
US_193	Fungi	NA	NA	SLF	2017-08-01	US	2685.4	40.6058	-111.589	SLF1	L	endophyte	microbiome_survey	Fragaria vesca		ITS1	F					F8		PowerPlant	2x300
US_194	Fungi	NA	NA	SLF	2017-08-01	US	2685.4	40.6058	-111.589	SLF1	L	epiphyte	microbiome_survey	Fragaria vesca		ITS1	F					F8		PowerPlant	2x300
US_195	Fungi	NA	NA	SLF	2017-08-01	US	2685.4	40.6058	-111.589	SLF1	R	endophyte	microbiome_survey	Fragaria vesca		ITS1	F					F8		PowerPlant	2x300
US_209	Fungi	TATAGCCT	GTCGTGAT	SLF	2017-08-01	US	2666	40.6049	-111.589	SLF5	L	endophyte	microbiome_survey	Fragaria vesca		ITS1	F4					F9	A1	PowerPlant	2x300
US_280	Fungi	TATAGCCT	TGGTCACA	TIB	2017-08-04	US	1988.5	40.4851	-111.637	TIB6	R	epiphyte	microbiome_survey	Fragaria vesca		ITS1	F4					F9	A10	PowerPlant	2x300
US_288	Fungi	TATAGCCT	TGCCTCTT	TIB	2017-08-04	US	1985.3	40.4854	-111.638	TIB8	R	epiphyte	microbiome_survey	Fragaria vesca		ITS1	F4					F9	A11	PowerPlant	2x300
US_296	Fungi	TATAGCCT	CCACTCCT	UINBC	2017-08-03	US	2184.4	40.6266	-111.177	UINBC2	R	epiphyte	microbiome_survey	Fragaria vesca		ITS1	F4					F9	A12	PowerPlant	2x300
US_224	Fungi	TATAGCCT	TGGATCTG	SLF	2017-08-01	US	2684.2	40.6019	-111.589	SLF8	R	epiphyte	microbiome_survey	Fragaria vesca		ITS1	F4					F9	A3	PowerPlant	2x300
US_232	Fungi	TATAGCCT	GCTCAGGA	SOP	2017-08-03	US	2544.2	40.566	-111.041	SOP2	R	epiphyte	microbiome_survey	Fragaria vesca		ITS1	F4					F9	A4	PowerPlant	2x300
US_240	Fungi	TATAGCCT	AGGAGTCC	SOP	2017-08-03	US	2542.5	40.5661	-111.04	SOP4	R	epiphyte	microbiome_survey	Fragaria vesca		ITS1	F4					F9	A5	PowerPlant	2x300
US_248	Fungi	TATAGCCT	CATGCCTA	SOP	2017-08-03	US	2536.5	40.5666	-111.04	SOP6	R	epiphyte	microbiome_survey	Fragaria vesca		ITS1	F4					F9	A6	PowerPlant	2x300
US_256	Fungi	TATAGCCT	GTAGAGAG	SOP	2017-08-03	US	2549.2	40.5653	-111.04	SOP8	R	epiphyte	microbiome_survey	Fragaria vesca		ITS1	F4					F9	A7	PowerPlant	2x300
US_264	Fungi	TATAGCCT	CCTCTCTG	TIB	2017-08-04	US	1952.3	40.4841	-111.638	TIB2	R	epiphyte	microbiome_survey	Fragaria vesca		ITS1	F4					F9	A8	PowerPlant	2x300
US_272	Fungi	TATAGCCT	AGCGTAGC	TIB	2017-08-04	US	1991.7	40.4839	-111.638	TIB4	R	epiphyte	microbiome_survey	Fragaria vesca		ITS1	F4					F9	A9	PowerPlant	2x300
US_210	Fungi	ATAGAGGC	GTCGTGAT	SLF	2017-08-01	US	2666	40.6049	-111.589	SLF5	L	epiphyte	microbiome_survey	Fragaria vesca		ITS1	F4					F9	B1	PowerPlant	2x300
US_281	Fungi	ATAGAGGC	TGGTCACA	TIB	2017-08-04	US	1988.7	40.4852	-111.637	TIB7	L	endophyte	microbiome_survey	Fragaria vesca		ITS1	F4					F9	B10	PowerPlant	2x300
US_289	Fungi	ATAGAGGC	TGCCTCTT	UINBC	2017-08-03	US	2178.4	40.6265	-111.178	UINBC1	L	endophyte	microbiome_survey	Fragaria vesca		ITS1	F4					F9	B11	PowerPlant	2x300
US_297	Fungi	ATAGAGGC	CCACTCCT	UINBC	2017-08-03	US	2175.8	40.6263	-111.177	UINBC3	L	endophyte	microbiome_survey	Fragaria vesca		ITS1	F4					F9	B12	PowerPlant	2x300
US_217	Fungi	ATAGAGGC	ACCACTGT	SLF	2017-08-01	US	2678.2	40.602	-111.59	SLF7	L	endophyte	microbiome_survey	Fragaria vesca		ITS1	F4					F9	B2	PowerPlant	2x300
US_225	Fungi	ATAGAGGC	TGGATCTG	SOP	2017-08-03	US	2541.8	40.566	-111.041	SOP1	L	endophyte	microbiome_survey	Fragaria vesca		ITS1	F4					F9	B3	PowerPlant	2x300
US_233	Fungi	ATAGAGGC	GCTCAGGA	SOP	2017-08-03	US	2555.7	40.566	-111.041	SOP3	L	endophyte	microbiome_survey	Fragaria vesca		ITS1	F4					F9	B4	PowerPlant	2x300
US_241	Fungi	ATAGAGGC	AGGAGTCC	SOP	2017-08-03	US	2536.2	40.5664	-111.04	SOP5	L	endophyte	microbiome_survey	Fragaria vesca		ITS1	F4					F9	B5	PowerPlant	2x300
US_249	Fungi	ATAGAGGC	CATGCCTA	SOP	2017-08-03	US	2541.7	40.5654	-111.04	SOP7	L	endophyte	microbiome_survey	Fragaria vesca		ITS1	F4					F9	B6	PowerPlant	2x300
US_257	Fungi	ATAGAGGC	GTAGAGAG	TIB	2017-08-04	US	1967.8	40.4842	-111.639	TIB1	L	endophyte	microbiome_survey	Fragaria vesca		ITS1	F4					F9	B7	PowerPlant	2x300
US_265	Fungi	ATAGAGGC	CCTCTCTG	TIB	2017-08-04	US	1975.3	40.4842	-111.638	TIB3	L	endophyte	microbiome_survey	Fragaria vesca		ITS1	F4					F9	B8	PowerPlant	2x300
US_273	Fungi	ATAGAGGC	AGCGTAGC	TIB	2017-08-04	US	2001.8	40.4847	-111.637	TIB5	L	endophyte	microbiome_survey	Fragaria vesca		ITS1	F4					F9	B9	PowerPlant	2x300
US_211	Fungi	CCTATCCT	GTCGTGAT	SLF	2017-08-01	US	2666	40.6049	-111.589	SLF5	R	endophyte	microbiome_survey	Fragaria vesca		ITS1	F4					F9	C1	PowerPlant	2x300
US_282	Fungi	CCTATCCT	TGGTCACA	TIB	2017-08-04	US	1988.7	40.4852	-111.637	TIB7	L	epiphyte	microbiome_survey	Fragaria vesca		ITS1	F4					F9	C10	PowerPlant	2x300
US_290	Fungi	CCTATCCT	TGCCTCTT	UINBC	2017-08-03	US	2178.4	40.6265	-111.178	UINBC1	L	epiphyte	microbiome_survey	Fragaria vesca		ITS1	F4					F9	C11	PowerPlant	2x300
US_298	Fungi	CCTATCCT	CCACTCCT	UINBC	2017-08-03	US	2175.8	40.6263	-111.177	UINBC3	L	epiphyte	microbiome_survey	Fragaria vesca		ITS1	F4					F9	C12	PowerPlant	2x300
US_218	Fungi	CCTATCCT	ACCACTGT	SLF	2017-08-01	US	2678.2	40.602	-111.59	SLF7	L	epiphyte	microbiome_survey	Fragaria vesca		ITS1	F4					F9	C2	PowerPlant	2x300
US_226	Fungi	CCTATCCT	TGGATCTG	SOP	2017-08-03	US	2541.8	40.566	-111.041	SOP1	L	epiphyte	microbiome_survey	Fragaria vesca		ITS1	F4					F9	C3	PowerPlant	2x300
US_234	Fungi	CCTATCCT	GCTCAGGA	SOP	2017-08-03	US	2555.7	40.566	-111.041	SOP3	L	epiphyte	microbiome_survey	Fragaria vesca		ITS1	F4					F9	C4	PowerPlant	2x300
US_242	Fungi	CCTATCCT	AGGAGTCC	SOP	2017-08-03	US	2536.2	40.5664	-111.04	SOP5	L	epiphyte	microbiome_survey	Fragaria vesca		ITS1	F4					F9	C5	PowerPlant	2x300
US_250	Fungi	CCTATCCT	CATGCCTA	SOP	2017-08-03	US	2541.7	40.5654	-111.04	SOP7	L	epiphyte	microbiome_survey	Fragaria vesca		ITS1	F4					F9	C6	PowerPlant	2x300
US_258	Fungi	CCTATCCT	GTAGAGAG	TIB	2017-08-04	US	1967.8	40.4842	-111.639	TIB1	L	epiphyte	microbiome_survey	Fragaria vesca		ITS1	F4					F9	C7	PowerPlant	2x300
US_266	Fungi	CCTATCCT	CCTCTCTG	TIB	2017-08-04	US	1975.3	40.4842	-111.638	TIB3	L	epiphyte	microbiome_survey	Fragaria vesca		ITS1	F4					F9	C8	PowerPlant	2x300
US_274	Fungi	CCTATCCT	AGCGTAGC	TIB	2017-08-04	US	2001.8	40.4847	-111.637	TIB5	L	epiphyte	microbiome_survey	Fragaria vesca		ITS1	F4					F9	C9	PowerPlant	2x300
US_212	Fungi	GGCTCTGA	GTCGTGAT	SLF	2017-08-01	US	2666	40.6049	-111.589	SLF5	R	epiphyte	microbiome_survey	Fragaria vesca		ITS1	F4					F9	D1	PowerPlant	2x300
US_283	Fungi	GGCTCTGA	TGGTCACA	TIB	2017-08-04	US	1988.7	40.4852	-111.637	TIB7	R	endophyte	microbiome_survey	Fragaria vesca		ITS1	F4					F9	D10	PowerPlant	2x300
US_291	Fungi	GGCTCTGA	TGCCTCTT	UINBC	2017-08-03	US	2178.4	40.6265	-111.178	UINBC1	R	endophyte	microbiome_survey	Fragaria vesca		ITS1	F4					F9	D11	PowerPlant	2x300
US_219	Fungi	GGCTCTGA	ACCACTGT	SLF	2017-08-01	US	2678.2	40.602	-111.59	SLF7	R	endophyte	microbiome_survey	Fragaria vesca		ITS1	F4					F9	D2	PowerPlant	2x300
US_227	Fungi	GGCTCTGA	TGGATCTG	SOP	2017-08-03	US	2541.8	40.566	-111.041	SOP1	R	endophyte	microbiome_survey	Fragaria vesca		ITS1	F4					F9	D3	PowerPlant	2x300
US_235	Fungi	GGCTCTGA	GCTCAGGA	SOP	2017-08-03	US	2555.7	40.566	-111.041	SOP3	R	endophyte	microbiome_survey	Fragaria vesca		ITS1	F4					F9	D4	PowerPlant	2x300
US_243	Fungi	GGCTCTGA	AGGAGTCC	SOP	2017-08-03	US	2536.2	40.5664	-111.04	SOP5	R	endophyte	microbiome_survey	Fragaria vesca		ITS1	F4					F9	D5	PowerPlant	2x300
US_251	Fungi	GGCTCTGA	CATGCCTA	SOP	2017-08-03	US	2541.7	40.5654	-111.04	SOP7	R	endophyte	microbiome_survey	Fragaria vesca		ITS1	F4					F9	D6	PowerPlant	2x300
US_259	Fungi	GGCTCTGA	GTAGAGAG	TIB	2017-08-04	US	1967.8	40.4842	-111.639	TIB1	R	endophyte	microbiome_survey	Fragaria vesca		ITS1	F4					F9	D7	PowerPlant	2x300
US_267	Fungi	GGCTCTGA	CCTCTCTG	TIB	2017-08-04	US	1975.3	40.4842	-111.638	TIB3	R	endophyte	microbiome_survey	Fragaria vesca		ITS1	F4					F9	D8	PowerPlant	2x300
US_275	Fungi	GGCTCTGA	AGCGTAGC	TIB	2017-08-04	US	2001.8	40.4847	-111.637	TIB5	R	endophyte	microbiome_survey	Fragaria vesca		ITS1	F4					F9	D9	PowerPlant	2x300
US_213	Fungi	AGGCGAAG	GTCGTGAT	SLF	2017-08-01	US	2674.3	40.6024	-111.59	SLF6	L	endophyte	microbiome_survey	Fragaria vesca		ITS1	F4					F9	E1	PowerPlant	2x300
US_284	Fungi	AGGCGAAG	TGGTCACA	TIB	2017-08-04	US	1988.7	40.4852	-111.637	TIB7	R	epiphyte	microbiome_survey	Fragaria vesca		ITS1	F4					F9	E10	PowerPlant	2x300
US_292	Fungi	AGGCGAAG	TGCCTCTT	UINBC	2017-08-03	US	2178.4	40.6265	-111.178	UINBC1	R	epiphyte	microbiome_survey	Fragaria vesca		ITS1	F4					F9	E11	PowerPlant	2x300
US_220	Fungi	AGGCGAAG	ACCACTGT	SLF	2017-08-01	US	2678.2	40.602	-111.59	SLF7	R	epiphyte	microbiome_survey	Fragaria vesca		ITS1	F4					F9	E2	PowerPlant	2x300
US_228	Fungi	AGGCGAAG	TGGATCTG	SOP	2017-08-03	US	2541.8	40.566	-111.041	SOP1	R	epiphyte	microbiome_survey	Fragaria vesca		ITS1	F4					F9	E3	PowerPlant	2x300
US_236	Fungi	AGGCGAAG	GCTCAGGA	SOP	2017-08-03	US	2555.7	40.566	-111.041	SOP3	R	epiphyte	microbiome_survey	Fragaria vesca		ITS1	F4					F9	E4	PowerPlant	2x300
US_244	Fungi	AGGCGAAG	AGGAGTCC	SOP	2017-08-03	US	2536.2	40.5664	-111.04	SOP5	R	epiphyte	microbiome_survey	Fragaria vesca		ITS1	F4					F9	E5	PowerPlant	2x300
US_252	Fungi	AGGCGAAG	CATGCCTA	SOP	2017-08-03	US	2541.7	40.5654	-111.04	SOP7	R	epiphyte	microbiome_survey	Fragaria vesca		ITS1	F4					F9	E6	PowerPlant	2x300
US_260	Fungi	AGGCGAAG	GTAGAGAG	TIB	2017-08-04	US	1967.8	40.4842	-111.639	TIB1	R	epiphyte	microbiome_survey	Fragaria vesca		ITS1	F4					F9	E7	PowerPlant	2x300
US_268	Fungi	AGGCGAAG	CCTCTCTG	TIB	2017-08-04	US	1975.3	40.4842	-111.638	TIB3	R	epiphyte	microbiome_survey	Fragaria vesca		ITS1	F4					F9	E8	PowerPlant	2x300
US_276	Fungi	AGGCGAAG	AGCGTAGC	TIB	2017-08-04	US	2001.8	40.4847	-111.637	TIB5	R	epiphyte	microbiome_survey	Fragaria vesca		ITS1	F4					F9	E9	PowerPlant	2x300
US_214	Fungi	TAATCTTA	GTCGTGAT	SLF	2017-08-01	US	2674.3	40.6024	-111.59	SLF6	L	epiphyte	microbiome_survey	Fragaria vesca		ITS1	F4					F9	F1	PowerPlant	2x300
US_285	Fungi	TAATCTTA	TGGTCACA	TIB	2017-08-04	US	1985.3	40.4854	-111.638	TIB8	L	endophyte	microbiome_survey	Fragaria vesca		ITS1	F4					F9	F10	PowerPlant	2x300
US_293	Fungi	TAATCTTA	TGCCTCTT	UINBC	2017-08-03	US	2184.4	40.6266	-111.177	UINBC2	L	endophyte	microbiome_survey	Fragaria vesca		ITS1	F4					F9	F11	PowerPlant	2x300
US_221	Fungi	TAATCTTA	ACCACTGT	SLF	2017-08-01	US	2684.2	40.6019	-111.589	SLF8	L	endophyte	microbiome_survey	Fragaria vesca		ITS1	F4					F9	F2	PowerPlant	2x300
US_229	Fungi	TAATCTTA	TGGATCTG	SOP	2017-08-03	US	2544.2	40.566	-111.041	SOP2	L	endophyte	microbiome_survey	Fragaria vesca		ITS1	F4					F9	F3	PowerPlant	2x300
US_237	Fungi	TAATCTTA	GCTCAGGA	SOP	2017-08-03	US	2542.5	40.5661	-111.04	SOP4	L	endophyte	microbiome_survey	Fragaria vesca		ITS1	F4					F9	F4	PowerPlant	2x300
US_245	Fungi	TAATCTTA	AGGAGTCC	SOP	2017-08-03	US	2536.5	40.5666	-111.04	SOP6	L	endophyte	microbiome_survey	Fragaria vesca		ITS1	F4					F9	F5	PowerPlant	2x300
US_253	Fungi	TAATCTTA	CATGCCTA	SOP	2017-08-03	US	2549.2	40.5653	-111.04	SOP8	L	endophyte	microbiome_survey	Fragaria vesca		ITS1	F4					F9	F6	PowerPlant	2x300
US_261	Fungi	TAATCTTA	GTAGAGAG	TIB	2017-08-04	US	1952.3	40.4841	-111.638	TIB2	L	endophyte	microbiome_survey	Fragaria vesca		ITS1	F4					F9	F7	PowerPlant	2x300
US_269	Fungi	TAATCTTA	CCTCTCTG	TIB	2017-08-04	US	1991.7	40.4839	-111.638	TIB4	L	endophyte	microbiome_survey	Fragaria vesca		ITS1	F4					F9	F8	PowerPlant	2x300
US_277	Fungi	TAATCTTA	AGCGTAGC	TIB	2017-08-04	US	1988.5	40.4851	-111.637	TIB6	L	endophyte	microbiome_survey	Fragaria vesca		ITS1	F4					F9	F9	PowerPlant	2x300
US_215	Fungi	CAGGACGT	GTCGTGAT	SLF	2017-08-01	US	2674.3	40.6024	-111.59	SLF6	R	endophyte	microbiome_survey	Fragaria vesca		ITS1	F4					F9	G1	PowerPlant	2x300
US_286	Fungi	CAGGACGT	TGGTCACA	TIB	2017-08-04	US	1985.3	40.4854	-111.638	TIB8	L	epiphyte	microbiome_survey	Fragaria vesca		ITS1	F4					F9	G10	PowerPlant	2x300
US_294	Fungi	CAGGACGT	TGCCTCTT	UINBC	2017-08-03	US	2184.4	40.6266	-111.177	UINBC2	L	epiphyte	microbiome_survey	Fragaria vesca		ITS1	F4					F9	G11	PowerPlant	2x300
US_222	Fungi	CAGGACGT	ACCACTGT	SLF	2017-08-01	US	2684.2	40.6019	-111.589	SLF8	L	epiphyte	microbiome_survey	Fragaria vesca		ITS1	F4					F9	G2	PowerPlant	2x300
US_230	Fungi	CAGGACGT	TGGATCTG	SOP	2017-08-03	US	2544.2	40.566	-111.041	SOP2	L	epiphyte	microbiome_survey	Fragaria vesca		ITS1	F4					F9	G3	PowerPlant	2x300
US_238	Fungi	CAGGACGT	GCTCAGGA	SOP	2017-08-03	US	2542.5	40.5661	-111.04	SOP4	L	epiphyte	microbiome_survey	Fragaria vesca		ITS1	F4					F9	G4	PowerPlant	2x300
US_246	Fungi	CAGGACGT	AGGAGTCC	SOP	2017-08-03	US	2536.5	40.5666	-111.04	SOP6	L	epiphyte	microbiome_survey	Fragaria vesca		ITS1	F4					F9	G5	PowerPlant	2x300
US_254	Fungi	CAGGACGT	CATGCCTA	SOP	2017-08-03	US	2549.2	40.5653	-111.04	SOP8	L	epiphyte	microbiome_survey	Fragaria vesca		ITS1	F4					F9	G6	PowerPlant	2x300
US_262	Fungi	CAGGACGT	GTAGAGAG	TIB	2017-08-04	US	1952.3	40.4841	-111.638	TIB2	L	epiphyte	microbiome_survey	Fragaria vesca		ITS1	F4					F9	G7	PowerPlant	2x300
US_270	Fungi	CAGGACGT	CCTCTCTG	TIB	2017-08-04	US	1991.7	40.4839	-111.638	TIB4	L	epiphyte	microbiome_survey	Fragaria vesca		ITS1	F4					F9	G8	PowerPlant	2x300
US_278	Fungi	CAGGACGT	AGCGTAGC	TIB	2017-08-04	US	1988.5	40.4851	-111.637	TIB6	L	epiphyte	microbiome_survey	Fragaria vesca		ITS1	F4					F9	G9	PowerPlant	2x300
US_216	Fungi	GTACTGAC	GTCGTGAT	SLF	2017-08-01	US	2674.3	40.6024	-111.59	SLF6	R	epiphyte	microbiome_survey	Fragaria vesca		ITS1	F4					F9	H1	PowerPlant	2x300
US_287	Fungi	GTACTGAC	TGGTCACA	TIB	2017-08-04	US	1985.3	40.4854	-111.638	TIB8	R	endophyte	microbiome_survey	Fragaria vesca		ITS1	F4					F9	H10	PowerPlant	2x300
US_295	Fungi	GTACTGAC	TGCCTCTT	UINBC	2017-08-03	US	2184.4	40.6266	-111.177	UINBC2	R	endophyte	microbiome_survey	Fragaria vesca		ITS1	F4					F9	H11	PowerPlant	2x300
US_223	Fungi	GTACTGAC	ACCACTGT	SLF	2017-08-01	US	2684.2	40.6019	-111.589	SLF8	R	endophyte	microbiome_survey	Fragaria vesca		ITS1	F4					F9	H2	PowerPlant	2x300
US_231	Fungi	GTACTGAC	TGGATCTG	SOP	2017-08-03	US	2544.2	40.566	-111.041	SOP2	R	endophyte	microbiome_survey	Fragaria vesca		ITS1	F4					F9	H3	PowerPlant	2x300
US_239	Fungi	GTACTGAC	GCTCAGGA	SOP	2017-08-03	US	2542.5	40.5661	-111.04	SOP4	R	endophyte	microbiome_survey	Fragaria vesca		ITS1	F4					F9	H4	PowerPlant	2x300
US_247	Fungi	GTACTGAC	AGGAGTCC	SOP	2017-08-03	US	2536.5	40.5666	-111.04	SOP6	R	endophyte	microbiome_survey	Fragaria vesca		ITS1	F4					F9	H5	PowerPlant	2x300
US_255	Fungi	GTACTGAC	CATGCCTA	SOP	2017-08-03	US	2549.2	40.5653	-111.04	SOP8	R	endophyte	microbiome_survey	Fragaria vesca		ITS1	F4					F9	H6	PowerPlant	2x300
US_263	Fungi	GTACTGAC	GTAGAGAG	TIB	2017-08-04	US	1952.3	40.4841	-111.638	TIB2	R	endophyte	microbiome_survey	Fragaria vesca		ITS1	F4					F9	H7	PowerPlant	2x300
US_271	Fungi	GTACTGAC	CCTCTCTG	TIB	2017-08-04	US	1991.7	40.4839	-111.638	TIB4	R	endophyte	microbiome_survey	Fragaria vesca		ITS1	F4					F9	H8	PowerPlant	2x300
US_279	Fungi	GTACTGAC	AGCGTAGC	TIB	2017-08-04	US	1988.5	40.4851	-111.637	TIB6	R	endophyte	microbiome_survey	Fragaria vesca		ITS1	F4					F9	H9	PowerPlant	2x300
