# Supplementary material for: Using transects to disentangle the environmental drivers of plant‐microbiome assembly
Source: Plant Cell Environ. 2021 Oct 3;44(12):3745–55. doi: 10.1111/pce.14190 (PMC9292149; doi:10.1111/pce.14190)
Supplement: Supplementary file 1 — Data S1. Supporting information. [file PCE-44-3745-s001.zip › PCE_14190_Supplementary_Data_2.xlsx]

## Sheet: Sheet1
plant_id	site	latitude	longitude	aridity	frost_free_periods	length_growing_period	slope	spring_aet	spring_avgt	spring_maxt	spring_mint	spring_pet	spring_precip	spring_solrad	spring_watvap	spring_wind	summer_aet	summer_avgt	summer_maxt	summer_mint	summer_pet	summer_precip	summer_solrad	summer_watvap	summer_wind	clay	silt	lime_test	humus	sand	pH	available_nitrate	available_phosphorous	available_potassium	available_calcium	available_magnesium	reserve_phosphorous	reserve_potassium	reserve_calcium	reserve_magnesium	trace_element_manganese	trace_element_boron	trace_element_copper	trace_element_iron	cos_aspect	slope_cos_aspect	sin_aspect	slope_sin_aspect	k_mg_ratio
AMB-SO1	AMB	47	8.00486	2.124	7	9	17.2412	195.047	6.26667	10.8333	1.73333	195.048	112.667	15008	0.696667	2.83333	316.089	14.8333	18.5	11.1667	316.019	151.667	19098	1.22667	2.5	21	21	0.333333	2.33333	57	6.3	9.77333	1.33	9.61667	76.4167	7.08	6.12333	62.9633	3277.33	122.007	189.667	0.0366667	1.56667	314	0.548656	9.45951	0.836048	14.4145	1.35829
AMB-SO2	AMB	47.0007	8.00482	1.778	7	9	19.6529	195.047	6.26667	10.8333	1.73333	195.048	112.667	15008	0.696667	2.83333	316.089	14.8333	18.5	11.1667	316.019	151.667	19098	1.22667	2.5	21	21	0.333333	2.33333	57	6.3	9.77333	1.33	9.61667	76.4167	7.08	6.12333	62.9633	3277.33	122.007	189.667	0.0366667	1.56667	314	0.77193	15.1707	0.635707	12.4935	1.35829
AMB-SO3	AMB	47.0001	8.00479	2.124	7	9	17.2412	195.047	6.26667	10.8333	1.73333	195.048	112.667	15008	0.696667	2.83333	316.089	14.8333	18.5	11.1667	316.019	151.667	19098	1.22667	2.5	21	21	0.333333	2.33333	57	6.3	9.77333	1.33	9.61667	76.4167	7.08	6.12333	62.9633	3277.33	122.007	189.667	0.0366667	1.56667	314	0.548656	9.45951	0.836048	14.4145	1.35829
AMB1	AMB	47	8.00486	2.124	7	9	17.2412	195.047	6.26667	10.8333	1.73333	195.048	112.667	15008	0.696667	2.83333	316.089	14.8333	18.5	11.1667	316.019	151.667	19098	1.22667	2.5	21	21	0.333333	2.33333	57	6.3	9.77333	1.33	9.61667	76.4167	7.08	6.12333	62.9633	3277.33	122.007	189.667	0.0366667	1.56667	314	0.548656	9.45951	0.836048	14.4145	1.35829
AMB2	AMB	47.0006	8.00464	1.778	7	9	19.6529	195.047	6.26667	10.8333	1.73333	195.048	112.667	15008	0.696667	2.83333	316.089	14.8333	18.5	11.1667	316.019	151.667	19098	1.22667	2.5	21	21	0.333333	2.33333	57	6.3	9.77333	1.33	9.61667	76.4167	7.08	6.12333	62.9633	3277.33	122.007	189.667	0.0366667	1.56667	314	0.77193	15.1707	0.635707	12.4935	1.35829
AMB3	AMB	47.0007	8.00482	1.778	7	9	19.6529	195.047	6.26667	10.8333	1.73333	195.048	112.667	15008	0.696667	2.83333	316.089	14.8333	18.5	11.1667	316.019	151.667	19098	1.22667	2.5	21	21	0.333333	2.33333	57	6.3	9.77333	1.33	9.61667	76.4167	7.08	6.12333	62.9633	3277.33	122.007	189.667	0.0366667	1.56667	314	0.77193	15.1707	0.635707	12.4935	1.35829
AMB4	AMB	47.0006	8.00502	1.778	7	9	24.3827	195.047	6.26667	10.8333	1.73333	195.048	112.667	15008	0.696667	2.83333	316.089	14.8333	18.5	11.1667	316.019	151.667	19098	1.22667	2.5	21	21	0.333333	2.33333	57	6.3	9.77333	1.33	9.61667	76.4167	7.08	6.12333	62.9633	3277.33	122.007	189.667	0.0366667	1.56667	314	0.679765	16.5745	0.73343	17.883	1.35829
AMB5	AMB	47.0005	8.00493	1.778	7	9	24.3827	195.047	6.26667	10.8333	1.73333	195.048	112.667	15008	0.696667	2.83333	316.089	14.8333	18.5	11.1667	316.019	151.667	19098	1.22667	2.5	21	21	0.333333	2.33333	57	6.3	9.77333	1.33	9.61667	76.4167	7.08	6.12333	62.9633	3277.33	122.007	189.667	0.0366667	1.56667	314	0.679765	16.5745	0.73343	17.883	1.35829
AMB6	AMB	47.0003	8.0049	1.778	7	9	20.9962	195.047	6.26667	10.8333	1.73333	195.048	112.667	15008	0.696667	2.83333	316.089	14.8333	18.5	11.1667	316.019	151.667	19098	1.22667	2.5	21	21	0.333333	2.33333	57	6.3	9.77333	1.33	9.61667	76.4167	7.08	6.12333	62.9633	3277.33	122.007	189.667	0.0366667	1.56667	314	0.517599	10.8676	0.855623	17.9649	1.35829
AMB7	AMB	47.0001	8.00479	2.124	7	9	17.2412	195.047	6.26667	10.8333	1.73333	195.048	112.667	15008	0.696667	2.83333	316.089	14.8333	18.5	11.1667	316.019	151.667	19098	1.22667	2.5	21	21	0.333333	2.33333	57	6.3	9.77333	1.33	9.61667	76.4167	7.08	6.12333	62.9633	3277.33	122.007	189.667	0.0366667	1.56667	314	0.548656	9.45951	0.836048	14.4145	1.35829
AMB8	AMB	46.9997	8.005	2.124	3	7	19.7508	195.047	5.86667	10.3667	1.36667	195.048	112	15148	0.683333	3.03333	316.089	14.4667	18.0667	10.8333	316.019	151	19250	1.21	2.63333	21	21	0.333333	2.33333	57	6.3	9.77333	1.33	9.61667	76.4167	7.08	6.12333	62.9633	3277.33	122.007	189.667	0.0366667	1.56667	314	0.429057	8.47422	0.903278	17.8405	1.35829
CASC-SO1	CASC	40.4344	-111.631	0.636	7	4	6.14813	104.715	3.3	10.5667	-4	251.915	40.3333	19306.3	0.423333	3.93333	67.0501	15.3	21.4	9.23333	440.729	31.6667	25122	0.7	3.46667	16	21	1	6	60.6	7	0.01	10.21	68.04	90.93	13.93	54.19	450.51	7404	335.5	183	1.1	3.7	353	0.940887	5.7847	-0.33872	-2.08249	4.88442
CASC-SO2	CASC	40.4338	-111.631	0.636	7	4	11.5077	104.715	3.3	10.5667	-4	251.915	40.3333	19306.3	0.423333	3.93333	67.0501	15.3	21.4	9.23333	440.729	31.6667	25122	0.7	3.46667	16	21	1	6	60.6	7	0.01	10.21	68.04	90.93	13.93	54.19	450.51	7404	335.5	183	1.1	3.7	353	0.577465	6.6453	-0.816416	-9.39508	4.88442
CASC-SO3	CASC	40.434	-111.631	0.636	7	4	11.5077	104.715	3.3	10.5667	-4	251.915	40.3333	19306.3	0.423333	3.93333	67.0501	15.3	21.4	9.23333	440.729	31.6667	25122	0.7	3.46667	16	21	1	6	60.6	7	0.01	10.21	68.04	90.93	13.93	54.19	450.51	7404	335.5	183	1.1	3.7	353	0.577465	6.6453	-0.816416	-9.39508	4.88442
CASC1	CASC	40.4344	-111.631	0.636	7	4	6.14813	104.715	3.3	10.5667	-4	251.915	40.3333	19306.3	0.423333	3.93333	67.0501	15.3	21.4	9.23333	440.729	31.6667	25122	0.7	3.46667	16	21	1	6	60.6	7	0.01	10.21	68.04	90.93	13.93	54.19	450.51	7404	335.5	183	1.1	3.7	353	0.940887	5.7847	-0.33872	-2.08249	4.88442
CASC2	CASC	40.4337	-111.632	0.636	7	4	11.7013	104.715	3.3	10.5667	-4	251.915	40.3333	19306.3	0.423333	3.93333	67.0501	15.3	21.4	9.23333	440.729	31.6667	25122	0.7	3.46667	16	21	1	6	60.6	7	0.01	10.21	68.04	90.93	13.93	54.19	450.51	7404	335.5	183	1.1	3.7	353	0.998274	11.6811	0.058722	0.687125	4.88442
CASC3	CASC	40.4337	-111.632	0.636	7	4	11.7013	104.715	3.3	10.5667	-4	251.915	40.3333	19306.3	0.423333	3.93333	67.0501	15.3	21.4	9.23333	440.729	31.6667	25122	0.7	3.46667	16	21	1	6	60.6	7	0.01	10.21	68.04	90.93	13.93	54.19	450.51	7404	335.5	183	1.1	3.7	353	0.998274	11.6811	0.058722	0.687125	4.88442
CASC4	CASC	40.4338	-111.631	0.636	7	4	11.5077	104.715	3.3	10.5667	-4	251.915	40.3333	19306.3	0.423333	3.93333	67.0501	15.3	21.4	9.23333	440.729	31.6667	25122	0.7	3.46667	16	21	1	6	60.6	7	0.01	10.21	68.04	90.93	13.93	54.19	450.51	7404	335.5	183	1.1	3.7	353	0.577465	6.6453	-0.816416	-9.39508	4.88442
CASC5	CASC	40.4339	-111.631	0.636	7	4	11.5077	104.715	3.3	10.5667	-4	251.915	40.3333	19306.3	0.423333	3.93333	67.0501	15.3	21.4	9.23333	440.729	31.6667	25122	0.7	3.46667	16	21	1	6	60.6	7	0.01	10.21	68.04	90.93	13.93	54.19	450.51	7404	335.5	183	1.1	3.7	353	0.577465	6.6453	-0.816416	-9.39508	4.88442
CASC6	CASC	40.4339	-111.631	0.636	7	4	11.5077	104.715	3.3	10.5667	-4	251.915	40.3333	19306.3	0.423333	3.93333	67.0501	15.3	21.4	9.23333	440.729	31.6667	25122	0.7	3.46667	16	21	1	6	60.6	7	0.01	10.21	68.04	90.93	13.93	54.19	450.51	7404	335.5	183	1.1	3.7	353	0.577465	6.6453	-0.816416	-9.39508	4.88442
CASC7	CASC	40.434	-111.631	0.636	7	4	11.5077	104.715	3.3	10.5667	-4	251.915	40.3333	19306.3	0.423333	3.93333	67.0501	15.3	21.4	9.23333	440.729	31.6667	25122	0.7	3.46667	16	21	1	6	60.6	7	0.01	10.21	68.04	90.93	13.93	54.19	450.51	7404	335.5	183	1.1	3.7	353	0.577465	6.6453	-0.816416	-9.39508	4.88442
CASC8	CASC	40.4341	-111.631	0.636	7	4	13.3226	104.715	3.3	10.5667	-4	251.915	40.3333	19306.3	0.423333	3.93333	67.0501	15.3	21.4	9.23333	440.729	31.6667	25122	0.7	3.46667	16	21	1	6	60.6	7	0.01	10.21	68.04	90.93	13.93	54.19	450.51	7404	335.5	183	1.1	3.7	353	0.616308	8.21083	-0.787505	-10.4916	4.88442
CRM-SO1	CRM	40.8479	-110.819	0.604	4	3	17.7414	94.487	0.666667	7.63333	-6.26667	217.591	31.6667	18928.7	0.363333	4.1	70.8681	12.6667	18.8	6.53333	393.022	34	24221.3	0.626667	3.53333	6	11	0	8	81.5	NA	NA	NA	NA	NA	NA	277.21	715.91	8947	908	309	1.1	5.1	160	0.152057	2.6977	-0.988372	-17.5351	NA
CRM-SO2	CRM	40.8476	-110.819	0.604	4	3	10.9791	94.487	0.666667	7.63333	-6.26667	217.591	31.6667	18928.7	0.363333	4.1	70.8681	12.6667	18.8	6.53333	393.022	34	24221.3	0.626667	3.53333	6	11	0	8	81.5	NA	NA	NA	NA	NA	NA	277.21	715.91	8947	908	309	1.1	5.1	160	-0.188072	-2.06487	-0.982155	-10.7832	NA
CRM-SO3	CRM	40.8478	-110.818	0.604	4	3	9.6631	94.487	0.666667	7.63333	-6.26667	217.591	31.6667	18928.7	0.363333	4.1	70.8681	12.6667	18.8	6.53333	393.022	34	24221.3	0.626667	3.53333	6	11	0	8	81.5	NA	NA	NA	NA	NA	NA	277.21	715.91	8947	908	309	1.1	5.1	160	-1.84e-16	-1.78e-15	-1	-9.6631	NA
CRM1	CRM	40.8479	-110.819	0.604	4	3	17.7414	94.487	0.666667	7.63333	-6.26667	217.591	31.6667	18928.7	0.363333	4.1	70.8681	12.6667	18.8	6.53333	393.022	34	24221.3	0.626667	3.53333	6	11	0	8	81.5	NA	NA	NA	NA	NA	NA	277.21	715.91	8947	908	309	1.1	5.1	160	0.152057	2.6977	-0.988372	-17.5351	NA
CRM2	CRM	40.8478	-110.819	0.604	4	3	15.2974	94.487	0.666667	7.63333	-6.26667	217.591	31.6667	18928.7	0.363333	4.1	70.8681	12.6667	18.8	6.53333	393.022	34	24221.3	0.626667	3.53333	6	11	0	8	81.5	NA	NA	NA	NA	NA	NA	277.21	715.91	8947	908	309	1.1	5.1	160	0.207504	3.17428	-0.978234	-14.9645	NA
CRM3	CRM	40.8477	-110.819	0.604	4	3	15.2974	94.487	0.666667	7.63333	-6.26667	217.591	31.6667	18928.7	0.363333	4.1	70.8681	12.6667	18.8	6.53333	393.022	34	24221.3	0.626667	3.53333	6	11	0	8	81.5	NA	NA	NA	NA	NA	NA	277.21	715.91	8947	908	309	1.1	5.1	160	0.207504	3.17428	-0.978234	-14.9645	NA
CRM4	CRM	40.8476	-110.819	0.604	4	3	10.9791	94.487	0.666667	7.63333	-6.26667	217.591	31.6667	18928.7	0.363333	4.1	70.8681	12.6667	18.8	6.53333	393.022	34	24221.3	0.626667	3.53333	6	11	0	8	81.5	NA	NA	NA	NA	NA	NA	277.21	715.91	8947	908	309	1.1	5.1	160	-0.188072	-2.06487	-0.982155	-10.7832	NA
CRM5	CRM	40.8476	-110.818	0.604	4	3	10.9791	94.487	0.666667	7.63333	-6.26667	217.591	31.6667	18928.7	0.363333	4.1	70.8681	12.6667	18.8	6.53333	393.022	34	24221.3	0.626667	3.53333	6	11	0	8	81.5	NA	NA	NA	NA	NA	NA	277.21	715.91	8947	908	309	1.1	5.1	160	-0.188072	-2.06487	-0.982155	-10.7832	NA
CRM6	CRM	40.8478	-110.818	0.604	4	3	9.6631	94.487	0.666667	7.63333	-6.26667	217.591	31.6667	18928.7	0.363333	4.1	70.8681	12.6667	18.8	6.53333	393.022	34	24221.3	0.626667	3.53333	6	11	0	8	81.5	NA	NA	NA	NA	NA	NA	277.21	715.91	8947	908	309	1.1	5.1	160	-1.84e-16	-1.78e-15	-1	-9.6631	NA
CRM7	CRM	40.8478	-110.818	0.604	4	3	9.6631	94.487	0.666667	7.63333	-6.26667	217.591	31.6667	18928.7	0.363333	4.1	70.8681	12.6667	18.8	6.53333	393.022	34	24221.3	0.626667	3.53333	6	11	0	8	81.5	NA	NA	NA	NA	NA	NA	277.21	715.91	8947	908	309	1.1	5.1	160	-1.84e-16	-1.78e-15	-1	-9.6631	NA
CRM8	CRM	40.8478	-110.818	0.604	4	3	8.9467	94.487	0.666667	7.63333	-6.26667	217.591	31.6667	18928.7	0.363333	4.1	70.8681	12.6667	18.8	6.53333	393.022	34	24221.3	0.626667	3.53333	6	11	0	8	81.5	NA	NA	NA	NA	NA	NA	277.21	715.91	8947	908	309	1.1	5.1	160	-0.20601	-1.84311	-0.97855	-8.75479	NA
DUR-SO1	DUR	47.3353	7.53767	1.45	7	9	18.8701	191.875	6.5	11.4	1.66667	195.048	108	14721.3	0.72	3.16667	303.38	15.0667	18.6333	11.4333	316.019	126.333	19077.7	1.28	2.66667	9.33333	21	0	7.33333	67.3333	6.05	42.3067	9.26333	30.94	268.667	14.2767	6.2	132.175	8050	165.76	538.5	0.65	2.25	232	-0.925169	-17.458	0.379556	7.16225	2.16717
DUR-SO2	DUR	47.3352	7.53805	1.45	7	9	19.695	191.875	6.5	11.4	1.66667	195.048	108	14721.3	0.72	3.16667	303.38	15.0667	18.6333	11.4333	316.019	126.333	19077.7	1.28	2.66667	9.33333	21	0	7.33333	67.3333	6.05	42.3067	9.26333	30.94	268.667	14.2767	6.2	132.175	8050	165.76	538.5	0.65	2.25	232	-0.974008	-19.183	0.226513	4.46117	2.16717
DUR-SO3	DUR	47.3351	7.54218	1.45	7	9	14.6569	191.875	6.3	11.1333	1.5	195.048	110	14755.3	0.71	3.26667	303.38	14.8333	18.4333	11.2333	316.019	128.333	19083.7	1.26667	2.76667	9.33333	21	0	7.33333	67.3333	6.05	42.3067	9.26333	30.94	268.667	14.2767	6.2	132.175	8050	165.76	538.5	0.65	2.25	232	-0.945538	-13.8587	-0.325513	-4.77102	2.16717
DUR1	DUR	47.3351	7.53806	1.45	7	9	16.0321	191.875	6.5	11.4	1.66667	195.048	108	14721.3	0.72	3.16667	303.38	15.0667	18.6333	11.4333	316.019	126.333	19077.7	1.28	2.66667	9.33333	21	0	7.33333	67.3333	6.05	42.3067	9.26333	30.94	268.667	14.2767	6.2	132.175	8050	165.76	538.5	0.65	2.25	232	-0.959365	-15.3807	0.282166	4.52372	2.16717
DUR2	DUR	47.3353	7.53771	1.45	7	9	18.8701	191.875	6.5	11.4	1.66667	195.048	108	14721.3	0.72	3.16667	303.38	15.0667	18.6333	11.4333	316.019	126.333	19077.7	1.28	2.66667	9.33333	21	0	7.33333	67.3333	6.05	42.3067	9.26333	30.94	268.667	14.2767	6.2	132.175	8050	165.76	538.5	0.65	2.25	232	-0.925169	-17.458	0.379556	7.16225	2.16717
DUR3	DUR	47.3359	7.54075	1.45	7	9	30.7711	191.875	6.5	11.4	1.66667	195.048	108	14721.3	0.72	3.16667	303.38	15.0667	18.6333	11.4333	316.019	126.333	19077.7	1.28	2.66667	9.33333	21	0	7.33333	67.3333	6.05	42.3067	9.26333	30.94	268.667	14.2767	6.2	132.175	8050	165.76	538.5	0.65	2.25	232	-0.994049	-30.5879	-0.108937	-3.3521	2.16717
DUR4	DUR	47.336	7.541	1.45	7	9	22.6648	191.875	6.5	11.4	1.66667	195.048	108	14721.3	0.72	3.16667	303.38	15.0667	18.6333	11.4333	316.019	126.333	19077.7	1.28	2.66667	9.33333	21	0	7.33333	67.3333	6.05	42.3067	9.26333	30.94	268.667	14.2767	6.2	132.175	8050	165.76	538.5	0.65	2.25	232	-0.999953	-22.6637	-0.0097084	-0.220039	2.16717
DUR5	DUR	47.3359	7.54195	1.45	7	9	28.1774	191.875	6.3	11.1333	1.5	195.048	110	14755.3	0.71	3.26667	303.38	14.8333	18.4333	11.2333	316.019	128.333	19083.7	1.26667	2.76667	9.33333	21	0	7.33333	67.3333	6.05	42.3067	9.26333	30.94	268.667	14.2767	6.2	132.175	8050	165.76	538.5	0.65	2.25	232	-0.998969	-28.1483	0.0454075	1.27947	2.16717
DUR6	DUR	47.3356	7.54203	1.45	7	9	24.0484	191.875	6.3	11.1333	1.5	195.048	110	14755.3	0.71	3.26667	303.38	14.8333	18.4333	11.2333	316.019	128.333	19083.7	1.26667	2.76667	9.33333	21	0	7.33333	67.3333	6.05	42.3067	9.26333	30.94	268.667	14.2767	6.2	132.175	8050	165.76	538.5	0.65	2.25	232	-0.999339	-24.0325	-0.0363396	-0.873909	2.16717
DUR7	DUR	47.3354	7.54197	1.45	7	9	20.5712	191.875	6.3	11.1333	1.5	195.048	110	14755.3	0.71	3.26667	303.38	14.8333	18.4333	11.2333	316.019	128.333	19083.7	1.26667	2.76667	9.33333	21	0	7.33333	67.3333	6.05	42.3067	9.26333	30.94	268.667	14.2767	6.2	132.175	8050	165.76	538.5	0.65	2.25	232	-0.982994	-20.2213	-0.183636	-3.77761	2.16717
DUR8	DUR	47.3352	7.54213	1.45	7	9	18.7959	191.875	6.3	11.1333	1.5	195.048	110	14755.3	0.71	3.26667	303.38	14.8333	18.4333	11.2333	316.019	128.333	19083.7	1.26667	2.76667	9.33333	21	0	7.33333	67.3333	6.05	42.3067	9.26333	30.94	268.667	14.2767	6.2	132.175	8050	165.76	538.5	0.65	2.25	232	-0.976744	-18.3588	-0.214407	-4.02997	2.16717
ECY-SO1	ECY	40.8323	-111.651	0.617	6	4	16.5574	104.755	3.3	10.8	-4.2	251.915	46.6667	18903.3	0.433333	3.96667	66.2006	15.3	21.6333	9	440.729	31.3333	25105.3	0.72	3.53333	16	21	0	5	61.1	6.2	0.01	4.31	84.73	304	27.35	49.29	288.51	19560	310.9	316	0.5	4.3	186	0.995434	16.4818	-0.0954524	-1.58044	3.09799
ECY-SO2	ECY	40.8321	-111.651	0.617	6	4	17.7707	104.755	3.3	10.8	-4.2	251.915	46.6667	18903.3	0.433333	3.96667	66.2006	15.3	21.6333	9	440.729	31.3333	25105.3	0.72	3.53333	16	21	0	5	61.1	6.2	0.01	4.31	84.73	304	27.35	49.29	288.51	19560	310.9	316	0.5	4.3	186	0.99928	17.7579	0.0379473	0.674351	3.09799
ECY-SO3	ECY	40.8324	-111.651	0.617	6	4	3.66765	104.755	3.3	10.8	-4.2	251.915	46.6667	18903.3	0.433333	3.96667	66.2006	15.3	21.6333	9	440.729	31.3333	25105.3	0.72	3.53333	16	21	0	5	61.1	6.2	0.01	4.31	84.73	304	27.35	49.29	288.51	19560	310.9	316	0.5	4.3	186	0.948683	3.47944	0.316228	1.15981	3.09799
ECY1	ECY	40.8323	-111.651	0.617	6	4	16.5574	104.755	3.3	10.8	-4.2	251.915	46.6667	18903.3	0.433333	3.96667	66.2006	15.3	21.6333	9	440.729	31.3333	25105.3	0.72	3.53333	16	21	0	5	61.1	6.2	0.01	4.31	84.73	304	27.35	49.29	288.51	19560	310.9	316	0.5	4.3	186	0.995434	16.4818	-0.0954524	-1.58044	3.09799
ECY2	ECY	40.8323	-111.651	0.617	6	4	16.5574	104.755	3.3	10.8	-4.2	251.915	46.6667	18903.3	0.433333	3.96667	66.2006	15.3	21.6333	9	440.729	31.3333	25105.3	0.72	3.53333	16	21	0	5	61.1	6.2	0.01	4.31	84.73	304	27.35	49.29	288.51	19560	310.9	316	0.5	4.3	186	0.995434	16.4818	-0.0954524	-1.58044	3.09799
ECY3	ECY	40.8322	-111.651	0.617	6	4	17.7707	104.755	3.3	10.8	-4.2	251.915	46.6667	18903.3	0.433333	3.96667	66.2006	15.3	21.6333	9	440.729	31.3333	25105.3	0.72	3.53333	16	21	0	5	61.1	6.2	0.01	4.31	84.73	304	27.35	49.29	288.51	19560	310.9	316	0.5	4.3	186	0.99928	17.7579	0.0379473	0.674351	3.09799
ECY4	ECY	40.8321	-111.651	0.617	6	4	17.7707	104.755	3.3	10.8	-4.2	251.915	46.6667	18903.3	0.433333	3.96667	66.2006	15.3	21.6333	9	440.729	31.3333	25105.3	0.72	3.53333	16	21	0	5	61.1	6.2	0.01	4.31	84.73	304	27.35	49.29	288.51	19560	310.9	316	0.5	4.3	186	0.99928	17.7579	0.0379473	0.674351	3.09799
ECY5	ECY	40.8321	-111.65	0.617	6	4	17.7707	104.755	3.3	10.8	-4.2	251.915	46.6667	18903.3	0.433333	3.96667	66.2006	15.3	21.6333	9	440.729	31.3333	25105.3	0.72	3.53333	16	21	0	5	61.1	6.2	0.01	4.31	84.73	304	27.35	49.29	288.51	19560	310.9	316	0.5	4.3	186	0.99928	17.7579	0.0379473	0.674351	3.09799
ECY6	ECY	40.8321	-111.65	0.617	6	4	18.1907	104.755	3.3	10.8	-4.2	251.915	46.6667	18903.3	0.433333	3.96667	66.2006	15.3	21.6333	9	440.729	31.3333	25105.3	0.72	3.53333	16	21	0	5	61.1	6.2	0.01	4.31	84.73	304	27.35	49.29	288.51	19560	310.9	316	0.5	4.3	186	0.999315	18.1782	0.0370116	0.673268	3.09799
ECY7	ECY	40.8324	-111.651	0.617	6	4	14.1302	104.755	3.3	10.8	-4.2	251.915	46.6667	18903.3	0.433333	3.96667	66.2006	15.3	21.6333	9	440.729	31.3333	25105.3	0.72	3.53333	16	21	0	5	61.1	6.2	0.01	4.31	84.73	304	27.35	49.29	288.51	19560	310.9	316	0.5	4.3	186	0.966235	13.6531	0.257663	3.64083	3.09799
ECY8	ECY	40.8324	-111.651	0.617	6	4	3.66765	104.755	3.3	10.8	-4.2	251.915	46.6667	18903.3	0.433333	3.96667	66.2006	15.3	21.6333	9	440.729	31.3333	25105.3	0.72	3.53333	16	21	0	5	61.1	6.2	0.01	4.31	84.73	304	27.35	49.29	288.51	19560	310.9	316	0.5	4.3	186	0.948683	3.47944	0.316228	1.15981	3.09799
FAS-SO1	FAS	46.7528	13.7552	2.521	5	7	12.4423	150.033	5.9	11.4	0.3	150.033	103	14171.7	0.663333	1.86667	249.285	14.5333	19.1	9.9	249.26	150	17639.7	1.23333	1.56667	7.66667	21	0	4.33333	70.0667	5.83333	1.39667	3.37333	33.68	34.3367	13.79	11.0567	117.287	1347.93	273.167	69.6667	0.04	3.1	809.333	0.349109	4.34373	0.937082	11.6595	2.44235
FAS-SO2	FAS	46.7525	13.7549	2.521	5	7	13.5722	150.033	5.9	11.4	0.3	150.033	103	14171.7	0.663333	1.86667	249.285	14.5333	19.1	9.9	249.26	150	17639.7	1.23333	1.56667	7.66667	21	0	4.33333	70.0667	5.83333	1.39667	3.37333	33.68	34.3367	13.79	11.0567	117.287	1347.93	273.167	69.6667	0.04	3.1	809.333	0.654931	8.88885	0.755689	10.2564	2.44235
FAS-SO3	FAS	46.7524	13.755	2.521	5	7	13.5722	150.033	5.9	11.4	0.3	150.033	103	14171.7	0.663333	1.86667	249.285	14.5333	19.1	9.9	249.26	150	17639.7	1.23333	1.56667	7.66667	21	0	4.33333	70.0667	5.83333	1.39667	3.37333	33.68	34.3367	13.79	11.0567	117.287	1347.93	273.167	69.6667	0.04	3.1	809.333	0.654931	8.88885	0.755689	10.2564	2.44235
FAS1	FAS	46.7528	13.7552	2.521	5	7	12.4423	150.033	5.9	11.4	0.3	150.033	103	14171.7	0.663333	1.86667	249.285	14.5333	19.1	9.9	249.26	150	17639.7	1.23333	1.56667	7.66667	21	0	4.33333	70.0667	5.83333	1.39667	3.37333	33.68	34.3367	13.79	11.0567	117.287	1347.93	273.167	69.6667	0.04	3.1	809.333	0.349109	4.34373	0.937082	11.6595	2.44235
FAS2	FAS	46.7527	13.7551	2.521	5	7	12.8617	150.033	5.9	11.4	0.3	150.033	103	14171.7	0.663333	1.86667	249.285	14.5333	19.1	9.9	249.26	150	17639.7	1.23333	1.56667	7.66667	21	0	4.33333	70.0667	5.83333	1.39667	3.37333	33.68	34.3367	13.79	11.0567	117.287	1347.93	273.167	69.6667	0.04	3.1	809.333	0.106533	1.37019	0.994309	12.7885	2.44235
FAS3	FAS	46.7525	13.7549	2.521	5	7	13.5722	150.033	5.9	11.4	0.3	150.033	103	14171.7	0.663333	1.86667	249.285	14.5333	19.1	9.9	249.26	150	17639.7	1.23333	1.56667	7.66667	21	0	4.33333	70.0667	5.83333	1.39667	3.37333	33.68	34.3367	13.79	11.0567	117.287	1347.93	273.167	69.6667	0.04	3.1	809.333	0.654931	8.88885	0.755689	10.2564	2.44235
FAS4	FAS	46.7525	13.7547	2.521	5	7	15.9988	150.033	5.9	11.4	0.3	150.033	103	14171.7	0.663333	1.86667	249.285	14.5333	19.1	9.9	249.26	150	17639.7	1.23333	1.56667	7.66667	21	0	4.33333	70.0667	5.83333	1.39667	3.37333	33.68	34.3367	13.79	11.0567	117.287	1347.93	273.167	69.6667	0.04	3.1	809.333	0.551433	8.82225	0.834219	13.3465	2.44235
FAS5	FAS	46.7523	13.7545	2.521	5	7	27.0218	150.033	5.9	11.4	0.3	150.033	103	14171.7	0.663333	1.86667	249.285	14.5333	19.1	9.9	249.26	150	17639.7	1.23333	1.56667	7.66667	21	0	4.33333	70.0667	5.83333	1.39667	3.37333	33.68	34.3367	13.79	11.0567	117.287	1347.93	273.167	69.6667	0.04	3.1	809.333	0.802853	21.6946	0.596178	16.1098	2.44235
FAS6	FAS	46.7522	13.7548	2.521	5	7	26.6559	150.033	5.9	11.4	0.3	150.033	103	14171.7	0.663333	1.86667	249.285	14.5333	19.1	9.9	249.26	150	17639.7	1.23333	1.56667	7.66667	21	0	4.33333	70.0667	5.83333	1.39667	3.37333	33.68	34.3367	13.79	11.0567	117.287	1347.93	273.167	69.6667	0.04	3.1	809.333	0.856064	22.8191	0.516869	13.7776	2.44235
FAS7	FAS	46.7524	13.7549	2.521	5	7	13.5722	150.033	5.9	11.4	0.3	150.033	103	14171.7	0.663333	1.86667	249.285	14.5333	19.1	9.9	249.26	150	17639.7	1.23333	1.56667	7.66667	21	0	4.33333	70.0667	5.83333	1.39667	3.37333	33.68	34.3367	13.79	11.0567	117.287	1347.93	273.167	69.6667	0.04	3.1	809.333	0.654931	8.88885	0.755689	10.2564	2.44235
FAS8	FAS	46.7524	13.755	2.521	5	7	13.5722	150.033	5.9	11.4	0.3	150.033	103	14171.7	0.663333	1.86667	249.285	14.5333	19.1	9.9	249.26	150	17639.7	1.23333	1.56667	7.66667	21	0	4.33333	70.0667	5.83333	1.39667	3.37333	33.68	34.3367	13.79	11.0567	117.287	1347.93	273.167	69.6667	0.04	3.1	809.333	0.654931	8.88885	0.755689	10.2564	2.44235
GLU-SO1	GLU	46.6404	10.5549	1.449	1	4	32.9786	144.004	5.56667	10.6667	0.466667	137.816	37.3333	15891.3	0.643333	2	239.621	14.7	18.8	10.5667	236.411	71.3333	19328	1.18667	1.83333	14.3333	21	0	2.66667	63.7	5.93333	0.176667	4.04667	12.98	52.31	15.7167	9.29	45.2833	1855.67	259.233	202.667	0.0666667	1.83333	377.333	0.955914	31.5247	0.293647	9.68406	0.825875
GLU-SO2	GLU	46.6406	10.5549	1.449	1	4	32.9786	144.004	5.56667	10.6667	0.466667	137.816	37.3333	15891.3	0.643333	2	239.621	14.7	18.8	10.5667	236.411	71.3333	19328	1.18667	1.83333	14.3333	21	0	2.66667	63.7	5.93333	0.176667	4.04667	12.98	52.31	15.7167	9.29	45.2833	1855.67	259.233	202.667	0.0666667	1.83333	377.333	0.955914	31.5247	0.293647	9.68406	0.825875
GLU-SO3	GLU	46.6406	10.5545	1.449	1	4	35.2723	144.004	5.56667	10.6667	0.466667	137.816	37.3333	15891.3	0.643333	2	239.621	14.7	18.8	10.5667	236.411	71.3333	19328	1.18667	1.83333	14.3333	21	0	2.66667	63.7	5.93333	0.176667	4.04667	12.98	52.31	15.7167	9.29	45.2833	1855.67	259.233	202.667	0.0666667	1.83333	377.333	0.88267	31.1338	0.469993	16.5777	0.825875
GLU1	GLU	46.6404	10.5549	1.449	1	4	32.9786	144.004	5.56667	10.6667	0.466667	137.816	37.3333	15891.3	0.643333	2	239.621	14.7	18.8	10.5667	236.411	71.3333	19328	1.18667	1.83333	14.3333	21	0	2.66667	63.7	5.93333	0.176667	4.04667	12.98	52.31	15.7167	9.29	45.2833	1855.67	259.233	202.667	0.0666667	1.83333	377.333	0.955914	31.5247	0.293647	9.68406	0.825875
GLU2	GLU	46.6405	10.5548	1.449	1	4	34.0221	144.004	5.56667	10.6667	0.466667	137.816	37.3333	15891.3	0.643333	2	239.621	14.7	18.8	10.5667	236.411	71.3333	19328	1.18667	1.83333	14.3333	21	0	2.66667	63.7	5.93333	0.176667	4.04667	12.98	52.31	15.7167	9.29	45.2833	1855.67	259.233	202.667	0.0666667	1.83333	377.333	0.912818	31.056	0.408366	13.8935	0.825875
GLU3	GLU	46.6403	10.5551	1.449	1	4	41.8385	144.004	5.56667	10.6667	0.466667	137.816	37.3333	15891.3	0.643333	2	239.621	14.7	18.8	10.5667	236.411	71.3333	19328	1.18667	1.83333	14.3333	21	0	2.66667	63.7	5.93333	0.176667	4.04667	12.98	52.31	15.7167	9.29	45.2833	1855.67	259.233	202.667	0.0666667	1.83333	377.333	0.978067	40.9208	0.208292	8.71462	0.825875
GLU4	GLU	46.6406	10.5549	1.449	1	4	32.9786	144.004	5.56667	10.6667	0.466667	137.816	37.3333	15891.3	0.643333	2	239.621	14.7	18.8	10.5667	236.411	71.3333	19328	1.18667	1.83333	14.3333	21	0	2.66667	63.7	5.93333	0.176667	4.04667	12.98	52.31	15.7167	9.29	45.2833	1855.67	259.233	202.667	0.0666667	1.83333	377.333	0.955914	31.5247	0.293647	9.68406	0.825875
GLU5	GLU	46.6404	10.5545	1.449	1	4	35.2723	144.004	5.56667	10.6667	0.466667	137.816	37.3333	15891.3	0.643333	2	239.621	14.7	18.8	10.5667	236.411	71.3333	19328	1.18667	1.83333	14.3333	21	0	2.66667	63.7	5.93333	0.176667	4.04667	12.98	52.31	15.7167	9.29	45.2833	1855.67	259.233	202.667	0.0666667	1.83333	377.333	0.88267	31.1338	0.469993	16.5777	0.825875
GLU6	GLU	46.6406	10.5545	1.449	1	4	35.2723	144.004	5.56667	10.6667	0.466667	137.816	37.3333	15891.3	0.643333	2	239.621	14.7	18.8	10.5667	236.411	71.3333	19328	1.18667	1.83333	14.3333	21	0	2.66667	63.7	5.93333	0.176667	4.04667	12.98	52.31	15.7167	9.29	45.2833	1855.67	259.233	202.667	0.0666667	1.83333	377.333	0.88267	31.1338	0.469993	16.5777	0.825875
GLU7	GLU	46.6406	10.5543	1.449	1	4	35.2723	144.004	5.56667	10.6667	0.466667	137.816	37.3333	15891.3	0.643333	2	239.621	14.7	18.8	10.5667	236.411	71.3333	19328	1.18667	1.83333	14.3333	21	0	2.66667	63.7	5.93333	0.176667	4.04667	12.98	52.31	15.7167	9.29	45.2833	1855.67	259.233	202.667	0.0666667	1.83333	377.333	0.88267	31.1338	0.469993	16.5777	0.825875
GLU8	GLU	46.6406	10.5545	1.449	1	4	35.2723	144.004	5.56667	10.6667	0.466667	137.816	37.3333	15891.3	0.643333	2	239.621	14.7	18.8	10.5667	236.411	71.3333	19328	1.18667	1.83333	14.3333	21	0	2.66667	63.7	5.93333	0.176667	4.04667	12.98	52.31	15.7167	9.29	45.2833	1855.67	259.233	202.667	0.0666667	1.83333	377.333	0.88267	31.1338	0.469993	16.5777	0.825875
GTR-SO1	GTR	46.7482	7.34509	1.839	6	8	11.0351	195.047	4.9	9.7	0.0999999	149.406	95.3333	15474.7	0.643333	3.03333	316.089	13.7	17.5667	9.86667	257.834	123	19770	1.16667	2.7	6	21	0	7.33333	70.9333	5.5	0.58	8.45333	30.15	64.86	7.95333	15.13	185.08	1636	121.9	49	0.01	2.2	627	0.935472	10.323	-0.353401	-3.89982	3.79086
GTR-SO2	GTR	46.7471	7.34522	1.839	6	8	3.93572	195.047	4.9	9.7	0.0999999	149.406	95.3333	15474.7	0.643333	3.03333	316.089	13.7	17.5667	9.86667	257.834	123	19770	1.16667	2.7	6	21	0	7.33333	70.9333	5.5	0.58	8.45333	30.15	64.86	7.95333	15.13	185.08	1636	121.9	49	0.01	2.2	627	0.707107	2.78298	-0.707107	-2.78298	3.79086
GTR-SO3	GTR	46.7483	7.34516	1.839	6	8	11.7752	195.047	4.9	9.7	0.0999999	149.406	95.3333	15474.7	0.643333	3.03333	316.089	13.7	17.5667	9.86667	257.834	123	19770	1.16667	2.7	6	21	0	7.33333	70.9333	5.5	0.58	8.45333	30.15	64.86	7.95333	15.13	185.08	1636	121.9	49	0.01	2.2	627	0.972387	11.45	-0.233373	-2.74801	3.79086
GTR1	GTR	46.7482	7.34509	1.839	6	8	11.0351	195.047	4.9	9.7	0.0999999	149.406	95.3333	15474.7	0.643333	3.03333	316.089	13.7	17.5667	9.86667	257.834	123	19770	1.16667	2.7	6	21	0	7.33333	70.9333	5.5	0.58	8.45333	30.15	64.86	7.95333	15.13	185.08	1636	121.9	49	0.01	2.2	627	0.935472	10.323	-0.353401	-3.89982	3.79086
GTR2	GTR	46.7482	7.34512	1.839	6	8	11.0351	195.047	4.9	9.7	0.0999999	149.406	95.3333	15474.7	0.643333	3.03333	316.089	13.7	17.5667	9.86667	257.834	123	19770	1.16667	2.7	6	21	0	7.33333	70.9333	5.5	0.58	8.45333	30.15	64.86	7.95333	15.13	185.08	1636	121.9	49	0.01	2.2	627	0.935472	10.323	-0.353401	-3.89982	3.79086
GTR3	GTR	46.7476	7.34543	1.839	6	8	6.87303	195.047	4.9	9.7	0.0999999	149.406	95.3333	15474.7	0.643333	3.03333	316.089	13.7	17.5667	9.86667	257.834	123	19770	1.16667	2.7	6	21	0	7.33333	70.9333	5.5	0.58	8.45333	30.15	64.86	7.95333	15.13	185.08	1636	121.9	49	0.01	2.2	627	0.941742	6.47262	-0.336337	-2.31165	3.79086
GTR4	GTR	46.7471	7.34522	1.839	6	8	3.93572	195.047	4.9	9.7	0.0999999	149.406	95.3333	15474.7	0.643333	3.03333	316.089	13.7	17.5667	9.86667	257.834	123	19770	1.16667	2.7	6	21	0	7.33333	70.9333	5.5	0.58	8.45333	30.15	64.86	7.95333	15.13	185.08	1636	121.9	49	0.01	2.2	627	0.707107	2.78298	-0.707107	-2.78298	3.79086
GTR5	GTR	46.7473	7.34572	1.839	6	8	2.50015	195.047	4.9	9.7	0.0999999	149.406	95.3333	15474.7	0.643333	3.03333	316.089	13.7	17.5667	9.86667	257.834	123	19770	1.16667	2.7	6	21	0	7.33333	70.9333	5.5	0.58	8.45333	30.15	64.86	7.95333	15.13	185.08	1636	121.9	49	0.01	2.2	627	0.928477	2.32133	-0.371391	-0.928531	3.79086
GTR6	GTR	46.7474	7.34584	1.839	6	8	6.35204	195.047	4.9	9.7	0.0999999	149.406	95.3333	15474.7	0.643333	3.03333	316.089	13.7	17.5667	9.86667	257.834	123	19770	1.16667	2.7	6	21	0	7.33333	70.9333	5.5	0.58	8.45333	30.15	64.86	7.95333	15.13	185.08	1636	121.9	49	0.01	2.2	627	0.983282	6.24585	-0.182089	-1.15664	3.79086
GTR7	GTR	46.7476	7.34571	1.839	6	8	6.35204	195.047	4.9	9.7	0.0999999	149.406	95.3333	15474.7	0.643333	3.03333	316.089	13.7	17.5667	9.86667	257.834	123	19770	1.16667	2.7	6	21	0	7.33333	70.9333	5.5	0.58	8.45333	30.15	64.86	7.95333	15.13	185.08	1636	121.9	49	0.01	2.2	627	0.983282	6.24585	-0.182089	-1.15664	3.79086
GTR8	GTR	46.7483	7.34516	1.839	6	8	11.7752	195.047	4.9	9.7	0.0999999	149.406	95.3333	15474.7	0.643333	3.03333	316.089	13.7	17.5667	9.86667	257.834	123	19770	1.16667	2.7	6	21	0	7.33333	70.9333	5.5	0.58	8.45333	30.15	64.86	7.95333	15.13	185.08	1636	121.9	49	0.01	2.2	627	0.972387	11.45	-0.233373	-2.74801	3.79086
LAM-SO1	LAM	40.7164	-111.622	0.617	6	4	24.8883	104.755	2.96667	10.2	-4.26667	251.915	42.6667	19087	0.413333	4.03333	66.2006	15.0333	21.0333	9	440.729	32.3333	25091.7	0.69	3.53333	11	21	0	4	66.7	6.5	0.33	11.77	118.28	197.5	32.75	103.25	492.87	7339	463.6	442	2	8.9	336	0.996175	24.7931	0.0873837	2.17483	3.6116
LAM-SO2	LAM	40.7164	-111.623	0.617	6	4	24.6137	104.755	2.96667	10.2	-4.26667	251.915	42.6667	19087	0.413333	4.03333	66.2006	15.0333	21.0333	9	440.729	32.3333	25091.7	0.69	3.53333	11	21	0	4	66.7	6.5	0.33	11.77	118.28	197.5	32.75	103.25	492.87	7339	463.6	442	2	8.9	336	0.999961	24.6128	0.0088492	0.217812	3.6116
LAM-SO3	LAM	40.7164	-111.623	0.617	6	4	24.6137	104.755	2.96667	10.2	-4.26667	251.915	42.6667	19087	0.413333	4.03333	66.2006	15.0333	21.0333	9	440.729	32.3333	25091.7	0.69	3.53333	11	21	0	4	66.7	6.5	0.33	11.77	118.28	197.5	32.75	103.25	492.87	7339	463.6	442	2	8.9	336	0.999961	24.6128	0.0088492	0.217812	3.6116
LAM1	LAM	40.7164	-111.622	0.617	6	4	24.8883	104.755	2.96667	10.2	-4.26667	251.915	42.6667	19087	0.413333	4.03333	66.2006	15.0333	21.0333	9	440.729	32.3333	25091.7	0.69	3.53333	11	21	0	4	66.7	6.5	0.33	11.77	118.28	197.5	32.75	103.25	492.87	7339	463.6	442	2	8.9	336	0.996175	24.7931	0.0873837	2.17483	3.6116
LAM2	LAM	40.7164	-111.622	0.617	6	4	24.8883	104.755	2.96667	10.2	-4.26667	251.915	42.6667	19087	0.413333	4.03333	66.2006	15.0333	21.0333	9	440.729	32.3333	25091.7	0.69	3.53333	11	21	0	4	66.7	6.5	0.33	11.77	118.28	197.5	32.75	103.25	492.87	7339	463.6	442	2	8.9	336	0.996175	24.7931	0.0873837	2.17483	3.6116
LAM3	LAM	40.7164	-111.622	0.617	6	4	24.8883	104.755	2.96667	10.2	-4.26667	251.915	42.6667	19087	0.413333	4.03333	66.2006	15.0333	21.0333	9	440.729	32.3333	25091.7	0.69	3.53333	11	21	0	4	66.7	6.5	0.33	11.77	118.28	197.5	32.75	103.25	492.87	7339	463.6	442	2	8.9	336	0.996175	24.7931	0.0873837	2.17483	3.6116
LAM4	LAM	40.7164	-111.623	0.617	6	4	24.6137	104.755	2.96667	10.2	-4.26667	251.915	42.6667	19087	0.413333	4.03333	66.2006	15.0333	21.0333	9	440.729	32.3333	25091.7	0.69	3.53333	11	21	0	4	66.7	6.5	0.33	11.77	118.28	197.5	32.75	103.25	492.87	7339	463.6	442	2	8.9	336	0.999961	24.6128	0.0088492	0.217812	3.6116
LAM5	LAM	40.7164	-111.623	0.617	6	4	24.6137	104.755	2.96667	10.2	-4.26667	251.915	42.6667	19087	0.413333	4.03333	66.2006	15.0333	21.0333	9	440.729	32.3333	25091.7	0.69	3.53333	11	21	0	4	66.7	6.5	0.33	11.77	118.28	197.5	32.75	103.25	492.87	7339	463.6	442	2	8.9	336	0.999961	24.6128	0.0088492	0.217812	3.6116
LAM6	LAM	40.7164	-111.623	0.617	6	4	24.6137	104.755	2.96667	10.2	-4.26667	251.915	42.6667	19087	0.413333	4.03333	66.2006	15.0333	21.0333	9	440.729	32.3333	25091.7	0.69	3.53333	11	21	0	4	66.7	6.5	0.33	11.77	118.28	197.5	32.75	103.25	492.87	7339	463.6	442	2	8.9	336	0.999961	24.6128	0.0088492	0.217812	3.6116
LAM7	LAM	40.7164	-111.623	0.617	6	4	24.6137	104.755	2.96667	10.2	-4.26667	251.915	42.6667	19087	0.413333	4.03333	66.2006	15.0333	21.0333	9	440.729	32.3333	25091.7	0.69	3.53333	11	21	0	4	66.7	6.5	0.33	11.77	118.28	197.5	32.75	103.25	492.87	7339	463.6	442	2	8.9	336	0.999961	24.6128	0.0088492	0.217812	3.6116
LAM8	LAM	40.7164	-111.623	0.617	6	4	24.6137	104.755	2.96667	10.2	-4.26667	251.915	42.6667	19087	0.413333	4.03333	66.2006	15.0333	21.0333	9	440.729	32.3333	25091.7	0.69	3.53333	11	21	0	4	66.7	6.5	0.33	11.77	118.28	197.5	32.75	103.25	492.87	7339	463.6	442	2	8.9	336	0.999961	24.6128	0.0088492	0.217812	3.6116
LHE-SO1	LHE	46.7516	12.5285	1.834	3	6	18.7288	145.432	6.3	12	0.566667	145.431	66.6667	14628.7	0.7	1.73333	242.836	14.9333	19.7	10.1333	242.835	116.333	18241	1.23	1.63333	7.66667	14.3333	0.333333	7	76.8	6.55	5.03	19.0833	73.9667	429.533	36.8	6.745	186.19	18480	869.5	189	1.1	2.45	416	0.442424	8.28606	0.896806	16.7961	2.00996
LHE-SO2	LHE	46.7511	12.5308	1.834	3	6	23.186	145.432	6.3	12	0.566667	145.431	66.6667	14628.7	0.7	1.73333	242.836	14.9333	19.7	10.1333	242.835	116.333	18241	1.23	1.63333	7.66667	14.3333	0.333333	7	76.8	6.55	5.03	19.0833	73.9667	429.533	36.8	6.745	186.19	18480	869.5	189	1.1	2.45	416	-0.293421	-6.80326	-0.955983	-22.1655	2.00996
LHE-SO3	LHE	46.7509	12.5312	1.834	3	6	22.831	145.432	6.3	12	0.566667	145.431	66.6667	14628.7	0.7	1.73333	242.836	14.9333	19.7	10.1333	242.835	116.333	18241	1.23	1.63333	7.66667	14.3333	0.333333	7	76.8	6.55	5.03	19.0833	73.9667	429.533	36.8	6.745	186.19	18480	869.5	189	1.1	2.45	416	-0.26963	-6.15591	-0.962964	-21.9854	2.00996
LHE1	LHE	46.7516	12.5286	1.834	3	6	18.7288	145.432	6.3	12	0.566667	145.431	66.6667	14628.7	0.7	1.73333	242.836	14.9333	19.7	10.1333	242.835	116.333	18241	1.23	1.63333	7.66667	14.3333	0.333333	7	76.8	6.55	5.03	19.0833	73.9667	429.533	36.8	6.745	186.19	18480	869.5	189	1.1	2.45	416	0.442424	8.28606	0.896806	16.7961	2.00996
LHE2	LHE	46.7515	12.5285	1.834	3	6	18.7288	145.432	6.3	12	0.566667	145.431	66.6667	14628.7	0.7	1.73333	242.836	14.9333	19.7	10.1333	242.835	116.333	18241	1.23	1.63333	7.66667	14.3333	0.333333	7	76.8	6.55	5.03	19.0833	73.9667	429.533	36.8	6.745	186.19	18480	869.5	189	1.1	2.45	416	0.442424	8.28606	0.896806	16.7961	2.00996
LHE3	LHE	46.7516	12.5282	1.834	3	6	18.9856	145.432	6.3	12	0.566667	145.431	66.6667	14628.7	0.7	1.73333	242.836	14.9333	19.7	10.1333	242.835	116.333	18241	1.23	1.63333	7.66667	14.3333	0.333333	7	76.8	6.55	5.03	19.0833	73.9667	429.533	36.8	6.745	186.19	18480	869.5	189	1.1	2.45	416	0.695225	13.1992	0.718792	13.6467	2.00996
LHE4	LHE	46.752	12.5281	1.834	3	6	12.3154	145.432	6.3	12	0.566667	145.431	66.6667	14628.7	0.7	1.73333	242.836	14.9333	19.7	10.1333	242.835	116.333	18241	1.23	1.63333	7.66667	14.3333	0.333333	7	76.8	6.55	5.03	19.0833	73.9667	429.533	36.8	6.745	186.19	18480	869.5	189	1.1	2.45	416	0.519947	6.40337	0.854199	10.5198	2.00996
LHE5	LHE	46.7511	12.5309	1.834	3	6	23.186	145.432	6.3	12	0.566667	145.431	66.6667	14628.7	0.7	1.73333	242.836	14.9333	19.7	10.1333	242.835	116.333	18241	1.23	1.63333	7.66667	14.3333	0.333333	7	76.8	6.55	5.03	19.0833	73.9667	429.533	36.8	6.745	186.19	18480	869.5	189	1.1	2.45	416	-0.293421	-6.80326	-0.955983	-22.1655	2.00996
LHE6	LHE	46.7513	12.5309	1.834	3	6	26.2892	145.432	6.3	12	0.566667	145.431	66.6667	14628.7	0.7	1.73333	242.836	14.9333	19.7	10.1333	242.835	116.333	18241	1.23	1.63333	7.66667	14.3333	0.333333	7	76.8	6.55	5.03	19.0833	73.9667	429.533	36.8	6.745	186.19	18480	869.5	189	1.1	2.45	416	-0.393919	-10.3558	-0.919145	-24.1636	2.00996
LHE7	LHE	46.751	12.5311	1.834	3	6	27.0336	145.432	6.3	12	0.566667	145.431	66.6667	14628.7	0.7	1.73333	242.836	14.9333	19.7	10.1333	242.835	116.333	18241	1.23	1.63333	7.66667	14.3333	0.333333	7	76.8	6.55	5.03	19.0833	73.9667	429.533	36.8	6.745	186.19	18480	869.5	189	1.1	2.45	416	-0.325746	-8.80607	-0.945457	-25.5591	2.00996
LHE8	LHE	46.7509	12.5312	1.834	3	6	22.831	145.432	6.3	12	0.566667	145.431	66.6667	14628.7	0.7	1.73333	242.836	14.9333	19.7	10.1333	242.835	116.333	18241	1.23	1.63333	7.66667	14.3333	0.333333	7	76.8	6.55	5.03	19.0833	73.9667	429.533	36.8	6.745	186.19	18480	869.5	189	1.1	2.45	416	-0.26963	-6.15591	-0.962964	-21.9854	2.00996
MIL-SO1	MIL	40.6394	-111.651	0.941	6	4	18.966	104.715	2.53333	9.63333	-4.56667	251.915	42	19128	0.41	4.03333	67.0501	14.5667	20.6	8.56667	440.729	33	25019	0.683333	3.53333	16	21	0	5	61.1	6.2	0.01	6.86	74.84	120.9	28.88	75.57	489.46	5619	557.9	506	1.4	8.5	472	0.294915	5.59335	-0.955524	-18.1224	2.59141
MIL-SO2	MIL	40.6411	-111.65	0.941	6	4	16.9277	104.715	1.96667	8.76667	-4.83333	251.915	41	19142.7	0.393333	4.1	67.0501	14	19.8333	8.16667	440.729	34	24960.7	0.66	3.6	16	21	0	5	61.1	6.2	0.01	6.86	74.84	120.9	28.88	75.57	489.46	5619	557.9	506	1.4	8.5	472	0.666016	11.2741	-0.745938	-12.627	2.59141
MIL-SO3	MIL	40.6521	-111.648	0.941	6	4	9.39576	104.715	2.16667	8.96667	-4.63333	251.915	43.3333	19026.7	0.4	4.03333	67.0501	14.1667	19.9667	8.36667	440.729	33.6667	24951	0.67	3.6	16	21	0	5	61.1	6.2	0.01	6.86	74.84	120.9	28.88	75.57	489.46	5619	557.9	506	1.4	8.5	472	-0.857493	-8.0568	-0.514496	-4.83408	2.59141
MIL1	MIL	40.6503	-111.648	0.941	6	4	13.8347	104.715	2.16667	8.96667	-4.63333	251.915	43.3333	19026.7	0.4	4.03333	67.0501	14.1667	19.9667	8.36667	440.729	33.6667	24951	0.67	3.6	16	21	0	5	61.1	6.2	0.01	6.86	74.84	120.9	28.88	75.57	489.46	5619	557.9	506	1.4	8.5	472	-0.938343	-12.9817	-0.345705	-4.78271	2.59141
MIL2	MIL	40.6503	-111.648	0.941	6	4	13.8347	104.715	2.16667	8.96667	-4.63333	251.915	43.3333	19026.7	0.4	4.03333	67.0501	14.1667	19.9667	8.36667	440.729	33.6667	24951	0.67	3.6	16	21	0	5	61.1	6.2	0.01	6.86	74.84	120.9	28.88	75.57	489.46	5619	557.9	506	1.4	8.5	472	-0.938343	-12.9817	-0.345705	-4.78271	2.59141
MIL3	MIL	40.6516	-111.648	0.941	6	4	12.1286	104.715	2.16667	8.96667	-4.63333	251.915	43.3333	19026.7	0.4	4.03333	67.0501	14.1667	19.9667	8.36667	440.729	33.6667	24951	0.67	3.6	16	21	0	5	61.1	6.2	0.01	6.86	74.84	120.9	28.88	75.57	489.46	5619	557.9	506	1.4	8.5	472	-0.811176	-9.83841	-0.584802	-7.09281	2.59141
MIL4	MIL	40.6521	-111.648	0.941	6	4	9.39576	104.715	2.16667	8.96667	-4.63333	251.915	43.3333	19026.7	0.4	4.03333	67.0501	14.1667	19.9667	8.36667	440.729	33.6667	24951	0.67	3.6	16	21	0	5	61.1	6.2	0.01	6.86	74.84	120.9	28.88	75.57	489.46	5619	557.9	506	1.4	8.5	472	-0.857493	-8.0568	-0.514496	-4.83408	2.59141
MIL5	MIL	40.6394	-111.651	0.941	6	4	18.966	104.715	2.53333	9.63333	-4.56667	251.915	42	19128	0.41	4.03333	67.0501	14.5667	20.6	8.56667	440.729	33	25019	0.683333	3.53333	16	21	0	5	61.1	6.2	0.01	6.86	74.84	120.9	28.88	75.57	489.46	5619	557.9	506	1.4	8.5	472	0.294915	5.59335	-0.955524	-18.1224	2.59141
MIL6	MIL	40.6396	-111.651	0.941	6	4	16.9955	104.715	2.53333	9.63333	-4.56667	251.915	42	19128	0.41	4.03333	67.0501	14.5667	20.6	8.56667	440.729	33	25019	0.683333	3.53333	16	21	0	5	61.1	6.2	0.01	6.86	74.84	120.9	28.88	75.57	489.46	5619	557.9	506	1.4	8.5	472	0.371391	6.31197	-0.928477	-15.7799	2.59141
MIL7	MIL	40.6399	-111.651	0.941	6	4	19.4552	104.715	2.53333	9.63333	-4.56667	251.915	42	19128	0.41	4.03333	67.0501	14.5667	20.6	8.56667	440.729	33	25019	0.683333	3.53333	16	21	0	5	61.1	6.2	0.01	6.86	74.84	120.9	28.88	75.57	489.46	5619	557.9	506	1.4	8.5	472	0.527934	10.271	-0.849285	-16.523	2.59141
MIL8	MIL	40.6411	-111.65	0.941	6	4	16.9277	104.715	1.96667	8.76667	-4.83333	251.915	41	19142.7	0.393333	4.1	67.0501	14	19.8333	8.16667	440.729	34	24960.7	0.66	3.6	16	21	0	5	61.1	6.2	0.01	6.86	74.84	120.9	28.88	75.57	489.46	5619	557.9	506	1.4	8.5	472	0.666016	11.2741	-0.745938	-12.627	2.59141
PER-SO1	PER	47.4291	11.6846	1.487	5	7	2.50015	182.58	5.7	10.8	0.633333	163.126	94	14773.7	0.666667	2.46667	296.444	14.1667	18.2333	10.1	268.431	165	18045.3	1.18	2.23333	7.66667	21	0.333333	6.66667	69.5667	6.3	50.2233	36.1633	55.5633	397.233	82.7733	70.34	120.28	36410	1284	104	0.7	2.8	347	-0.371391	-0.928531	0.928477	2.32133	0.671271
PER-SO2	PER	47.4287	11.6839	1.487	5	7	4.45897	182.58	5.7	10.8	0.633333	163.126	94	14773.7	0.666667	2.46667	296.444	14.1667	18.2333	10.1	268.431	165	18045.3	1.18	2.23333	7.66667	21	0.333333	6.66667	69.5667	6.3	50.2233	36.1633	55.5633	397.233	82.7733	70.34	120.28	36410	1284	104	0.7	2.8	347	0.987763	4.40441	-0.155963	-0.695433	0.671271
PER-SO3	PER	47.4283	11.6845	1.487	5	7	4.65848	182.58	5.7	10.8	0.633333	163.126	94	14773.7	0.666667	2.46667	296.444	14.1667	18.2333	10.1	268.431	165	18045.3	1.18	2.23333	7.66667	21	0.333333	6.66667	69.5667	6.3	50.2233	36.1633	55.5633	397.233	82.7733	70.34	120.28	36410	1284	104	0.7	2.8	347	0.995037	4.63536	0.0995037	0.463536	0.671271
PER1	PER	47.429	11.6847	1.487	5	7	3.94932	182.58	5.7	10.8	0.633333	163.126	94	14773.7	0.666667	2.46667	296.444	14.1667	18.2333	10.1	268.431	165	18045.3	1.18	2.23333	7.66667	21	0.333333	6.66667	69.5667	6.3	50.2233	36.1633	55.5633	397.233	82.7733	70.34	120.28	36410	1284	104	0.7	2.8	347	0.645942	2.55103	0.763386	3.01486	0.671271
PER2	PER	47.429	11.6843	1.487	5	7	2.78517	182.58	5.7	10.8	0.633333	163.126	94	14773.7	0.666667	2.46667	296.444	14.1667	18.2333	10.1	268.431	165	18045.3	1.18	2.23333	7.66667	21	0.333333	6.66667	69.5667	6.3	50.2233	36.1633	55.5633	397.233	82.7733	70.34	120.28	36410	1284	104	0.7	2.8	347	1	2.78517	0	0	0.671271
PER3	PER	47.4289	11.6841	1.487	5	7	2.78517	182.58	5.7	10.8	0.633333	163.126	94	14773.7	0.666667	2.46667	296.444	14.1667	18.2333	10.1	268.431	165	18045.3	1.18	2.23333	7.66667	21	0.333333	6.66667	69.5667	6.3	50.2233	36.1633	55.5633	397.233	82.7733	70.34	120.28	36410	1284	104	0.7	2.8	347	1	2.78517	0	0	0.671271
PER4	PER	47.4289	11.6839	1.487	5	7	2.78517	182.58	5.7	10.8	0.633333	163.126	94	14773.7	0.666667	2.46667	296.444	14.1667	18.2333	10.1	268.431	165	18045.3	1.18	2.23333	7.66667	21	0.333333	6.66667	69.5667	6.3	50.2233	36.1633	55.5633	397.233	82.7733	70.34	120.28	36410	1284	104	0.7	2.8	347	1	2.78517	0	0	0.671271
PER5	PER	47.4283	11.6838	1.487	5	7	3.83917	182.58	5.7	10.8	0.633333	163.126	94	14773.7	0.666667	2.46667	296.444	14.1667	18.2333	10.1	268.431	165	18045.3	1.18	2.23333	7.66667	21	0.333333	6.66667	69.5667	6.3	50.2233	36.1633	55.5633	397.233	82.7733	70.34	120.28	36410	1284	104	0.7	2.8	347	0.906183	3.47899	-0.422886	-1.62353	0.671271
PER6	PER	47.4283	11.6839	1.487	5	7	3.83917	182.58	5.7	10.8	0.633333	163.126	94	14773.7	0.666667	2.46667	296.444	14.1667	18.2333	10.1	268.431	165	18045.3	1.18	2.23333	7.66667	21	0.333333	6.66667	69.5667	6.3	50.2233	36.1633	55.5633	397.233	82.7733	70.34	120.28	36410	1284	104	0.7	2.8	347	0.906183	3.47899	-0.422886	-1.62353	0.671271
PER7	PER	47.4283	11.6844	1.487	5	7	4.65848	182.58	5.7	10.8	0.633333	163.126	94	14773.7	0.666667	2.46667	296.444	14.1667	18.2333	10.1	268.431	165	18045.3	1.18	2.23333	7.66667	21	0.333333	6.66667	69.5667	6.3	50.2233	36.1633	55.5633	397.233	82.7733	70.34	120.28	36410	1284	104	0.7	2.8	347	0.995037	4.63536	0.0995037	0.463536	0.671271
PER8	PER	47.4284	11.6849	1.487	5	7	7.05533	182.58	5.7	10.8	0.633333	163.126	94	14773.7	0.666667	2.46667	296.444	14.1667	18.2333	10.1	268.431	165	18045.3	1.18	2.23333	7.66667	21	0.333333	6.66667	69.5667	6.3	50.2233	36.1633	55.5633	397.233	82.7733	70.34	120.28	36410	1284	104	0.7	2.8	347	0.851658	6.00873	0.524097	3.69768	0.671271
RIE-SO1	RIE	47.2233	9.09249	1.845	6	9	19.3791	170.815	4.4	8.7	0.1	170.815	128	15243.3	0.63	3.3	276.977	13.4	16.8	10	276.977	183.667	18728.7	1.12667	2.76667	14.3333	21	0	2.33333	63.7667	5.55	31.28	1.00333	14	133.55	11.8733	6.865	46.49	1196.05	134.16	693	0.005	1.85	722.5	-0.437969	-8.48747	-0.89899	-17.4216	1.17911
RIE-SO2	RIE	47.2231	9.09303	1.845	6	9	15.3134	170.815	4.4	8.7	0.1	170.815	128	15243.3	0.63	3.3	276.977	13.4	16.8	10	276.977	183.667	18728.7	1.12667	2.76667	14.3333	21	0	2.33333	63.7667	5.55	31.28	1.00333	14	133.55	11.8733	6.865	46.49	1196.05	134.16	693	0.005	1.85	722.5	-0.429359	-6.57496	-0.903134	-13.8301	1.17911
RIE-SO3	RIE	47.2229	9.09273	1.845	6	9	16.9955	170.815	4.4	8.7	0.1	170.815	128	15243.3	0.63	3.3	276.977	13.4	16.8	10	276.977	183.667	18728.7	1.12667	2.76667	14.3333	21	0	2.33333	63.7667	5.55	31.28	1.00333	14	133.55	11.8733	6.865	46.49	1196.05	134.16	693	0.005	1.85	722.5	-0.371391	-6.31196	-0.928477	-15.7799	1.17911
RIE1	RIE	47.2233	9.09249	1.845	6	9	19.3791	170.815	4.4	8.7	0.1	170.815	128	15243.3	0.63	3.3	276.977	13.4	16.8	10	276.977	183.667	18728.7	1.12667	2.76667	14.3333	21	0	2.33333	63.7667	5.55	31.28	1.00333	14	133.55	11.8733	6.865	46.49	1196.05	134.16	693	0.005	1.85	722.5	-0.437969	-8.48747	-0.89899	-17.4216	1.17911
RIE2	RIE	47.2233	9.0928	1.845	6	9	18.4648	170.815	4.4	8.7	0.1	170.815	128	15243.3	0.63	3.3	276.977	13.4	16.8	10	276.977	183.667	18728.7	1.12667	2.76667	14.3333	21	0	2.33333	63.7667	5.55	31.28	1.00333	14	133.55	11.8733	6.865	46.49	1196.05	134.16	693	0.005	1.85	722.5	-0.485643	-8.9673	-0.874157	-16.1411	1.17911
RIE3	RIE	47.2233	9.09315	1.845	6	9	17.4772	170.815	4.4	8.7	0.1	170.815	128	15243.3	0.63	3.3	276.977	13.4	16.8	10	276.977	183.667	18728.7	1.12667	2.76667	14.3333	21	0	2.33333	63.7667	5.55	31.28	1.00333	14	133.55	11.8733	6.865	46.49	1196.05	134.16	693	0.005	1.85	722.5	-0.566529	-9.90135	-0.824042	-14.402	1.17911
RIE4	RIE	47.2231	9.09303	1.845	6	9	15.3134	170.815	4.4	8.7	0.1	170.815	128	15243.3	0.63	3.3	276.977	13.4	16.8	10	276.977	183.667	18728.7	1.12667	2.76667	14.3333	21	0	2.33333	63.7667	5.55	31.28	1.00333	14	133.55	11.8733	6.865	46.49	1196.05	134.16	693	0.005	1.85	722.5	-0.429359	-6.57496	-0.903134	-13.8301	1.17911
RIE5	RIE	47.2228	9.09307	1.845	6	9	13.8635	170.815	4.4	8.7	0.1	170.815	128	15243.3	0.63	3.3	276.977	13.4	16.8	10	276.977	183.667	18728.7	1.12667	2.76667	14.3333	21	0	2.33333	63.7667	5.55	31.28	1.00333	14	133.55	11.8733	6.865	46.49	1196.05	134.16	693	0.005	1.85	722.5	0.246398	3.41594	-0.969169	-13.436	1.17911
RIE6	RIE	47.2228	9.09284	1.845	6	9	15.7661	170.815	4.4	8.7	0.1	170.815	128	15243.3	0.63	3.3	276.977	13.4	16.8	10	276.977	183.667	18728.7	1.12667	2.76667	14.3333	21	0	2.33333	63.7667	5.55	31.28	1.00333	14	133.55	11.8733	6.865	46.49	1196.05	134.16	693	0.005	1.85	722.5	0.272824	4.30137	-0.962064	-15.168	1.17911
RIE7	RIE	47.2227	9.09252	1.845	6	9	16.8339	170.815	4.4	8.7	0.1	170.815	128	15243.3	0.63	3.3	276.977	13.4	16.8	10	276.977	183.667	18728.7	1.12667	2.76667	14.3333	21	0	2.33333	63.7667	5.55	31.28	1.00333	14	133.55	11.8733	6.865	46.49	1196.05	134.16	693	0.005	1.85	722.5	0.308177	5.18783	-0.951329	-16.0146	1.17911
RIE8	RIE	47.2229	9.09253	1.845	6	9	16.8339	170.815	4.4	8.7	0.1	170.815	128	15243.3	0.63	3.3	276.977	13.4	16.8	10	276.977	183.667	18728.7	1.12667	2.76667	14.3333	21	0	2.33333	63.7667	5.55	31.28	1.00333	14	133.55	11.8733	6.865	46.49	1196.05	134.16	693	0.005	1.85	722.5	0.308177	5.18783	-0.951329	-16.0146	1.17911
SCG-SO1	SCG	46.4392	6.16092	1.7	7	9	13.4648	215.715	6.23333	10.9333	1.53333	215.714	102	15202.7	0.686667	2.96667	351.818	14.9667	18.8	11.1333	351.306	108.333	19790	1.23	2.6	11	21	0	5.66667	66.0333	6.2	44.06	2.24333	15.6733	416.633	61.5767	14.4133	146.937	13423.3	1074.6	703	1.46667	3.33333	344.333	-0.4741	-6.38367	0.880471	11.8554	0.254534
SCG-SO2	SCG	46.4394	6.16047	1.7	7	9	8.86458	215.715	6.23333	10.9333	1.53333	215.714	102	15202.7	0.686667	2.96667	351.818	14.9667	18.8	11.1333	351.306	108.333	19790	1.23	2.6	11	21	0	5.66667	66.0333	6.2	44.06	2.24333	15.6733	416.633	61.5767	14.4133	146.937	13423.3	1074.6	703	1.46667	3.33333	344.333	-0.467888	-4.14763	0.883788	7.83441	0.254534
SCG-SO3	SCG	46.4386	6.15895	1.7	7	9	11.6313	215.715	6.23333	10.9333	1.53333	215.714	102	15202.7	0.686667	2.96667	351.818	14.9667	18.8	11.1333	351.306	108.333	19790	1.23	2.6	11	21	0	5.66667	66.0333	6.2	44.06	2.24333	15.6733	416.633	61.5767	14.4133	146.937	13423.3	1074.6	703	1.46667	3.33333	344.333	0.84689	9.85046	0.531768	6.18517	0.254534
SCG1	SCG	46.4392	6.16092	1.7	7	9	13.4648	215.715	6.23333	10.9333	1.53333	215.714	102	15202.7	0.686667	2.96667	351.818	14.9667	18.8	11.1333	351.306	108.333	19790	1.23	2.6	11	21	0	5.66667	66.0333	6.2	44.06	2.24333	15.6733	416.633	61.5767	14.4133	146.937	13423.3	1074.6	703	1.46667	3.33333	344.333	-0.4741	-6.38367	0.880471	11.8554	0.254534
SCG2	SCG	46.4393	6.16092	1.7	7	9	13.4648	215.715	6.23333	10.9333	1.53333	215.714	102	15202.7	0.686667	2.96667	351.818	14.9667	18.8	11.1333	351.306	108.333	19790	1.23	2.6	11	21	0	5.66667	66.0333	6.2	44.06	2.24333	15.6733	416.633	61.5767	14.4133	146.937	13423.3	1074.6	703	1.46667	3.33333	344.333	-0.4741	-6.38367	0.880471	11.8554	0.254534
SCG3	SCG	46.4393	6.16062	1.7	7	9	12.9864	215.715	6.23333	10.9333	1.53333	215.714	102	15202.7	0.686667	2.96667	351.818	14.9667	18.8	11.1333	351.306	108.333	19790	1.23	2.6	11	21	0	5.66667	66.0333	6.2	44.06	2.24333	15.6733	416.633	61.5767	14.4133	146.937	13423.3	1074.6	703	1.46667	3.33333	344.333	-0.175791	-2.28289	0.984428	12.7842	0.254534
SCG4	SCG	46.4394	6.16047	1.7	7	9	8.86458	215.715	6.23333	10.9333	1.53333	215.714	102	15202.7	0.686667	2.96667	351.818	14.9667	18.8	11.1333	351.306	108.333	19790	1.23	2.6	11	21	0	5.66667	66.0333	6.2	44.06	2.24333	15.6733	416.633	61.5767	14.4133	146.937	13423.3	1074.6	703	1.46667	3.33333	344.333	-0.467888	-4.14763	0.883788	7.83441	0.254534
SCG5	SCG	46.439	6.15958	1.7	7	9	18.1778	215.715	6.23333	10.9333	1.53333	215.714	102	15202.7	0.686667	2.96667	351.818	14.9667	18.8	11.1333	351.306	108.333	19790	1.23	2.6	11	21	0	5.66667	66.0333	6.2	44.06	2.24333	15.6733	416.633	61.5767	14.4133	146.937	13423.3	1074.6	703	1.46667	3.33333	344.333	0.83957	15.2615	0.543251	9.8751	0.254534
SCG6	SCG	46.4388	6.15917	1.7	7	9	20.0065	215.715	6.23333	10.9333	1.53333	215.714	102	15202.7	0.686667	2.96667	351.818	14.9667	18.8	11.1333	351.306	108.333	19790	1.23	2.6	11	21	0	5.66667	66.0333	6.2	44.06	2.24333	15.6733	416.633	61.5767	14.4133	146.937	13423.3	1074.6	703	1.46667	3.33333	344.333	0.946433	18.9348	0.322901	6.4601	0.254534
SCG7	SCG	46.4386	6.15895	1.7	7	9	11.6313	215.715	6.23333	10.9333	1.53333	215.714	102	15202.7	0.686667	2.96667	351.818	14.9667	18.8	11.1333	351.306	108.333	19790	1.23	2.6	11	21	0	5.66667	66.0333	6.2	44.06	2.24333	15.6733	416.633	61.5767	14.4133	146.937	13423.3	1074.6	703	1.46667	3.33333	344.333	0.84689	9.85046	0.531768	6.18517	0.254534
SCG8	SCG	46.4388	6.16015	1.7	7	9	16.2959	215.715	6.23333	10.9333	1.53333	215.714	102	15202.7	0.686667	2.96667	351.818	14.9667	18.8	11.1333	351.306	108.333	19790	1.23	2.6	11	21	0	5.66667	66.0333	6.2	44.06	2.24333	15.6733	416.633	61.5767	14.4133	146.937	13423.3	1074.6	703	1.46667	3.33333	344.333	-0.0554701	-0.903932	0.99846	16.2708	0.254534
SILV-SO1	SILV	40.4989	-111.655	0.636	7	4	6.29327	104.715	3.66667	11.4	-4.03333	251.915	44.3333	19133.7	0.436667	3.9	67.0501	15.7	22.1333	9.33333	440.729	31.3333	25090.7	0.723333	3.46667	11	21	0	5	66.3	NA	13.16	8.26	72.86	107	13.65	42.69	476.8	6186	324.6	225	1.3	5.7	263	0.588172	3.70153	0.808736	5.0896	5.33773
SILV-SO2	SILV	40.5069	-111.658	0.941	6	4	8.50309	104.715	3	10.4	-4.4	251.915	43.6667	19077	0.42	3.96667	67.0501	15.0667	21.3333	8.86667	440.729	32.3333	24985.7	0.696667	3.5	11	21	0	5	66.3	NA	13.16	8.26	72.86	107	13.65	42.69	476.8	6186	324.6	225	1.3	5.7	263	-0.759257	-6.45603	0.650791	5.53374	5.33773
SILV-SO3	SILV	40.5073	-111.659	0.941	6	4	13.6567	104.715	2.7	10	-4.63333	251.915	43.6667	19062.7	0.413333	4	67.0501	14.8667	21.0333	8.66667	440.729	32.6667	24936.3	0.683333	3.53333	11	21	0	5	66.3	NA	13.16	8.26	72.86	107	13.65	42.69	476.8	6186	324.6	225	1.3	5.7	263	-0.433816	-5.92448	0.901002	12.3047	5.33773
SILV1	SILV	40.4989	-111.655	0.636	7	4	6.29327	104.715	3.66667	11.4	-4.03333	251.915	44.3333	19133.7	0.436667	3.9	67.0501	15.7	22.1333	9.33333	440.729	31.3333	25090.7	0.723333	3.46667	11	21	0	5	66.3	NA	13.16	8.26	72.86	107	13.65	42.69	476.8	6186	324.6	225	1.3	5.7	263	0.588172	3.70153	0.808736	5.0896	5.33773
SILV2	SILV	40.5068	-111.658	0.941	6	4	9.94877	104.715	3	10.4	-4.4	251.915	43.6667	19077	0.42	3.96667	67.0501	15.0667	21.3333	8.86667	440.729	32.3333	24985.7	0.696667	3.5	11	21	0	5	66.3	NA	13.16	8.26	72.86	107	13.65	42.69	476.8	6186	324.6	225	1.3	5.7	263	-0.5547	-5.51859	0.83205	8.27788	5.33773
SILV3	SILV	40.5068	-111.658	0.941	6	4	8.80543	104.715	3	10.4	-4.4	251.915	43.6667	19077	0.42	3.96667	67.0501	15.0667	21.3333	8.86667	440.729	32.3333	24985.7	0.696667	3.5	11	21	0	5	66.3	NA	13.16	8.26	72.86	107	13.65	42.69	476.8	6186	324.6	225	1.3	5.7	263	-0.680451	-5.99166	0.732793	6.45256	5.33773
SILV4	SILV	40.5069	-111.658	0.941	6	4	8.50309	104.715	3	10.4	-4.4	251.915	43.6667	19077	0.42	3.96667	67.0501	15.0667	21.3333	8.86667	440.729	32.3333	24985.7	0.696667	3.5	11	21	0	5	66.3	NA	13.16	8.26	72.86	107	13.65	42.69	476.8	6186	324.6	225	1.3	5.7	263	-0.759257	-6.45603	0.650791	5.53374	5.33773
SILV5	SILV	40.5071	-111.658	0.941	6	4	9.2618	104.715	3	10.4	-4.4	251.915	43.6667	19077	0.42	3.96667	67.0501	15.0667	21.3333	8.86667	440.729	32.3333	24985.7	0.696667	3.5	11	21	0	5	66.3	NA	13.16	8.26	72.86	107	13.65	42.69	476.8	6186	324.6	225	1.3	5.7	263	-0.820398	-7.59837	0.571793	5.29583	5.33773
SILV6	SILV	40.5072	-111.658	0.941	6	4	12.998	104.715	3	10.4	-4.4	251.915	43.6667	19077	0.42	3.96667	67.0501	15.0667	21.3333	8.86667	440.729	32.3333	24985.7	0.696667	3.5	11	21	0	5	66.3	NA	13.16	8.26	72.86	107	13.65	42.69	476.8	6186	324.6	225	1.3	5.7	263	-0.509321	-6.62017	0.860577	11.1858	5.33773
SILV7	SILV	40.5073	-111.659	0.941	6	4	13.6567	104.715	2.7	10	-4.63333	251.915	43.6667	19062.7	0.413333	4	67.0501	14.8667	21.0333	8.66667	440.729	32.6667	24936.3	0.683333	3.53333	11	21	0	5	66.3	NA	13.16	8.26	72.86	107	13.65	42.69	476.8	6186	324.6	225	1.3	5.7	263	-0.433816	-5.92448	0.901002	12.3047	5.33773
SILV8	SILV	40.5073	-111.659	0.941	6	4	13.6567	104.715	2.7	10	-4.63333	251.915	43.6667	19062.7	0.413333	4	67.0501	14.8667	21.0333	8.66667	440.729	32.6667	24936.3	0.683333	3.53333	11	21	0	5	66.3	NA	13.16	8.26	72.86	107	13.65	42.69	476.8	6186	324.6	225	1.3	5.7	263	-0.433816	-5.92448	0.901002	12.3047	5.33773
SLF-SO1	SLF	40.6058	-111.589	0.941	6	4	8.33499	104.715	0.533333	7.2	-6.06667	251.915	40	19081	0.36	4.2	67.0501	12.8333	18.7667	6.83333	440.729	36.3333	24651	0.61	3.66667	16	21	0	4	61.5	5.9	88.39	3.57	69.56	132.4	40.68	20.78	330.08	3749	511.1	151	0.6	18.2	268	0.249041	2.07575	0.968493	8.07238	1.70993
SLF-SO2	SLF	40.6089	-111.593	0.941	6	4	15.9988	104.715	0.8	7.46667	-5.83333	251.915	40	19077.3	0.363333	4.2	67.0501	12.9667	18.9333	7.03333	440.729	36	24736	0.62	3.63333	16	21	0	4	61.5	5.9	88.39	3.57	69.56	132.4	40.68	20.78	330.08	3749	511.1	151	0.6	18.2	268	0.692826	11.0844	0.721105	11.5368	1.70993
SLF-SO3	SLF	40.6019	-111.589	0.941	6	4	17.4145	104.715	0.533333	7.2	-6.06667	251.915	40	19081	0.36	4.2	67.0501	12.8333	18.7667	6.83333	440.729	36.3333	24651	0.61	3.66667	16	21	0	4	61.5	5.9	88.39	3.57	69.56	132.4	40.68	20.78	330.08	3749	511.1	151	0.6	18.2	268	0.891827	15.5307	0.452376	7.87791	1.70993
SLF1	SLF	40.6058	-111.589	0.941	6	4	8.33499	104.715	0.533333	7.2	-6.06667	251.915	40	19081	0.36	4.2	67.0501	12.8333	18.7667	6.83333	440.729	36.3333	24651	0.61	3.66667	16	21	0	4	61.5	5.9	88.39	3.57	69.56	132.4	40.68	20.78	330.08	3749	511.1	151	0.6	18.2	268	0.249041	2.07575	0.968493	8.07238	1.70993
SLF2	SLF	40.6064	-111.59	0.941	6	4	13.0598	104.715	0.533333	7.2	-6.06667	251.915	40	19081	0.36	4.2	67.0501	12.8333	18.7667	6.83333	440.729	36.3333	24651	0.61	3.66667	16	21	0	4	61.5	5.9	88.39	3.57	69.56	132.4	40.68	20.78	330.08	3749	511.1	151	0.6	18.2	268	0.0873838	1.14122	0.996175	13.0099	1.70993
SLF3	SLF	40.6096	-111.594	0.941	6	4	19.3051	104.715	0.8	7.46667	-5.83333	251.915	40	19077.3	0.363333	4.2	67.0501	12.9667	18.9333	7.03333	440.729	36	24736	0.62	3.63333	16	21	0	4	61.5	5.9	88.39	3.57	69.56	132.4	40.68	20.78	330.08	3749	511.1	151	0.6	18.2	268	0.405064	7.8198	0.914288	17.6504	1.70993
SLF4	SLF	40.6089	-111.593	0.941	6	4	15.9988	104.715	0.8	7.46667	-5.83333	251.915	40	19077.3	0.363333	4.2	67.0501	12.9667	18.9333	7.03333	440.729	36	24736	0.62	3.63333	16	21	0	4	61.5	5.9	88.39	3.57	69.56	132.4	40.68	20.78	330.08	3749	511.1	151	0.6	18.2	268	0.692826	11.0844	0.721105	11.5368	1.70993
SLF5	SLF	40.6049	-111.589	0.941	6	4	10.2612	104.715	0.533333	7.2	-6.06667	251.915	40	19081	0.36	4.2	67.0501	12.8333	18.7667	6.83333	440.729	36.3333	24651	0.61	3.66667	16	21	0	4	61.5	5.9	88.39	3.57	69.56	132.4	40.68	20.78	330.08	3749	511.1	151	0.6	18.2	268	-0.828589	-8.50228	0.559858	5.74479	1.70993
SLF6	SLF	40.6024	-111.59	0.941	6	4	17.2274	104.715	0.533333	7.2	-6.06667	251.915	40	19081	0.36	4.2	67.0501	12.8333	18.7667	6.83333	440.729	36.3333	24651	0.61	3.66667	16	21	0	4	61.5	5.9	88.39	3.57	69.56	132.4	40.68	20.78	330.08	3749	511.1	151	0.6	18.2	268	0.745241	12.8386	0.666795	11.4871	1.70993
SLF7	SLF	40.602	-111.59	0.941	6	4	19.3314	104.715	0.533333	7.2	-6.06667	251.915	40	19081	0.36	4.2	67.0501	12.8333	18.7667	6.83333	440.729	36.3333	24651	0.61	3.66667	16	21	0	4	61.5	5.9	88.39	3.57	69.56	132.4	40.68	20.78	330.08	3749	511.1	151	0.6	18.2	268	0.83205	16.0847	0.5547	10.7231	1.70993
SLF8	SLF	40.6019	-111.589	0.941	6	4	17.4145	104.715	0.533333	7.2	-6.06667	251.915	40	19081	0.36	4.2	67.0501	12.8333	18.7667	6.83333	440.729	36.3333	24651	0.61	3.66667	16	21	0	4	61.5	5.9	88.39	3.57	69.56	132.4	40.68	20.78	330.08	3749	511.1	151	0.6	18.2	268	0.891827	15.5307	0.452376	7.87791	1.70993
SLFglauca	SLF	40.6049	-111.589	0.941	6	4	10.2612	104.715	0.533333	7.2	-6.06667	251.915	40	19081	0.36	4.2	67.0501	12.8333	18.7667	6.83333	440.729	36.3333	24651	0.61	3.66667	16	21	0	4	61.5	5.9	88.39	3.57	69.56	132.4	40.68	20.78	330.08	3749	511.1	151	0.6	18.2	268	-0.828589	-8.50228	0.559858	5.74479	1.70993
SOP-SO1	SOP	40.566	-111.041	0.671	5	4	5.4016	72.5033	1.33333	8.1	-5.4	217.591	32.3333	19057.7	0.37	4	66.5271	13.4	19.3667	7.4	393.022	34	24534.7	0.64	3.5	11	21	0	6	66	6.2	0.01	2.09	75.37	160.9	33.06	16.26	344.06	5024	451.2	558	0.6	3.9	344	0.857493	4.63183	-0.514496	-2.7791	2.27979
SOP-SO2	SOP	40.5661	-111.04	0.671	5	4	9.25617	72.5033	1.33333	8.1	-5.4	217.591	32.3333	19057.7	0.37	4	66.5271	13.4	19.3667	7.4	393.022	34	24534.7	0.64	3.5	11	21	0	6	66	6.2	0.01	2.09	75.37	160.9	33.06	16.26	344.06	5024	451.2	558	0.6	3.9	344	-0.0995039	-0.921025	-0.995037	-9.21024	2.27979
SOP-SO3	SOP	40.5654	-111.04	0.671	5	4	12.3565	72.5033	1.33333	8.1	-5.4	217.591	32.3333	19057.7	0.37	4	66.5271	13.4	19.3667	7.4	393.022	34	24534.7	0.64	3.5	11	21	0	6	66	6.2	0.01	2.09	75.37	160.9	33.06	16.26	344.06	5024	451.2	558	0.6	3.9	344	0.777245	9.60405	-0.629198	-7.77471	2.27979
SOP1	SOP	40.566	-111.041	0.671	5	4	5.4016	72.5033	1.33333	8.1	-5.4	217.591	32.3333	19057.7	0.37	4	66.5271	13.4	19.3667	7.4	393.022	34	24534.7	0.64	3.5	11	21	0	6	66	6.2	0.01	2.09	75.37	160.9	33.06	16.26	344.06	5024	451.2	558	0.6	3.9	344	0.857493	4.63183	-0.514496	-2.7791	2.27979
SOP2	SOP	40.566	-111.041	0.671	5	4	5.4016	72.5033	1.33333	8.1	-5.4	217.591	32.3333	19057.7	0.37	4	66.5271	13.4	19.3667	7.4	393.022	34	24534.7	0.64	3.5	11	21	0	6	66	6.2	0.01	2.09	75.37	160.9	33.06	16.26	344.06	5024	451.2	558	0.6	3.9	344	0.857493	4.63183	-0.514496	-2.7791	2.27979
SOP3	SOP	40.566	-111.041	0.671	5	4	5.6334	72.5033	1.33333	8.1	-5.4	217.591	32.3333	19057.7	0.37	4	66.5271	13.4	19.3667	7.4	393.022	34	24534.7	0.64	3.5	11	21	0	6	66	6.2	0.01	2.09	75.37	160.9	33.06	16.26	344.06	5024	451.2	558	0.6	3.9	344	0.164399	0.926124	-0.986394	-5.55675	2.27979
SOP4	SOP	40.5661	-111.04	0.671	5	4	9.25617	72.5033	1.33333	8.1	-5.4	217.591	32.3333	19057.7	0.37	4	66.5271	13.4	19.3667	7.4	393.022	34	24534.7	0.64	3.5	11	21	0	6	66	6.2	0.01	2.09	75.37	160.9	33.06	16.26	344.06	5024	451.2	558	0.6	3.9	344	-0.0995039	-0.921025	-0.995037	-9.21024	2.27979
SOP5	SOP	40.5664	-111.04	0.671	5	4	9.52771	72.5033	1.33333	8.1	-5.4	217.591	32.3333	19057.7	0.37	4	66.5271	13.4	19.3667	7.4	393.022	34	24534.7	0.64	3.5	11	21	0	6	66	6.2	0.01	2.09	75.37	160.9	33.06	16.26	344.06	5024	451.2	558	0.6	3.9	344	0.603858	5.75338	-0.797092	-7.59446	2.27979
SOP6	SOP	40.5666	-111.04	0.671	5	4	12.1286	72.5033	1.33333	8.1	-5.4	217.591	32.3333	19057.7	0.37	4	66.5271	13.4	19.3667	7.4	393.022	34	24534.7	0.64	3.5	11	21	0	6	66	6.2	0.01	2.09	75.37	160.9	33.06	16.26	344.06	5024	451.2	558	0.6	3.9	344	0.811176	9.83841	-0.584802	-7.09281	2.27979
SOP7	SOP	40.5654	-111.04	0.671	5	4	12.3565	72.5033	1.33333	8.1	-5.4	217.591	32.3333	19057.7	0.37	4	66.5271	13.4	19.3667	7.4	393.022	34	24534.7	0.64	3.5	11	21	0	6	66	6.2	0.01	2.09	75.37	160.9	33.06	16.26	344.06	5024	451.2	558	0.6	3.9	344	0.777245	9.60405	-0.629198	-7.77471	2.27979
SOP8	SOP	40.5653	-111.04	0.671	5	4	10.1242	72.5033	1.33333	8.1	-5.4	217.591	32.3333	19057.7	0.37	4	66.5271	13.4	19.3667	7.4	393.022	34	24534.7	0.64	3.5	11	21	0	6	66	6.2	0.01	2.09	75.37	160.9	33.06	16.26	344.06	5024	451.2	558	0.6	3.9	344	0.77193	7.81516	-0.635707	-6.43602	2.27979
SOZ-SO1	SOZ	45.8357	6.10245	1.308	6	9	3.94932	215.715	7.13333	11.5	2.8	190.254	91.6667	15933.7	0.686667	2.96667	351.818	16.1667	19.8667	12.5333	318.707	93.3333	20874	1.18333	2.6	16	21	0	3.66667	61.6667	5.53333	0.1	1.19667	24.1433	110.62	14.0867	14.5833	75.44	1352.83	83.49	248.667	0.0733333	1.43333	528.667	0.763386	3.01486	-0.645942	-2.55103	1.71391
SOZ-SO2	SOZ	45.8361	6.10205	1.308	6	9	3.66765	215.715	7.13333	11.5	2.8	190.254	91.6667	15933.7	0.686667	2.96667	351.818	16.1667	19.8667	12.5333	318.707	93.3333	20874	1.18333	2.6	16	21	0	3.66667	61.6667	5.53333	0.1	1.19667	24.1433	110.62	14.0867	14.5833	75.44	1352.83	83.49	248.667	0.0733333	1.43333	528.667	0.316228	1.15981	-0.948683	-3.47944	1.71391
SOZ-SO3	SOZ	45.8367	6.10139	1.308	6	9	4.14789	215.715	7.13333	11.5	2.8	190.254	91.6667	15933.7	0.686667	2.96667	351.818	16.1667	19.8667	12.5333	318.707	93.3333	20874	1.18333	2.6	16	21	0	3.66667	61.6667	5.53333	0.1	1.19667	24.1433	110.62	14.0867	14.5833	75.44	1352.83	83.49	248.667	0.0733333	1.43333	528.667	0.894427	3.70999	-0.447214	-1.85499	1.71391
SOZ1	SOZ	45.8357	6.10245	1.308	6	9	3.94932	215.715	7.13333	11.5	2.8	190.254	91.6667	15933.7	0.686667	2.96667	351.818	16.1667	19.8667	12.5333	318.707	93.3333	20874	1.18333	2.6	16	21	0	3.66667	61.6667	5.53333	0.1	1.19667	24.1433	110.62	14.0867	14.5833	75.44	1352.83	83.49	248.667	0.0733333	1.43333	528.667	0.763386	3.01486	-0.645942	-2.55103	1.71391
SOZ2	SOZ	45.8356	6.10227	1.308	6	9	3.42549	215.715	7.13333	11.5	2.8	190.254	91.6667	15933.7	0.686667	2.96667	351.818	16.1667	19.8667	12.5333	318.707	93.3333	20874	1.18333	2.6	16	21	0	3.66667	61.6667	5.53333	0.1	1.19667	24.1433	110.62	14.0867	14.5833	75.44	1352.83	83.49	248.667	0.0733333	1.43333	528.667	0.880471	3.01604	-0.4741	-1.62402	1.71391
SOZ3	SOZ	45.8358	6.10223	1.308	6	9	1.91472	215.715	7.13333	11.5	2.8	190.254	91.6667	15933.7	0.686667	2.96667	351.818	16.1667	19.8667	12.5333	318.707	93.3333	20874	1.18333	2.6	16	21	0	3.66667	61.6667	5.53333	0.1	1.19667	24.1433	110.62	14.0867	14.5833	75.44	1352.83	83.49	248.667	0.0733333	1.43333	528.667	-0.242536	-0.464387	-0.970143	-1.85755	1.71391
SOZ4	SOZ	45.8361	6.10205	1.308	6	9	3.66765	215.715	7.13333	11.5	2.8	190.254	91.6667	15933.7	0.686667	2.96667	351.818	16.1667	19.8667	12.5333	318.707	93.3333	20874	1.18333	2.6	16	21	0	3.66667	61.6667	5.53333	0.1	1.19667	24.1433	110.62	14.0867	14.5833	75.44	1352.83	83.49	248.667	0.0733333	1.43333	528.667	0.316228	1.15981	-0.948683	-3.47944	1.71391
SOZ6	SOZ	45.8365	6.10173	1.308	6	9	4.92617	215.715	7.13333	11.5	2.8	190.254	91.6667	15933.7	0.686667	2.96667	351.818	16.1667	19.8667	12.5333	318.707	93.3333	20874	1.18333	2.6	16	21	0	3.66667	61.6667	5.53333	0.1	1.19667	24.1433	110.62	14.0867	14.5833	75.44	1352.83	83.49	248.667	0.0733333	1.43333	528.667	0.752577	3.70732	-0.658504	-3.24391	1.71391
SOZ7	SOZ	45.8366	6.10156	1.308	6	9	4.9586	215.715	7.13333	11.5	2.8	190.254	91.6667	15933.7	0.686667	2.96667	351.818	16.1667	19.8667	12.5333	318.707	93.3333	20874	1.18333	2.6	16	21	0	3.66667	61.6667	5.53333	0.1	1.19667	24.1433	110.62	14.0867	14.5833	75.44	1352.83	83.49	248.667	0.0733333	1.43333	528.667	0.794358	3.9389	-0.60745	-3.0121	1.71391
SOZ8	SOZ	45.8367	6.10139	1.308	6	9	4.14789	215.715	7.13333	11.5	2.8	190.254	91.6667	15933.7	0.686667	2.96667	351.818	16.1667	19.8667	12.5333	318.707	93.3333	20874	1.18333	2.6	16	21	0	3.66667	61.6667	5.53333	0.1	1.19667	24.1433	110.62	14.0867	14.5833	75.44	1352.83	83.49	248.667	0.0733333	1.43333	528.667	0.894427	3.70999	-0.447214	-1.85499	1.71391
THAL-SO1	THAL	47.2879	7.6633	1.547	7	9	19.1026	195.047	5.9	10.2	1.56667	195.048	115.667	14991.3	0.68	3.56667	316.089	14.8667	18.1667	11.5333	316.019	137.333	19154.7	1.21	3.03333	9.33333	17.6667	0	7	71.3667	6.4	63.34	3.89	24.58	276.6	12.62	9.4	149.89	10860	106.9	1089	0.9	4.4	404	-0.433112	-8.27354	0.90134	17.2179	1.9477
THAL-SO2	THAL	47.288	7.66325	1.547	7	9	14.2492	195.047	5.9	10.2	1.56667	195.048	115.667	14991.3	0.68	3.56667	316.089	14.8667	18.1667	11.5333	316.019	137.333	19154.7	1.21	3.03333	9.33333	17.6667	0	7	71.3667	6.4	63.34	3.89	24.58	276.6	12.62	9.4	149.89	10860	106.9	1089	0.9	4.4	404	-0.287348	-4.09449	0.957826	13.6483	1.9477
THAL-SO3	THAL	47.288	7.66295	1.547	7	9	8.894	195.047	5.9	10.2	1.56667	195.048	115.667	14991.3	0.68	3.56667	316.089	14.8667	18.1667	11.5333	316.019	137.333	19154.7	1.21	3.03333	9.33333	17.6667	0	7	71.3667	6.4	63.34	3.89	24.58	276.6	12.62	9.4	149.89	10860	106.9	1089	0.9	4.4	404	0.28497	2.53453	0.958536	8.52523	1.9477
THAL1	THAL	47.2878	7.6633	1.547	7	9	19.1026	195.047	5.9	10.2	1.56667	195.048	115.667	14991.3	0.68	3.56667	316.089	14.8667	18.1667	11.5333	316.019	137.333	19154.7	1.21	3.03333	9.33333	17.6667	0	7	71.3667	6.4	63.34	3.89	24.58	276.6	12.62	9.4	149.89	10860	106.9	1089	0.9	4.4	404	-0.433112	-8.27354	0.90134	17.2179	1.9477
THAL2	THAL	47.2877	7.66311	1.547	7	9	15.3422	195.047	5.9	10.2	1.56667	195.048	115.667	14991.3	0.68	3.56667	316.089	14.8667	18.1667	11.5333	316.019	137.333	19154.7	1.21	3.03333	9.33333	17.6667	0	7	71.3667	6.4	63.34	3.89	24.58	276.6	12.62	9.4	149.89	10860	106.9	1089	0.9	4.4	404	-0.32508	-4.98744	0.945687	14.5089	1.9477
THAL3	THAL	47.2879	7.66321	1.547	7	9	14.2492	195.047	5.9	10.2	1.56667	195.048	115.667	14991.3	0.68	3.56667	316.089	14.8667	18.1667	11.5333	316.019	137.333	19154.7	1.21	3.03333	9.33333	17.6667	0	7	71.3667	6.4	63.34	3.89	24.58	276.6	12.62	9.4	149.89	10860	106.9	1089	0.9	4.4	404	-0.287348	-4.09449	0.957826	13.6483	1.9477
THAL4	THAL	47.288	7.66325	1.547	7	9	14.2492	195.047	5.9	10.2	1.56667	195.048	115.667	14991.3	0.68	3.56667	316.089	14.8667	18.1667	11.5333	316.019	137.333	19154.7	1.21	3.03333	9.33333	17.6667	0	7	71.3667	6.4	63.34	3.89	24.58	276.6	12.62	9.4	149.89	10860	106.9	1089	0.9	4.4	404	-0.287348	-4.09449	0.957826	13.6483	1.9477
THAL5	THAL	47.2881	7.66322	1.547	7	9	14.2492	195.047	5.9	10.2	1.56667	195.048	115.667	14991.3	0.68	3.56667	316.089	14.8667	18.1667	11.5333	316.019	137.333	19154.7	1.21	3.03333	9.33333	17.6667	0	7	71.3667	6.4	63.34	3.89	24.58	276.6	12.62	9.4	149.89	10860	106.9	1089	0.9	4.4	404	-0.287348	-4.09449	0.957826	13.6483	1.9477
THAL6	THAL	47.2881	7.66313	1.547	7	9	8.894	195.047	5.9	10.2	1.56667	195.048	115.667	14991.3	0.68	3.56667	316.089	14.8667	18.1667	11.5333	316.019	137.333	19154.7	1.21	3.03333	9.33333	17.6667	0	7	71.3667	6.4	63.34	3.89	24.58	276.6	12.62	9.4	149.89	10860	106.9	1089	0.9	4.4	404	0.28497	2.53453	0.958536	8.52523	1.9477
THAL7	THAL	47.288	7.66303	1.547	7	9	8.894	195.047	5.9	10.2	1.56667	195.048	115.667	14991.3	0.68	3.56667	316.089	14.8667	18.1667	11.5333	316.019	137.333	19154.7	1.21	3.03333	9.33333	17.6667	0	7	71.3667	6.4	63.34	3.89	24.58	276.6	12.62	9.4	149.89	10860	106.9	1089	0.9	4.4	404	0.28497	2.53453	0.958536	8.52523	1.9477
THAL8	THAL	47.288	7.66291	1.547	7	9	9.26742	195.047	5.9	10.2	1.56667	195.048	115.667	14991.3	0.68	3.56667	316.089	14.8667	18.1667	11.5333	316.019	137.333	19154.7	1.21	3.03333	9.33333	17.6667	0	7	71.3667	6.4	63.34	3.89	24.58	276.6	12.62	9.4	149.89	10860	106.9	1089	0.9	4.4	404	0.894427	8.28904	0.447214	4.14452	1.9477
TIB-SO1	TIB	40.4842	-111.639	0.636	7	4	17.9534	104.715	4.86667	13	-3.3	251.915	47	19169.7	0.473333	3.76667	67.0501	16.7333	23.4	10.1	440.729	29.3333	25200.7	0.773333	3.36667	6	31	0	5	61.1	6.3	0.01	12.33	73.2	122.3	18.48	126.4	482.27	7371	486	453	1.2	4.7	461	0.525493	9.43436	-0.850798	-15.2747	3.96104
TIB-SO2	TIB	40.4839	-111.638	0.636	7	4	8.57668	104.715	4.86667	13	-3.3	251.915	47	19169.7	0.473333	3.76667	67.0501	16.7333	23.4	10.1	440.729	29.3333	25200.7	0.773333	3.36667	6	31	0	5	61.1	6.3	0.01	12.33	73.2	122.3	18.48	126.4	482.27	7371	486	453	1.2	4.7	461	-0.591364	-5.07194	-0.806405	-6.91628	3.96104
TIB-SO3	TIB	40.4852	-111.637	0.636	7	4	23.4659	104.715	4.86667	13	-3.3	251.915	47	19169.7	0.473333	3.76667	67.0501	16.7333	23.4	10.1	440.729	29.3333	25200.7	0.773333	3.36667	6	31	0	5	61.1	6.3	0.01	12.33	73.2	122.3	18.48	126.4	482.27	7371	486	453	1.2	4.7	461	0.196116	4.60205	-0.980581	-23.0102	3.96104
TIB1	TIB	40.4842	-111.639	0.636	7	4	17.9534	104.715	4.86667	13	-3.3	251.915	47	19169.7	0.473333	3.76667	67.0501	16.7333	23.4	10.1	440.729	29.3333	25200.7	0.773333	3.36667	6	31	0	5	61.1	6.3	0.01	12.33	73.2	122.3	18.48	126.4	482.27	7371	486	453	1.2	4.7	461	0.525493	9.43436	-0.850798	-15.2747	3.96104
TIB2	TIB	40.4841	-111.638	0.636	7	4	17.6637	104.715	4.86667	13	-3.3	251.915	47	19169.7	0.473333	3.76667	67.0501	16.7333	23.4	10.1	440.729	29.3333	25200.7	0.773333	3.36667	6	31	0	5	61.1	6.3	0.01	12.33	73.2	122.3	18.48	126.4	482.27	7371	486	453	1.2	4.7	461	0.369195	6.52135	-0.929352	-16.4158	3.96104
TIB3	TIB	40.4842	-111.638	0.636	7	4	12.7909	104.715	4.86667	13	-3.3	251.915	47	19169.7	0.473333	3.76667	67.0501	16.7333	23.4	10.1	440.729	29.3333	25200.7	0.773333	3.36667	6	31	0	5	61.1	6.3	0.01	12.33	73.2	122.3	18.48	126.4	482.27	7371	486	453	1.2	4.7	461	-1.84e-16	-2.35e-15	-1	-12.7909	3.96104
TIB4	TIB	40.4839	-111.638	0.636	7	4	8.57668	104.715	4.86667	13	-3.3	251.915	47	19169.7	0.473333	3.76667	67.0501	16.7333	23.4	10.1	440.729	29.3333	25200.7	0.773333	3.36667	6	31	0	5	61.1	6.3	0.01	12.33	73.2	122.3	18.48	126.4	482.27	7371	486	453	1.2	4.7	461	-0.591364	-5.07194	-0.806405	-6.91628	3.96104
TIB5	TIB	40.4847	-111.637	0.636	7	4	12.2948	104.715	4.86667	13	-3.3	251.915	47	19169.7	0.473333	3.76667	67.0501	16.7333	23.4	10.1	440.729	29.3333	25200.7	0.773333	3.36667	6	31	0	5	61.1	6.3	0.01	12.33	73.2	122.3	18.48	126.4	482.27	7371	486	453	1.2	4.7	461	0.316228	3.88796	-0.948683	-11.6639	3.96104
TIB6	TIB	40.4851	-111.637	0.636	7	4	12.8106	104.715	4.86667	13	-3.3	251.915	47	19169.7	0.473333	3.76667	67.0501	16.7333	23.4	10.1	440.729	29.3333	25200.7	0.773333	3.36667	6	31	0	5	61.1	6.3	0.01	12.33	73.2	122.3	18.48	126.4	482.27	7371	486	453	1.2	4.7	461	0.196116	2.51236	-0.980581	-12.5618	3.96104
TIB7	TIB	40.4852	-111.637	0.636	7	4	23.4659	104.715	4.86667	13	-3.3	251.915	47	19169.7	0.473333	3.76667	67.0501	16.7333	23.4	10.1	440.729	29.3333	25200.7	0.773333	3.36667	6	31	0	5	61.1	6.3	0.01	12.33	73.2	122.3	18.48	126.4	482.27	7371	486	453	1.2	4.7	461	0.196116	4.60205	-0.980581	-23.0102	3.96104
TIB8	TIB	40.4854	-111.638	0.636	7	4	23.4659	104.715	4.86667	13	-3.3	251.915	47	19169.7	0.473333	3.76667	67.0501	16.7333	23.4	10.1	440.729	29.3333	25200.7	0.773333	3.36667	6	31	0	5	61.1	6.3	0.01	12.33	73.2	122.3	18.48	126.4	482.27	7371	486	453	1.2	4.7	461	0.196116	4.60205	-0.980581	-23.0102	3.96104
UINBC-SO1	UINBC	40.6265	-111.178	0.543	5	4	20.8609	72.5033	3.73333	12.3333	-4.93333	217.591	32.6667	19119	0.443333	3.8	66.5271	15.5333	22.7333	8.36667	393.022	29	24909.3	0.746667	3.33333	6	31	0	5	61.1	6.5	36.54	4.55	60.66	114.9	22.4	22.24	397.73	6177	517.9	313	0.7	3.9	501	1	20.8609	0	0	2.70804
UINBC-SO2	UINBC	40.6263	-111.177	0.543	5	4	20.1587	72.5033	3.73333	12.3333	-4.93333	217.591	32.6667	19119	0.443333	3.8	66.5271	15.5333	22.7333	8.36667	393.022	29	24909.3	0.746667	3.33333	6	31	0	5	61.1	6.5	36.54	4.55	60.66	114.9	22.4	22.24	397.73	6177	517.9	313	0.7	3.9	501	0.993884	20.0354	0.110432	2.22616	2.70804
UINBC-SO3	UINBC	40.6267	-111.177	0.543	5	4	19.8411	72.5033	3.73333	12.3333	-4.93333	217.591	32.6667	19119	0.443333	3.8	66.5271	15.5333	22.7333	8.36667	393.022	29	24909.3	0.746667	3.33333	6	31	0	5	61.1	6.5	36.54	4.55	60.66	114.9	22.4	22.24	397.73	6177	517.9	313	0.7	3.9	501	0.999937	19.8399	-0.0112351	-0.222917	2.70804
UINBC1	UINBC	40.6265	-111.178	0.543	5	4	20.8609	72.5033	3.73333	12.3333	-4.93333	217.591	32.6667	19119	0.443333	3.8	66.5271	15.5333	22.7333	8.36667	393.022	29	24909.3	0.746667	3.33333	6	31	0	5	61.1	6.5	36.54	4.55	60.66	114.9	22.4	22.24	397.73	6177	517.9	313	0.7	3.9	501	1	20.8609	0	0	2.70804
UINBC2	UINBC	40.6266	-111.177	0.543	5	4	19.8411	72.5033	3.73333	12.3333	-4.93333	217.591	32.6667	19119	0.443333	3.8	66.5271	15.5333	22.7333	8.36667	393.022	29	24909.3	0.746667	3.33333	6	31	0	5	61.1	6.5	36.54	4.55	60.66	114.9	22.4	22.24	397.73	6177	517.9	313	0.7	3.9	501	0.999937	19.8399	-0.0112351	-0.222917	2.70804
UINBC3	UINBC	40.6263	-111.177	0.543	5	4	20.8609	72.5033	3.73333	12.3333	-4.93333	217.591	32.6667	19119	0.443333	3.8	66.5271	15.5333	22.7333	8.36667	393.022	29	24909.3	0.746667	3.33333	6	31	0	5	61.1	6.5	36.54	4.55	60.66	114.9	22.4	22.24	397.73	6177	517.9	313	0.7	3.9	501	1	20.8609	0	0	2.70804
UINBC4	UINBC	40.6263	-111.177	0.543	5	4	20.1587	72.5033	3.73333	12.3333	-4.93333	217.591	32.6667	19119	0.443333	3.8	66.5271	15.5333	22.7333	8.36667	393.022	29	24909.3	0.746667	3.33333	6	31	0	5	61.1	6.5	36.54	4.55	60.66	114.9	22.4	22.24	397.73	6177	517.9	313	0.7	3.9	501	0.993884	20.0354	0.110432	2.22616	2.70804
UINBC5	UINBC	40.6263	-111.177	0.543	5	4	20.0339	72.5033	3.73333	12.3333	-4.93333	217.591	32.6667	19119	0.443333	3.8	66.5271	15.5333	22.7333	8.36667	393.022	29	24909.3	0.746667	3.33333	6	31	0	5	61.1	6.5	36.54	4.55	60.66	114.9	22.4	22.24	397.73	6177	517.9	313	0.7	3.9	501	0.9895	19.8235	0.144534	2.89557	2.70804
UINBC6	UINBC	40.6266	-111.176	0.543	5	4	17.4036	72.5033	3.73333	12.3333	-4.93333	217.591	32.6667	19119	0.443333	3.8	66.5271	15.5333	22.7333	8.36667	393.022	29	24909.3	0.746667	3.33333	6	31	0	5	61.1	6.5	36.54	4.55	60.66	114.9	22.4	22.24	397.73	6177	517.9	313	0.7	3.9	501	0.995893	17.3321	0.0905357	1.57564	2.70804
UINBC7	UINBC	40.6267	-111.177	0.543	5	4	19.8411	72.5033	3.73333	12.3333	-4.93333	217.591	32.6667	19119	0.443333	3.8	66.5271	15.5333	22.7333	8.36667	393.022	29	24909.3	0.746667	3.33333	6	31	0	5	61.1	6.5	36.54	4.55	60.66	114.9	22.4	22.24	397.73	6177	517.9	313	0.7	3.9	501	0.999937	19.8399	-0.0112351	-0.222917	2.70804
UINBC8	UINBC	40.6266	-111.178	0.543	5	4	19.221	72.5033	3.73333	12.3333	-4.93333	217.591	32.6667	19119	0.443333	3.8	66.5271	15.5333	22.7333	8.36667	393.022	29	24909.3	0.746667	3.33333	6	31	0	5	61.1	6.5	36.54	4.55	60.66	114.9	22.4	22.24	397.73	6177	517.9	313	0.7	3.9	501	1	19.221	0	0	2.70804
UINCG-SO1	UINCG	40.8004	-110.877	0.744	4	3	4.91531	94.487	0	6.4	-6.4	217.591	33	18928	0.346667	4.16667	70.8681	11.9	17.7667	6.06667	393.022	35.6667	24181.3	0.6	3.6	6	31	1	4	61.5	7.1	45.95	6.96	51.19	102.6	27.24	32.33	271.88	4722	457.9	314	0.5	2.9	311	-0.141421	-0.69513	-0.98995	-4.86591	1.87922
UINCG-SO2	UINCG	40.7995	-110.875	0.744	4	3	9.25617	94.487	0.0333334	6.43333	-6.4	217.591	33.3333	18922	0.346667	4.1	70.8681	11.9	17.7667	6.03333	393.022	35.6667	24179.7	0.603333	3.6	6	31	1	4	61.5	7.1	45.95	6.96	51.19	102.6	27.24	32.33	271.88	4722	457.9	314	0.5	2.9	311	0.0995039	0.921025	-0.995037	-9.21024	1.87922
UINCG-SO3	UINCG	40.7995	-110.874	0.744	4	3	15.1719	94.487	-1.13333	4.5	-6.83333	217.591	35.3333	18914.3	0.313333	4.3	70.8681	10.9	16.2667	5.53333	393.022	39	24057	0.55	3.73333	6	31	1	4	61.5	7.1	45.95	6.96	51.19	102.6	27.24	32.33	271.88	4722	457.9	314	0.5	2.9	311	0.523263	7.9389	-0.852171	-12.9291	1.87922
UINCG1	UINCG	40.8004	-110.877	0.744	4	3	4.91531	94.487	0	6.4	-6.4	217.591	33	18928	0.346667	4.16667	70.8681	11.9	17.7667	6.06667	393.022	35.6667	24181.3	0.6	3.6	6	31	1	4	61.5	7.1	45.95	6.96	51.19	102.6	27.24	32.33	271.88	4722	457.9	314	0.5	2.9	311	-0.141421	-0.69513	-0.98995	-4.86591	1.87922
UINCG2	UINCG	40.8003	-110.878	0.744	4	3	4.91531	94.487	0	6.4	-6.4	217.591	33	18928	0.346667	4.16667	70.8681	11.9	17.7667	6.06667	393.022	35.6667	24181.3	0.6	3.6	6	31	1	4	61.5	7.1	45.95	6.96	51.19	102.6	27.24	32.33	271.88	4722	457.9	314	0.5	2.9	311	-0.141421	-0.69513	-0.98995	-4.86591	1.87922
UINCG3	UINCG	40.7994	-110.876	0.744	4	3	5.01216	94.487	0.0333334	6.43333	-6.4	217.591	33.3333	18922	0.346667	4.1	70.8681	11.9	17.7667	6.03333	393.022	35.6667	24179.7	0.603333	3.6	6	31	1	4	61.5	7.1	45.95	6.96	51.19	102.6	27.24	32.33	271.88	4722	457.9	314	0.5	2.9	311	-0.5547	-2.78025	0.83205	4.17037	1.87922
UINCG4	UINCG	40.7995	-110.875	0.744	4	3	9.25617	94.487	0.0333334	6.43333	-6.4	217.591	33.3333	18922	0.346667	4.1	70.8681	11.9	17.7667	6.03333	393.022	35.6667	24179.7	0.603333	3.6	6	31	1	4	61.5	7.1	45.95	6.96	51.19	102.6	27.24	32.33	271.88	4722	457.9	314	0.5	2.9	311	0.0995039	0.921025	-0.995037	-9.21024	1.87922
UINCG5	UINCG	40.7994	-110.875	0.744	4	3	14.284	94.487	-1.13333	4.5	-6.83333	217.591	35.3333	18914.3	0.313333	4.3	70.8681	10.9	16.2667	5.53333	393.022	39	24057	0.55	3.73333	6	31	1	4	61.5	7.1	45.95	6.96	51.19	102.6	27.24	32.33	271.88	4722	457.9	314	0.5	2.9	311	0.159233	2.27448	-0.987241	-14.1018	1.87922
UINCG6	UINCG	40.7995	-110.875	0.744	4	3	14.5214	94.487	-1.13333	4.5	-6.83333	217.591	35.3333	18914.3	0.313333	4.3	70.8681	10.9	16.2667	5.53333	393.022	39	24057	0.55	3.73333	6	31	1	4	61.5	7.1	45.95	6.96	51.19	102.6	27.24	32.33	271.88	4722	457.9	314	0.5	2.9	311	0.297384	4.31842	-0.954758	-13.8644	1.87922
UINCG7	UINCG	40.7995	-110.874	0.744	4	3	15.1719	94.487	-1.13333	4.5	-6.83333	217.591	35.3333	18914.3	0.313333	4.3	70.8681	10.9	16.2667	5.53333	393.022	39	24057	0.55	3.73333	6	31	1	4	61.5	7.1	45.95	6.96	51.19	102.6	27.24	32.33	271.88	4722	457.9	314	0.5	2.9	311	0.523263	7.9389	-0.852171	-12.9291	1.87922
UINCG8	UINCG	40.7995	-110.874	0.744	4	3	15.1719	94.487	-1.13333	4.5	-6.83333	217.591	35.3333	18914.3	0.313333	4.3	70.8681	10.9	16.2667	5.53333	393.022	39	24057	0.55	3.73333	6	31	1	4	61.5	7.1	45.95	6.96	51.19	102.6	27.24	32.33	271.88	4722	457.9	314	0.5	2.9	311	0.523263	7.9389	-0.852171	-12.9291	1.87922
VAL-SO1	VAL	46.7864	9.31179	2.069	1	6	34.1557	170.815	5.73333	10.9667	0.5	170.815	108	15785.3	0.653333	2.66667	276.977	14.4333	18.5	10.3	276.977	165.333	19370	1.18	2.33333	7.66667	14.3333	0	7.66667	76.5667	6.1	60.295	26.17	68.82	320.1	32.445	28.395	141.11	11930	469.7	297	0.6	4.1	766.5	0.967997	33.0626	-0.250962	-8.57179	2.12113
VAL-SO2	VAL	46.7862	9.31176	2.069	1	6	28.4913	170.815	5.73333	10.9667	0.5	170.815	108	15785.3	0.653333	2.66667	276.977	14.4333	18.5	10.3	276.977	165.333	19370	1.18	2.33333	7.66667	14.3333	0	7.66667	76.5667	6.1	60.295	26.17	68.82	320.1	32.445	28.395	141.11	11930	469.7	297	0.6	4.1	766.5	0.971015	27.6655	-0.239019	-6.80996	2.12113
VAL-SO3	VAL	46.7856	9.30984	2.069	1	6	37.1309	170.815	5.73333	10.9667	0.5	170.815	108	15785.3	0.653333	2.66667	276.977	14.4333	18.5	10.3	276.977	165.333	19370	1.18	2.33333	7.66667	14.3333	0	7.66667	76.5667	6.1	60.295	26.17	68.82	320.1	32.445	28.395	141.11	11930	469.7	297	0.6	4.1	766.5	0.985212	36.5818	-0.171341	-6.36206	2.12113
VAL1	VAL	46.7864	9.31179	2.069	1	6	34.1557	170.815	5.73333	10.9667	0.5	170.815	108	15785.3	0.653333	2.66667	276.977	14.4333	18.5	10.3	276.977	165.333	19370	1.18	2.33333	7.66667	14.3333	0	7.66667	76.5667	6.1	60.295	26.17	68.82	320.1	32.445	28.395	141.11	11930	469.7	297	0.6	4.1	766.5	0.967997	33.0626	-0.250962	-8.57179	2.12113
VAL2	VAL	46.786	9.31229	2.069	1	6	26.991	170.815	5.73333	10.9667	0.5	170.815	108	15785.3	0.653333	2.66667	276.977	14.4333	18.5	10.3	276.977	165.333	19370	1.18	2.33333	7.66667	14.3333	0	7.66667	76.5667	6.1	60.295	26.17	68.82	320.1	32.445	28.395	141.11	11930	469.7	297	0.6	4.1	766.5	0.971072	26.2102	-0.238788	-6.44514	2.12113
VAL3	VAL	46.7862	9.31206	2.069	1	6	27.7554	170.815	5.73333	10.9667	0.5	170.815	108	15785.3	0.653333	2.66667	276.977	14.4333	18.5	10.3	276.977	165.333	19370	1.18	2.33333	7.66667	14.3333	0	7.66667	76.5667	6.1	60.295	26.17	68.82	320.1	32.445	28.395	141.11	11930	469.7	297	0.6	4.1	766.5	0.962964	26.7275	-0.26963	-7.4837	2.12113
VAL4	VAL	46.7862	9.31176	2.069	1	6	28.4913	170.815	5.73333	10.9667	0.5	170.815	108	15785.3	0.653333	2.66667	276.977	14.4333	18.5	10.3	276.977	165.333	19370	1.18	2.33333	7.66667	14.3333	0	7.66667	76.5667	6.1	60.295	26.17	68.82	320.1	32.445	28.395	141.11	11930	469.7	297	0.6	4.1	766.5	0.971015	27.6655	-0.239019	-6.80996	2.12113
VAL5	VAL	46.7857	9.31027	2.069	1	6	30.9141	170.815	5.73333	10.9667	0.5	170.815	108	15785.3	0.653333	2.66667	276.977	14.4333	18.5	10.3	276.977	165.333	19370	1.18	2.33333	7.66667	14.3333	0	7.66667	76.5667	6.1	60.295	26.17	68.82	320.1	32.445	28.395	141.11	11930	469.7	297	0.6	4.1	766.5	0.968119	29.9285	-0.250492	-7.74374	2.12113
VAL6	VAL	46.7857	9.31033	2.069	1	6	34.8952	170.815	5.73333	10.9667	0.5	170.815	108	15785.3	0.653333	2.66667	276.977	14.4333	18.5	10.3	276.977	165.333	19370	1.18	2.33333	7.66667	14.3333	0	7.66667	76.5667	6.1	60.295	26.17	68.82	320.1	32.445	28.395	141.11	11930	469.7	297	0.6	4.1	766.5	0.953231	33.2632	-0.302244	-10.5469	2.12113
VAL7	VAL	46.7856	9.31011	2.069	1	6	34.3672	170.815	5.73333	10.9667	0.5	170.815	108	15785.3	0.653333	2.66667	276.977	14.4333	18.5	10.3	276.977	165.333	19370	1.18	2.33333	7.66667	14.3333	0	7.66667	76.5667	6.1	60.295	26.17	68.82	320.1	32.445	28.395	141.11	11930	469.7	297	0.6	4.1	766.5	0.984059	33.8194	-0.177842	-6.11193	2.12113
VAL8	VAL	46.7856	9.30984	2.069	1	6	37.1309	170.815	5.73333	10.9667	0.5	170.815	108	15785.3	0.653333	2.66667	276.977	14.4333	18.5	10.3	276.977	165.333	19370	1.18	2.33333	7.66667	14.3333	0	7.66667	76.5667	6.1	60.295	26.17	68.82	320.1	32.445	28.395	141.11	11930	469.7	297	0.6	4.1	766.5	0.985212	36.5818	-0.171341	-6.36206	2.12113
VIL-SO1	VIL	45.4565	6.53031	1.836	3	6	29.554	166.722	7.43333	12.5333	2.36667	166.72	74	16664.3	0.713333	2.36667	285.851	15.9667	20.2667	11.6667	291.822	75.3333	22134.7	1.32	2.13333	24.3333	21	0.333333	1.33333	54.0333	6.63333	2.44	0.736667	17.09	252.367	22.3367	2.87	46.9533	64163.3	705.7	207	0.533333	4.73333	185	0.936623	27.6809	-0.35034	-10.3539	0.76511
VIL-SO2	VIL	45.4563	6.53084	1.836	3	6	26.0204	166.722	7.43333	12.5333	2.36667	166.72	74	16664.3	0.713333	2.36667	285.851	15.9667	20.2667	11.6667	291.822	75.3333	22134.7	1.32	2.13333	24.3333	21	0.333333	1.33333	54.0333	6.63333	2.44	0.736667	17.09	252.367	22.3367	2.87	46.9533	64163.3	705.7	207	0.533333	4.73333	185	0.747409	19.4479	-0.664364	-17.287	0.76511
VIL-SO3	VIL	45.4558	6.53169	1.836	3	6	21.1176	166.722	7.43333	12.5333	2.36667	166.72	74	16664.3	0.713333	2.36667	285.851	15.9667	20.2667	11.6667	291.822	75.3333	22134.7	1.32	2.13333	24.3333	21	0.333333	1.33333	54.0333	6.63333	2.44	0.736667	17.09	252.367	22.3367	2.87	46.9533	64163.3	705.7	207	0.533333	4.73333	185	0.629802	13.2999	-0.776756	-16.4033	0.76511
VIL1	VIL	45.4565	6.53031	1.836	3	6	29.554	166.722	7.43333	12.5333	2.36667	166.72	74	16664.3	0.713333	2.36667	285.851	15.9667	20.2667	11.6667	291.822	75.3333	22134.7	1.32	2.13333	24.3333	21	0.333333	1.33333	54.0333	6.63333	2.44	0.736667	17.09	252.367	22.3367	2.87	46.9533	64163.3	705.7	207	0.533333	4.73333	185	0.936623	27.6809	-0.35034	-10.3539	0.76511
VIL2	VIL	45.4565	6.53055	1.836	3	6	28.1665	166.722	7.43333	12.5333	2.36667	166.72	74	16664.3	0.713333	2.36667	285.851	15.9667	20.2667	11.6667	291.822	75.3333	22134.7	1.32	2.13333	24.3333	21	0.333333	1.33333	54.0333	6.63333	2.44	0.736667	17.09	252.367	22.3367	2.87	46.9533	64163.3	705.7	207	0.533333	4.73333	185	0.847998	23.8851	-0.529999	-14.9282	0.76511
VIL3	VIL	45.4564	6.53061	1.836	3	6	28.1665	166.722	7.43333	12.5333	2.36667	166.72	74	16664.3	0.713333	2.36667	285.851	15.9667	20.2667	11.6667	291.822	75.3333	22134.7	1.32	2.13333	24.3333	21	0.333333	1.33333	54.0333	6.63333	2.44	0.736667	17.09	252.367	22.3367	2.87	46.9533	64163.3	705.7	207	0.533333	4.73333	185	0.847998	23.8851	-0.529999	-14.9282	0.76511
VIL4	VIL	45.4563	6.53084	1.836	3	6	26.0204	166.722	7.43333	12.5333	2.36667	166.72	74	16664.3	0.713333	2.36667	285.851	15.9667	20.2667	11.6667	291.822	75.3333	22134.7	1.32	2.13333	24.3333	21	0.333333	1.33333	54.0333	6.63333	2.44	0.736667	17.09	252.367	22.3367	2.87	46.9533	64163.3	705.7	207	0.533333	4.73333	185	0.747409	19.4479	-0.664364	-17.287	0.76511
VIL5	VIL	45.4562	6.53086	1.836	3	6	24.3275	166.722	7.43333	12.5333	2.36667	166.72	74	16664.3	0.713333	2.36667	285.851	15.9667	20.2667	11.6667	291.822	75.3333	22134.7	1.32	2.13333	24.3333	21	0.333333	1.33333	54.0333	6.63333	2.44	0.736667	17.09	252.367	22.3367	2.87	46.9533	64163.3	705.7	207	0.533333	4.73333	185	0.842922	20.5062	-0.538036	-13.0891	0.76511
VIL6	VIL	45.456	6.5313	1.836	3	6	19.8504	166.722	7.43333	12.5333	2.36667	166.72	74	16664.3	0.713333	2.36667	285.851	15.9667	20.2667	11.6667	291.822	75.3333	22134.7	1.32	2.13333	24.3333	21	0.333333	1.33333	54.0333	6.63333	2.44	0.736667	17.09	252.367	22.3367	2.87	46.9533	64163.3	705.7	207	0.533333	4.73333	185	0.572708	11.3685	-0.819759	-16.2725	0.76511
VIL7	VIL	45.456	6.53155	1.836	3	6	20.2982	166.722	7.43333	12.5333	2.36667	166.72	74	16664.3	0.713333	2.36667	285.851	15.9667	20.2667	11.6667	291.822	75.3333	22134.7	1.32	2.13333	24.3333	21	0.333333	1.33333	54.0333	6.63333	2.44	0.736667	17.09	252.367	22.3367	2.87	46.9533	64163.3	705.7	207	0.533333	4.73333	185	0.438424	8.89921	-0.898768	-18.2434	0.76511
VIL8	VIL	45.4558	6.53169	1.836	3	6	21.1176	166.722	7.43333	12.5333	2.36667	166.72	74	16664.3	0.713333	2.36667	285.851	15.9667	20.2667	11.6667	291.822	75.3333	22134.7	1.32	2.13333	24.3333	21	0.333333	1.33333	54.0333	6.63333	2.44	0.736667	17.09	252.367	22.3367	2.87	46.9533	64163.3	705.7	207	0.533333	4.73333	185	0.629802	13.2999	-0.776756	-16.4033	0.76511
VRD-SO1	VRD	46.7043	13.8047	2.521	5	7	15.9988	150.033	5.53333	11.0667	0.0333333	159.089	111	14310.7	0.68	2	249.285	15.0667	19.3667	10.8333	271.247	154.333	17831.3	1.2	1.66667	17.6667	21	0	6	58.8333	5.15	40.5667	9.88333	52.3833	200.21	28.3267	20.985	151.71	1736	189.25	117	0.055	2.1	967	0.551433	8.82225	0.834219	13.3465	1.84926
VRD-SO2	VRD	46.7038	13.8042	2.521	5	7	20.3942	150.033	5.53333	11.0667	0.0333333	159.089	111	14310.7	0.68	2	249.285	15.0667	19.3667	10.8333	271.247	154.333	17831.3	1.2	1.66667	17.6667	21	0	6	58.8333	5.15	40.5667	9.88333	52.3833	200.21	28.3267	20.985	151.71	1736	189.25	117	0.055	2.1	967	0.905066	18.4581	0.425272	8.67308	1.84926
VRD-SO3	VRD	46.7035	13.8052	2.521	5	7	21.3179	150.033	5.53333	11.0667	0.0333333	159.089	111	14310.7	0.68	2	249.285	15.0667	19.3667	10.8333	271.247	154.333	17831.3	1.2	1.66667	17.6667	21	0	6	58.8333	5.15	40.5667	9.88333	52.3833	200.21	28.3267	20.985	151.71	1736	189.25	117	0.055	2.1	967	0.675254	14.395	0.737585	15.7238	1.84926
VRD1	VRD	46.7043	13.8047	2.521	5	7	15.9988	150.033	5.53333	11.0667	0.0333333	159.089	111	14310.7	0.68	2	249.285	15.0667	19.3667	10.8333	271.247	154.333	17831.3	1.2	1.66667	17.6667	21	0	6	58.8333	5.15	40.5667	9.88333	52.3833	200.21	28.3267	20.985	151.71	1736	189.25	117	0.055	2.1	967	0.551433	8.82225	0.834219	13.3465	1.84926
VRD2	VRD	46.7041	13.8044	2.521	5	7	14.7877	150.033	5.53333	11.0667	0.0333333	159.089	111	14310.7	0.68	2	249.285	15.0667	19.3667	10.8333	271.247	154.333	17831.3	1.2	1.66667	17.6667	21	0	6	58.8333	5.15	40.5667	9.88333	52.3833	200.21	28.3267	20.985	151.71	1736	189.25	117	0.055	2.1	967	0.737154	10.9008	0.675725	9.99238	1.84926
VRD3	VRD	46.7039	13.8045	2.521	5	7	20.0065	150.033	5.53333	11.0667	0.0333333	159.089	111	14310.7	0.68	2	249.285	15.0667	19.3667	10.8333	271.247	154.333	17831.3	1.2	1.66667	17.6667	21	0	6	58.8333	5.15	40.5667	9.88333	52.3833	200.21	28.3267	20.985	151.71	1736	189.25	117	0.055	2.1	967	0.79055	15.8161	0.612398	12.2519	1.84926
VRD4	VRD	46.7038	13.8042	2.521	5	7	20.3942	150.033	5.53333	11.0667	0.0333333	159.089	111	14310.7	0.68	2	249.285	15.0667	19.3667	10.8333	271.247	154.333	17831.3	1.2	1.66667	17.6667	21	0	6	58.8333	5.15	40.5667	9.88333	52.3833	200.21	28.3267	20.985	151.71	1736	189.25	117	0.055	2.1	967	0.905066	18.4581	0.425272	8.67308	1.84926
VRD5	VRD	46.7036	13.8047	2.521	5	7	26.7857	150.033	5.53333	11.0667	0.0333333	159.089	111	14310.7	0.68	2	249.285	15.0667	19.3667	10.8333	271.247	154.333	17831.3	1.2	1.66667	17.6667	21	0	6	58.8333	5.15	40.5667	9.88333	52.3833	200.21	28.3267	20.985	151.71	1736	189.25	117	0.055	2.1	967	0.730788	19.5747	0.682604	18.284	1.84926
VRD6	VRD	46.7036	13.8048	2.521	5	7	26.7857	150.033	5.53333	11.0667	0.0333333	159.089	111	14310.7	0.68	2	249.285	15.0667	19.3667	10.8333	271.247	154.333	17831.3	1.2	1.66667	17.6667	21	0	6	58.8333	5.15	40.5667	9.88333	52.3833	200.21	28.3267	20.985	151.71	1736	189.25	117	0.055	2.1	967	0.730788	19.5747	0.682604	18.284	1.84926
VRD7	VRD	46.7035	13.8052	2.521	5	7	21.3179	150.033	5.53333	11.0667	0.0333333	159.089	111	14310.7	0.68	2	249.285	15.0667	19.3667	10.8333	271.247	154.333	17831.3	1.2	1.66667	17.6667	21	0	6	58.8333	5.15	40.5667	9.88333	52.3833	200.21	28.3267	20.985	151.71	1736	189.25	117	0.055	2.1	967	0.675254	14.395	0.737585	15.7238	1.84926
VRD8	VRD	46.7036	13.8051	2.521	5	7	25.9876	150.033	5.53333	11.0667	0.0333333	159.089	111	14310.7	0.68	2	249.285	15.0667	19.3667	10.8333	271.247	154.333	17831.3	1.2	1.66667	17.6667	21	0	6	58.8333	5.15	40.5667	9.88333	52.3833	200.21	28.3267	20.985	151.71	1736	189.25	117	0.055	2.1	967	0.690278	17.9387	0.723544	18.8032	1.84926
WP-SO1	WP	40.5752	-111.681	0.693	6	4	3.98984	104.715	1.73333	8.6	-5.13333	251.915	45.6667	18885.3	0.393333	4.1	67.0501	13.9333	19.9667	7.9	440.729	34.3333	24863	0.656667	3.6	16	21	0	3	61.9	6.2	0.01	2.48	47.6	49.15	11.56	19.75	412.08	4145	328.7	594	0.5	19.5	272	-0.813734	-3.24666	-0.581238	-2.31905	4.11765
WP-SO2	WP	40.5743	-111.68	0.693	6	4	9.57126	104.715	1.43333	8.3	-5.4	251.915	43.6667	18974	0.383333	4.1	67.0501	13.6667	19.7333	7.6	440.729	34.6667	24893.7	0.643333	3.63333	16	21	0	3	61.9	6.2	0.01	2.48	47.6	49.15	11.56	19.75	412.08	4145	328.7	594	0.5	19.5	272	0.889567	8.51427	-0.456805	-4.3722	4.11765
WP-SO3	WP	40.5748	-111.678	0.693	6	4	11.324	104.715	1.43333	8.3	-5.4	251.915	43.6667	18974	0.383333	4.1	67.0501	13.6667	19.7333	7.6	440.729	34.6667	24893.7	0.643333	3.63333	16	21	0	3	61.9	6.2	0.01	2.48	47.6	49.15	11.56	19.75	412.08	4145	328.7	594	0.5	19.5	272	0.931243	10.5454	-0.3644	-4.12646	4.11765
WP1	WP	40.5752	-111.681	0.693	6	4	3.98984	104.715	1.73333	8.6	-5.13333	251.915	45.6667	18885.3	0.393333	4.1	67.0501	13.9333	19.9667	7.9	440.729	34.3333	24863	0.656667	3.6	16	21	0	3	61.9	6.2	0.01	2.48	47.6	49.15	11.56	19.75	412.08	4145	328.7	594	0.5	19.5	272	-0.813734	-3.24666	-0.581238	-2.31905	4.11765
WP2	WP	40.5751	-111.681	0.693	6	4	3.34618	104.715	1.73333	8.6	-5.13333	251.915	45.6667	18885.3	0.393333	4.1	67.0501	13.9333	19.9667	7.9	440.729	34.3333	24863	0.656667	3.6	16	21	0	3	61.9	6.2	0.01	2.48	47.6	49.15	11.56	19.75	412.08	4145	328.7	594	0.5	19.5	272	-0.83205	-2.78419	-0.5547	-1.85613	4.11765
WP3	WP	40.5744	-111.681	0.693	6	4	11.0351	104.715	1.43333	8.3	-5.4	251.915	43.6667	18974	0.383333	4.1	67.0501	13.6667	19.7333	7.6	440.729	34.6667	24893.7	0.643333	3.63333	16	21	0	3	61.9	6.2	0.01	2.48	47.6	49.15	11.56	19.75	412.08	4145	328.7	594	0.5	19.5	272	0.935472	10.323	-0.353401	-3.89982	4.11765
WP4	WP	40.5743	-111.68	0.693	6	4	9.57126	104.715	1.43333	8.3	-5.4	251.915	43.6667	18974	0.383333	4.1	67.0501	13.6667	19.7333	7.6	440.729	34.6667	24893.7	0.643333	3.63333	16	21	0	3	61.9	6.2	0.01	2.48	47.6	49.15	11.56	19.75	412.08	4145	328.7	594	0.5	19.5	272	0.889567	8.51427	-0.456805	-4.3722	4.11765
WP5	WP	40.5739	-111.68	0.693	6	4	10.0781	104.715	1.43333	8.3	-5.4	251.915	43.6667	18974	0.383333	4.1	67.0501	13.6667	19.7333	7.6	440.729	34.6667	24893.7	0.643333	3.63333	16	21	0	3	61.9	6.2	0.01	2.48	47.6	49.15	11.56	19.75	412.08	4145	328.7	594	0.5	19.5	272	0.707107	7.12627	-0.707107	-7.12627	4.11765
WP6	WP	40.5743	-111.679	0.693	6	4	11.6138	104.715	1.43333	8.3	-5.4	251.915	43.6667	18974	0.383333	4.1	67.0501	13.6667	19.7333	7.6	440.729	34.6667	24893.7	0.643333	3.63333	16	21	0	3	61.9	6.2	0.01	2.48	47.6	49.15	11.56	19.75	412.08	4145	328.7	594	0.5	19.5	272	0.92711	10.7672	-0.374789	-4.35272	4.11765
WP7	WP	40.5748	-111.678	0.693	6	4	11.324	104.715	1.43333	8.3	-5.4	251.915	43.6667	18974	0.383333	4.1	67.0501	13.6667	19.7333	7.6	440.729	34.6667	24893.7	0.643333	3.63333	16	21	0	3	61.9	6.2	0.01	2.48	47.6	49.15	11.56	19.75	412.08	4145	328.7	594	0.5	19.5	272	0.931243	10.5454	-0.3644	-4.12646	4.11765
WP8	WP	40.5745	-111.679	0.693	6	4	13.0791	104.715	1.43333	8.3	-5.4	251.915	43.6667	18974	0.383333	4.1	67.0501	13.6667	19.7333	7.6	440.729	34.6667	24893.7	0.643333	3.63333	16	21	0	3	61.9	6.2	0.01	2.48	47.6	49.15	11.56	19.75	412.08	4145	328.7	594	0.5	19.5	272	0.872506	11.4116	-0.488604	-6.39049	4.11765
[truncated: 2 more columns]
