# Supplementary material for: Using transects to disentangle the environmental drivers of plant‐microbiome assembly
Source: Plant Cell Environ. 2021 Oct 3;44(12):3745–55. doi: 10.1111/pce.14190 (PMC9292149; doi:10.1111/pce.14190)
Supplement: Supplementary file 1 — Data S1. Supporting information. [file PCE-44-3745-s001.zip › PCE_14190_Supplementary_Data_3.xlsx]

## Sheet: Sheet1
Rank	Kingdom	Habitat	Transect	Name	Leaf-%	Root-%	Root/leaf ratio	P - value	Enriched habitat
1	Bacteria	Epiphytes	NAm	Proteobacteria	0.69	0.54	0.78	2.28e-21	leaves
2	Bacteria	Epiphytes	NAm	Actinobacteria	0.22	0.28	1.31	5.45e-07	roots
3	Bacteria	Epiphytes	NAm	Acidobacteria	0.05	0.09	1.85	9.32e-06	roots
4	Bacteria	Epiphytes	NAm	Gemmatimonadetes	0.01	0.03	1.86	6.91e-08	roots
5	Bacteria	Epiphytes	NAm	Chloroflexi	0.01	0.02	2.31	5.18e-18	roots
1	Bacteria	Epiphytes	Europe	Proteobacteria	0.8	0.55	0.69	4.11e-99	leaves
2	Bacteria	Epiphytes	Europe	Actinobacteria	0.13	0.26	1.99	1.31e-30	roots
3	Bacteria	Epiphytes	Europe	Acidobacteria	0.04	0.11	2.53	1.87e-15	roots
4	Bacteria	Epiphytes	Europe	Chloroflexi	0.01	0.02	3.29	2.33e-23	roots
5	Bacteria	Epiphytes	Europe	Gemmatimonadetes	0	0.01	3.03	8.72e-32	roots
1	Bacteria	Endophytes	NAm	Proteobacteria	0.74	0.56	0.76	4.11e-28	leaves
2	Bacteria	Endophytes	NAm	Actinobacteria	0.21	0.28	1.35	7.7e-07	roots
3	Bacteria	Endophytes	NAm	Acidobacteria	0.02	0.08	3.9	3.31e-12	roots
4	Bacteria	Endophytes	NAm	Chloroflexi	0.01	0.02	3.15	2.12e-13	roots
5	Bacteria	Endophytes	NAm	Saccharibacteria	0	0.02	5.45	1.23e-43	roots
1	Bacteria	Endophytes	Europe	Proteobacteria	0.89	0.58	0.66	4.15e-208	leaves
2	Bacteria	Endophytes	Europe	Actinobacteria	0.08	0.28	3.47	1.77e-120	roots
3	Bacteria	Endophytes	Europe	Acidobacteria	0.01	0.09	7.3	2.74e-34	roots
4	Bacteria	Endophytes	Europe	Chloroflexi	0	0.02	7.01	1.41e-26	roots
5	Bacteria	Endophytes	Europe	Saccharibacteria	0	0.01	7.78	2.92e-31	roots
1	Fungi	Epiphytes	NAm	Ascomycota	0.74	0.42	0.58	4.01e-49	leaves
2	Fungi	Epiphytes	NAm	Basidiomycota	0.21	0.5	2.34	8.33e-41	roots
3	Fungi	Epiphytes	NAm		0.04	0.04	0.79	0.054
4	Fungi	Epiphytes	NAm	Mortierellomycota	0	0.02	4.39	3.28e-08	roots
5	Fungi	Epiphytes	NAm	Olpidiomycota	0	0.01	103.11	0.001	roots
1	Fungi	Epiphytes	Europe	Basidiomycota	0.37	0.61	1.65	4.1e-28	roots
2	Fungi	Epiphytes	Europe	Ascomycota	0.57	0.27	0.48	5.27e-55	leaves
3	Fungi	Epiphytes	Europe		0.05	0.05	1	0.985
4	Fungi	Epiphytes	Europe	Mortierellomycota	0.01	0.05	8.04	3.27e-27	roots
5	Fungi	Epiphytes	Europe	Chytridiomycota	0	0.01	2.49	2.05e-08	roots
1	Fungi	Endophytes	NAm	Ascomycota	0.72	0.51	0.7	7.52e-17	leaves
2	Fungi	Endophytes	NAm	Basidiomycota	0.2	0.45	2.24	1.59e-23	roots
3	Fungi	Endophytes	NAm		0.08	0.03	0.43	1.31e-05	leaves
4	Fungi	Endophytes	NAm	Olpidiomycota	0	0	56.59	0.006	roots
5	Fungi	Endophytes	NAm	Mortierellomycota	0	0	3.84	2.84e-09	roots
1	Fungi	Endophytes	Europe	Ascomycota	0.65	0.35	0.54	9.77e-29	leaves
2	Fungi	Endophytes	Europe	Basidiomycota	0.31	0.59	1.93	2.65e-27	roots
3	Fungi	Endophytes	Europe		0.04	0.03	0.74	0.009	leaves
4	Fungi	Endophytes	Europe	Olpidiomycota	0	0.01	61.65	0.002	roots
5	Fungi	Endophytes	Europe	Mortierellomycota	0	0.01	9.23	2.78e-18	roots

## Sheet: Sheet2
Rank	Transect	Kingdom	Phyla	Soil-%	Rhizosphere-%	Soil/rhizosphere ratio	P - value	Enriched habitat
1	NAm	Bacteria	Proteobacteria	0.41	0.54	0.76	1.35e-22	roots
2	NAm	Bacteria	Actinobacteria	0.41	0.28	1.44	8.55e-12	soil
3	NAm	Bacteria	Acidobacteria	0.06	0.09	0.71	0.0501793
4	NAm	Bacteria	Gemmatimonadetes	0.05	0.03	1.79	7.96e-08	soil
5	NAm	Bacteria	Chloroflexi	0.03	0.02	1.54	0.000666809	soil
1	Europe	Bacteria	Proteobacteria	0.44	0.55	0.8	3.36e-18	roots
2	Europe	Bacteria	Acidobacteria	0.27	0.11	2.43	1.65e-13	soil
3	Europe	Bacteria	Actinobacteria	0.17	0.26	0.66	1.27e-08	roots
4	Europe	Bacteria	Chloroflexi	0.03	0.02	1.53	0.00329947	soil
5	Europe	Bacteria	Gemmatimonadetes	0.03	0.01	1.9	3.04e-09	soil

## Sheet: Sheet3
Rank	Transect	Kingdom	Phyla	Soil-%	Rhizosphere-%	Soil/rhizosphere ratio	P - value	Enriched habitat
1	NAm	Fungi	Basidiomycota	0.44	0.5	0.88	0.311579
2	NAm	Fungi	Ascomycota	0.49	0.43	1.15	0.222308
3	NAm	Fungi		0.04	0.04	1.05	0.815755
4	NAm	Fungi	Mortierellomycota	0.02	0.02	1.19	0.616434
5	NAm	Fungi	Olpidiomycota	0	0.01	0.12	0.499119
1	Europe	Fungi	Basidiomycota	0.78	0.61	1.28	6.76396e-05	soil
2	Europe	Fungi	Ascomycota	0.14	0.27	0.53	7.61587e-06	roots
3	Europe	Fungi		0.03	0.05	0.54	0.00594884	roots
4	Europe	Fungi	Mortierellomycota	0.04	0.05	0.8	0.456012
5	Europe	Fungi	Chytridiomycota	0.01	0.01	0.57	0.0928512
